# Supplementary material for: Genomic Insights into Neofusicoccum laricinum: The Pathogen Behind Chinese Larch Shoot Blight
Source: J Fungi (Basel). 2025 May 21;11(5):399. doi: 10.3390/jof11050399 (PMC12113642; doi:10.3390/jof11050399)
Supplement: Supplementary file 1 [file jof-11-00399-s001.zip]

Archive with 7 entries (7 files):
- Supplementary File 1.xlsx
- Supplementary File 2.xlsx
- Supplementary File 3.xlsx
- Supplementary File 4.xlsx
- Supplementary File 5.xlsx
- Supplementary File 6.xlsx
- Supplementary File 7.xlsx
