# Supplementary material for: Genomic Insights into Neofusicoccum laricinum: The Pathogen Behind Chinese Larch Shoot Blight
Source: J Fungi (Basel). 2025 May 21;11(5):399. doi: 10.3390/jof11050399 (PMC12113642; doi:10.3390/jof11050399)
Supplement: Supplementary file 1 [file jof-11-00399-s001.zip › Supplementary File 1.xlsx]

## Sheet: qc
Samples	Total Reads	Clean Reads	Percentage of Clean Reads	Total bases	Clean bases	GC Content	%>Q20	%>Q30	Ave_depth
HLJ_AH1	10170264	10170264	1	1525539600	1513968566	0.5204	0.9927	0.9741	31.14
JL_NH	9125964	9125964	1	1368894600	1362826224	0.5139	0.9933	0.9757	27.24
JL_SY1	9257132	9257132	1	1388569800	1384736988	0.5248	0.9924	0.9724	29.08
JL_LS1	8274572	8274570	1	1241185800	1234855940	0.5256	0.9931	0.975	25.96
HLJ_ZX	8650244	8650244	1	1297536600	1293561644	0.5238	0.9925	0.973	27.21
JL_SJ1	7279138	7279138	1	1091870700	1087722880	0.5162	0.9919	0.9704	21.6
JL_DM1	7995018	7995018	1	1199252700	1194378182	0.5194	0.9915	0.9696	24.81
JL_HS1	7943976	7943976	1	1191596400	1181156942	0.525	0.9936	0.9768	24.79
HLJ_LX	8774518	8774518	1	1316177700	1305338090	0.5269	0.9936	0.9771	26.72
JL_BRG2	8014412	8014412	1	1202161800	1196838818	0.5239	0.9921	0.9717	25.19
JL_TM1	9983202	9983202	1	1497480300	1488444844	0.5225	0.9926	0.9736	30.69
HLJ_CY3_2	7754028	7754028	1	1163104200	1156161404	0.5289	0.9939	0.9784	24.49
NMG_STH1	9711042	9711042	1	1456656300	1447560308	0.5464	0.9936	0.9773	32.36
NMG_STH2	7380870	7380870	1	1107130500	1098290298	0.524	0.9932	0.9758	22.6
HLJ_CY2_2	8843838	8843838	1	1326575700	1316701980	0.5336	0.9929	0.9749	28.3
HLJ_CY1_1	11228850	11228850	1	1684327500	1671704314	0.5328	0.9935	0.977	36.13
NMG_ALHS2	8271638	8271638	1	1240745700	1233662522	0.5449	0.9928	0.9742	27.8
HLJ_EDG1	8721758	8721758	1	1308263700	1302583770	0.5276	0.9928	0.974	27.58
JL_CDZ1	7365438	7365438	1	1104815700	1098278666	0.5256	0.9937	0.9778	22.89
JL_GC	7757094	7757094	1	1163564100	1153580306	0.5449	0.9933	0.9761	26.06
JL_MDG1	8351102	8351102	1	1252665300	1248698016	0.5296	0.9928	0.974	26.7
JL_BD2	11405396	11405396	1	1710809400	1697729182	0.5278	0.9937	0.9774	36.22
JL_CS	8744654	8744654	1	1311698100	1303385250	0.5354	0.9934	0.9765	28.47
