# Supplementary material for: Genomic Insights into Neofusicoccum laricinum: The Pathogen Behind Chinese Larch Shoot Blight
Source: J Fungi (Basel). 2025 May 21;11(5):399. doi: 10.3390/jof11050399 (PMC12113642; doi:10.3390/jof11050399)
Supplement: Supplementary file 1 [file jof-11-00399-s001.zip › Supplementary File 2.xlsx]

## Sheet: GO_class
Ontology	Term	GOID	Input_number	Total_number	Percentage	Genes
biological_process	reproduction	GO:0000003	259	6470	0.04	Nla_14G0001840|Nla_11G0001150|Nla_1G0003870|Nla_7G0002600|Nla_14G0003030|Nla_6G0003200|Nla_9G0000450|Nla_6G0003040|Nla_8G0001670|Nla_10G0003010|Nla_13G0001090|Nla_4G0000920|Nla_4G0002490|Nla_2G0009190|Nla_9G0000760|Nla_1G0007340|Nla_8G0005190|Nla_1G0011690|Nla_12G0001050|Nla_7G0002790|Nla_10G0005220|Nla_2G0008300|Nla_10G0005710|Nla_14G0002890|Nla_4G0003060|Nla_6G0006480|Nla_8G0002300|Nla_4G000648…
biological_process	cell killing	GO:0001906	5	6470	0.0008	Nla_8G0003780|Nla_10G0000760|Nla_6G0008130|Nla_8G0003820|Nla_14G0002960
biological_process	immune system process	GO:0002376	39	6470	0.006	Nla_3G0000030|Nla_1G0005410|Nla_2G0010710|Nla_2G0004890|Nla_4G0008550|Nla_8G0007200|Nla_3G0000520|Nla_7G0007230|Nla_3G0006120|Nla_3G0009720|Nla_3G0009480|Nla_1G0007140|Nla_4G0005610|Nla_3G0005740|Nla_1G0005310|Nla_5G0004830|Nla_11G0002700|Nla_3G0004050|Nla_6G0002410|Nla_7G0006920|Nla_6G0008610|Nla_4G0000530|Nla_14G0000730|Nla_2G0011270|Nla_4G0005430|Nla_6G0008290|Nla_6G0000190|Nla_7G0008540|Nla_8…
molecular_function	catalytic activity	GO:0003824	3889	6470	0.6011	Nla_2G0006190|Nla_11G0000020|Nla_14G0004130|Nla_3G0001620|Nla_9G0000870|Nla_2G0001340|Nla_7G0005070|Nla_12G0001810|Nla_3G0007250|Nla_2G0001430|Nla_1G0010810|Nla_6G0003350|Nla_10G0004210|Nla_2G0009190|Nla_4G0001820|Nla_8G0005130|Nla_10G0005340|Nla_2G0005150|Nla_7G0001390|Nla_1G0005740|Nla_12G0003540|Nla_6G0006520|Nla_11G0005850|Nla_3G0002050|Nla_8G0001120|Nla_13G0001160|Nla_2G0009750|Nla_10G000518…
03570|Nla_7G0004540|Nla_6G0000180|Nla_1G0004180|Nla_1G0005260|Nla_10G0000770|Nla_2G0007310|Nla_4G0007980|Nla_6G0005020|Nla_3G0005630|Nla_6G0007330|Nla_2G0009050|Nla_5G0005510|Nla_9G0003780|Nla_9G0005190|Nla_13G0002820|Nla_10G0000170|Nla_3G0004770|Nla_12G0003830|Nla_5G0001830|Nla_7G0008100|Nla_2G0008870|Nla_7G0003520|Nla_1G0011070|Nla_5G0004930|Nla_9G0006130|Nla_6G0007240|Nla_1G0009720|Nla_11G0002…
molecular_function	structural molecule activity	GO:0005198	181	6470	0.028	Nla_3G0008260|Nla_2G0002720|Nla_14G0001180|Nla_4G0002870|Nla_3G0010360|Nla_3G0007440|Nla_3G0010150|Nla_7G0002680|Nla_1G0004540|Nla_4G0004290|Nla_12G0000100|Nla_2G0002000|Nla_2G0009790|Nla_13G0004360|Nla_14G0001900|Nla_5G0005010|Nla_2G0004130|Nla_12G0002490|Nla_5G0002910|Nla_2G0002910|Nla_3G0008020|Nla_11G0001920|Nla_11G0002160|Nla_9G0006720|Nla_3G0006200|Nla_11G0004170|Nla_11G0002290|Nla_7G000440…
molecular_function	transporter activity	GO:0005215	692	6470	0.107	Nla_2G0003120|Nla_6G0004040|Nla_2G0009540|Nla_7G0005170|Nla_4G0000210|Nla_1G0009800|Nla_4G0003180|Nla_8G0001040|Nla_1G0006050|Nla_3G0000150|Nla_2G0010990|Nla_2G0004620|Nla_14G0003630|Nla_3G0004310|Nla_12G0001730|Nla_14G0003920|Nla_8G0007000|Nla_9G0006480|Nla_3G0004490|Nla_3G0009020|Nla_3G0005140|Nla_4G0002390|Nla_1G0005860|Nla_7G0009080|Nla_9G0001660|Nla_5G0001480|Nla_11G0000650|Nla_1G0011100|Nla…
molecular_function	binding	GO:0005488	3530	6470	0.5456	Nla_2G0006190|Nla_1G0010340|Nla_14G0004130|Nla_6G0000810|Nla_3G0001620|Nla_9G0000870|Nla_6G0007320|Nla_1G0001100|Nla_12G0001810|Nla_3G0007250|Nla_2G0001430|Nla_6G0003350|Nla_10G0004210|Nla_2G0011910|Nla_2G0009190|Nla_3G0002290|Nla_8G0005130|Nla_10G0005340|Nla_7G0001390|Nla_14G0003930|Nla_3G0002050|Nla_8G0001120|Nla_13G0001160|Nla_2G0009750|Nla_5G0005790|Nla_7G0005450|Nla_7G0000860|Nla_1G0004830|N…
|Nla_1G0002720|Nla_3G0002080|Nla_10G0004300|Nla_2G0001950|Nla_1G0010110|Nla_9G0002090|Nla_5G0005850|Nla_13G0003840|Nla_1G0004950|Nla_4G0005830|Nla_1G0007970|Nla_12G0000840|Nla_3G0006220|Nla_2G0005670|Nla_2G0008460|Nla_2G0001310|Nla_12G0001860|Nla_12G0003730|Nla_3G0005560|Nla_4G0003690|Nla_8G0004690|Nla_4G0001850|Nla_8G0005180|Nla_9G0000490|Nla_4G0002740|Nla_1G0005730|Nla_9G0004920|Nla_2G0006890|N…
cellular_component	extracellular region	GO:0005576	424	6470	0.0655	Nla_14G0004420|Nla_7G0008860|Nla_2G0001340|Nla_7G0005070|Nla_4G0000190|Nla_7G0007310|Nla_2G0005150|Nla_7G0001390|Nla_14G0002430|Nla_1G0003430|Nla_7G0005590|Nla_9G0007270|Nla_3G0009180|Nla_14G0004550|Nla_10G0002700|Nla_6G0002450|Nla_9G0005280|Nla_9G0004930|Nla_4G0000990|Nla_11G0000150|Nla_2G0003050|Nla_6G0000880|Nla_11G0005490|Nla_2G0008760|Nla_2G0008810|Nla_1G0008930|Nla_4G0001180|Nla_2G0003430|N…
cellular_component	cell	GO:0005623	4705	6470	0.7272	Nla_2G0006190|Nla_11G0000020|Nla_14G0004130|Nla_6G0000810|Nla_1G0004030|Nla_9G0000870|Nla_1G0010340|Nla_6G0007320|Nla_1G0001100|Nla_7G0005170|Nla_2G0001430|Nla_6G0003350|Nla_10G0004210|Nla_2G0011910|Nla_2G0009190|Nla_3G0002290|Nla_4G0001820|Nla_13G0001490|Nla_1G0006050|Nla_1G0011690|Nla_2G0005150|Nla_2G0001180|Nla_1G0005740|Nla_14G0003930|Nla_10G0000270|Nla_11G0005850|Nla_3G0002050|Nla_8G0001120|…
00|Nla_10G0003870|Nla_12G0003250|Nla_13G0003640|Nla_6G0003360|Nla_8G0001450|Nla_9G0005130|Nla_10G0000990|Nla_6G0007340|Nla_8G0002940|Nla_2G0011520|Nla_2G0000640|Nla_9G0005830|Nla_2G0000860|Nla_2G0004520|Nla_7G0003840|Nla_13G0003860|Nla_2G0000270|Nla_2G0001110|Nla_7G0001870|Nla_7G0001650|Nla_9G0002500|Nla_12G0003010|Nla_2G0004430|Nla_7G0002870|Nla_2G0004200|Nla_1G0003320|Nla_9G0003360|Nla_10G00009…
Nla_3G0002700|Nla_5G0007450|Nla_4G0006700|Nla_2G0004440|Nla_3G0002870|Nla_3G0002680|Nla_4G0001030|Nla_9G0006690|Nla_5G0006920|Nla_1G0001340|Nla_3G0003870|Nla_11G0004230|Nla_3G0008620|Nla_8G0005920|Nla_10G0003800|Nla_14G0003370|Nla_12G0002070|Nla_8G0005210|Nla_14G0001250|Nla_2G0003480|Nla_1G0000910|Nla_1G0001930|Nla_1G0007020|Nla_2G0001980|Nla_8G0006950|Nla_9G0005840|Nla_8G0001680|Nla_5G0006210|Nl…
biological_process	behavior	GO:0007610	8	6470	0.0012	Nla_9G0005310|Nla_6G0008500|Nla_3G0003460|Nla_9G0004250|Nla_12G0002730|Nla_4G0006350|Nla_7G0009150|Nla_1G0004990
biological_process	metabolic process	GO:0008152	3526	6470	0.545	Nla_2G0006190|Nla_11G0000020|Nla_14G0004130|Nla_3G0001620|Nla_1G0010340|Nla_2G0001340|Nla_7G0005070|Nla_12G0001810|Nla_5G0005370|Nla_2G0001430|Nla_10G0004210|Nla_2G0011910|Nla_2G0009190|Nla_4G0001820|Nla_8G0005130|Nla_10G0005340|Nla_1G0005740|Nla_12G0003540|Nla_8G0001120|Nla_13G0001160|Nla_2G0009750|Nla_10G0005180|Nla_5G0005790|Nla_1G0000820|Nla_1G0007830|Nla_14G0004550|Nla_3G0001580|Nla_1G000483…
a_11G0000070|Nla_9G0003490|Nla_4G0003500|Nla_2G0001310|Nla_11G0000890|Nla_13G0000880|Nla_13G0002310|Nla_4G0001850|Nla_8G0005180|Nla_4G0002740|Nla_1G0005730|Nla_7G0004930|Nla_13G0001130|Nla_13G0001680|Nla_1G0011880|Nla_11G0001610|Nla_2G0008990|Nla_6G0003270|Nla_9G0001220|Nla_12G0000590|Nla_7G0004200|Nla_1G0001290|Nla_10G0000760|Nla_9G0006530|Nla_4G0004420|Nla_8G0002500|Nla_1G0009280|Nla_1G0001960|…
biological_process	cell proliferation	GO:0008283	11	6470	0.0017	Nla_9G0005310|Nla_11G0004150|Nla_7G0001640|Nla_6G0008610|Nla_6G0006680|Nla_11G0002700|Nla_4G0006350|Nla_7G0007280|Nla_9G0000640|Nla_7G0004110|Nla_9G0006720
cellular_component	nucleoid	GO:0009295	13	6470	0.002	Nla_1G0009720|Nla_7G0004210|Nla_2G0001110|Nla_3G0008070|Nla_4G0005780|Nla_12G0001710|Nla_12G0000100|Nla_6G0001340|Nla_10G0006070|Nla_1G0010240|Nla_4G0005610|Nla_1G0006030|Nla_5G0006770
biological_process	carbohydrate utilization	GO:0009758	2	6470	0.0003	Nla_11G0001610|Nla_7G0005500
biological_process	cellular process	GO:0009987	4168	6470	0.6442	Nla_2G0006190|Nla_11G0000020|Nla_14G0004130|Nla_6G0000810|Nla_3G0001620|Nla_1G0010340|Nla_6G0007320|Nla_12G0001810|Nla_5G0005370|Nla_2G0001430|Nla_10G0004210|Nla_2G0011910|Nla_2G0009190|Nla_4G0001820|Nla_8G0005130|Nla_4G0007660|Nla_1G0011690|Nla_2G0005150|Nla_2G0001180|Nla_1G0005740|Nla_12G0003540|Nla_3G0002050|Nla_8G0001120|Nla_12G0001060|Nla_13G0001160|Nla_2G0009750|Nla_10G0005180|Nla_5G0005790…
0|Nla_11G0004940|Nla_3G0008840|Nla_14G0000830|Nla_7G0002200|Nla_5G0001640|Nla_2G0009440|Nla_2G0005330|Nla_9G0003750|Nla_8G0005290|Nla_6G0005100|Nla_3G0003340|Nla_11G0004760|Nla_6G0006250|Nla_3G0008260|Nla_5G0006980|Nla_3G0003400|Nla_4G0008540|Nla_4G0001050|Nla_1G0006370|Nla_9G0004790|Nla_12G0000290|Nla_4G0005210|Nla_13G0003650|Nla_2G0001850|Nla_1G0006570|Nla_7G0008260|Nla_10G0000980|Nla_8G0005260…
biological_process	carbon utilization	GO:0015976	6	6470	0.0009	Nla_8G0002960|Nla_4G0001490|Nla_3G0010930|Nla_5G0002690|Nla_10G0003600|Nla_3G0000050
cellular_component	membrane	GO:0016020	2086	6470	0.3224	Nla_2G0006190|Nla_14G0004130|Nla_1G0004030|Nla_6G0003350|Nla_8G0005130|Nla_1G0006050|Nla_4G0007660|Nla_1G0011690|Nla_2G0005150|Nla_2G0001180|Nla_1G0005740|Nla_6G0006520|Nla_3G0002050|Nla_2G0009750|Nla_10G0005180|Nla_4G0008450|Nla_9G0006480|Nla_13G0000700|Nla_10G0002400|Nla_4G0002390|Nla_4G0005940|Nla_1G0011100|Nla_1G0001240|Nla_2G0007370|Nla_11G0005300|Nla_7G0000440|Nla_13G0002840|Nla_12G0001960|…
molecular_function	antioxidant activity	GO:0016209	55	6470	0.0085	Nla_3G0009010|Nla_12G0002180|Nla_5G0006290|Nla_8G0002870|Nla_11G0003130|Nla_2G0010730|Nla_3G0005950|Nla_11G0003850|Nla_7G0000970|Nla_9G0001630|Nla_3G0000900|Nla_6G0002580|Nla_3G0005830|Nla_7G0003840|Nla_2G0009590|Nla_10G0005990|Nla_6G0004310|Nla_4G0001990|Nla_3G0005260|Nla_13G0003600|Nla_3G0002020|Nla_3G0008720|Nla_10G0005410|Nla_4G0006910|Nla_6G0002240|Nla_3G0010960|Nla_4G0004480|Nla_8G0000430|N…
cellular_component	virion	GO:0019012	1	6470	0.0002	Nla_5G0004120
biological_process	nitrogen utilization	GO:0019740	8	6470	0.0012	Nla_12G0004850|Nla_3G0008390|Nla_6G0004630|Nla_7G0003930|Nla_2G0001690|Nla_9G0005340|Nla_14G0000080|Nla_5G0005780
biological_process	reproductive process	GO:0022414	238	6470	0.0368	Nla_14G0001840|Nla_4G0008000|Nla_1G0003870|Nla_14G0003030|Nla_14G0002890|Nla_9G0000450|Nla_6G0003040|Nla_8G0001670|Nla_10G0003010|Nla_14G0004130|Nla_4G0000920|Nla_4G0002490|Nla_2G0009190|Nla_9G0000760|Nla_1G0007340|Nla_1G0011690|Nla_12G0001050|Nla_7G0002790|Nla_10G0005220|Nla_2G0008300|Nla_10G0005710|Nla_7G0001980|Nla_4G0003060|Nla_6G0006480|Nla_8G0002300|Nla_4G0006480|Nla_1G0009360|Nla_13G000261…
biological_process	biological adhesion	GO:0022610	18	6470	0.0028	Nla_2G0005490|Nla_3G0007620|Nla_9G0000640|Nla_9G0002790|Nla_7G0006430|Nla_6G0004380|Nla_14G0002470|Nla_3G0000770|Nla_4G0001180|Nla_12G0001180|Nla_3G0004910|Nla_6G0000880|Nla_2G0000770|Nla_4G0008320|Nla_5G0003680|Nla_3G0002490|Nla_7G0006870|Nla_11G0002400
biological_process	signaling	GO:0023052	289	6470	0.0447	Nla_14G0004370|Nla_9G0001410|Nla_1G0009400|Nla_6G0000190|Nla_4G0001340|Nla_13G0002110|Nla_2G0004550|Nla_4G0000920|Nla_8G0007150|Nla_7G0003060|Nla_4G0003660|Nla_2G0010580|Nla_4G0006360|Nla_3G0006570|Nla_5G0004130|Nla_13G0001490|Nla_3G0009910|Nla_11G0005250|Nla_6G0004590|Nla_1G0001780|Nla_6G0004350|Nla_1G0009030|Nla_9G0002110|Nla_4G0004460|Nla_1G0005310|Nla_4G0001590|Nla_3G0002320|Nla_1G0009360|Nla…
cellular_component	cell junction	GO:0030054	21	6470	0.0032	Nla_5G0005550|Nla_6G0005680|Nla_4G0000180|Nla_4G0005610|Nla_12G0002730|Nla_3G0002870|Nla_4G0005210|Nla_13G0000260|Nla_1G0009040|Nla_9G0001430|Nla_4G0001180|Nla_1G0000080|Nla_3G0011110|Nla_1G0000040|Nla_4G0001660|Nla_4G0006320|Nla_1G0010920|Nla_1G0001780|Nla_7G0003150|Nla_13G0002260|Nla_2G0008010
molecular_function	protein tag	GO:0031386	6	6470	0.0009	Nla_2G0008430|Nla_10G0003550|Nla_2G0006540|Nla_6G0007160|Nla_7G0004110|Nla_7G0002680
cellular_component	membrane-enclosed lumen	GO:0031974	876	6470	0.1354	Nla_4G0001610|Nla_11G0000020|Nla_6G0000810|Nla_3G0009110|Nla_7G0004170|Nla_11G0005150|Nla_11G0003870|Nla_6G0007320|Nla_8G0001670|Nla_2G0002430|Nla_3G0002330|Nla_2G0001020|Nla_11G0004400|Nla_7G0001880|Nla_6G0004860|Nla_1G0000660|Nla_5G0007570|Nla_3G0000940|Nla_14G0002890|Nla_13G0001530|Nla_6G0003950|Nla_13G0004360|Nla_1G0007830|Nla_2G0003230|Nla_9G0005740|Nla_6G0003830|Nla_1G0008570|Nla_3G0006180|…
biological_process	multicellular organismal process	GO:0032501	167	6470	0.0258	Nla_10G0001140|Nla_6G0000810|Nla_7G0001640|Nla_11G0001320|Nla_8G0001670|Nla_10G0003010|Nla_14G0004130|Nla_1G0003870|Nla_5G0003000|Nla_4G0005650|Nla_13G0001490|Nla_3G0009910|Nla_1G0001780|Nla_13G0003170|Nla_3G0003460|Nla_13G0002260|Nla_9G0001220|Nla_5G0005970|Nla_3G0005140|Nla_11G0000390|Nla_6G0006240|Nla_2G0011270|Nla_1G0009770|Nla_2G0000320|Nla_7G0002910|Nla_6G0000880|Nla_2G0010570|Nla_2G0008810…
biological_process	developmental process	GO:0032502	313	6470	0.0484	Nla_11G0001150|Nla_1G0003870|Nla_7G0001640|Nla_11G0001320|Nla_14G0003030|Nla_6G0003200|Nla_6G0008760|Nla_8G0001670|Nla_10G0003010|Nla_13G0001090|Nla_3G0010430|Nla_6G0000810|Nla_4G0006360|Nla_5G0003000|Nla_4G0005650|Nla_13G0001490|Nla_3G0009910|Nla_4G0007520|Nla_1G0001780|Nla_13G0003170|Nla_3G0003460|Nla_13G0002260|Nla_14G0000140|Nla_12G0001320|Nla_2G0008300|Nla_10G0005710|Nla_2G0003600|Nla_6G0006…
cellular_component	protein-containing complex	GO:0032991	1466	6470	0.2266	Nla_2G0006190|Nla_1G0010340|Nla_6G0000810|Nla_6G0007320|Nla_2G0011910|Nla_1G0011690|Nla_2G0010990|Nla_13G0001160|Nla_9G0005840|Nla_13G0000700|Nla_3G0010000|Nla_5G0004510|Nla_4G0003440|Nla_2G0001230|Nla_13G0000940|Nla_10G0001420|Nla_8G0005040|Nla_3G0006360|Nla_9G0006150|Nla_13G0001540|Nla_7G0004070|Nla_13G0000010|Nla_12G0000960|Nla_5G0004420|Nla_9G0001610|Nla_4G0004830|Nla_10G0001510|Nla_7G0008050…
molecular_function	cargo receptor activity	GO:0038024	3	6470	0.0005	Nla_6G0003400|Nla_9G0001910|Nla_1G0010090
biological_process	growth	GO:0040007	80	6470	0.0124	Nla_2G0000490|Nla_2G0001410|Nla_7G0002600|Nla_7G0001310|Nla_14G0001820|Nla_3G0009280|Nla_9G0003520|Nla_4G0000660|Nla_1G0003470|Nla_10G0004810|Nla_3G0000770|Nla_9G0006650|Nla_2G0002800|Nla_8G0006410|Nla_13G0001590|Nla_6G0007170|Nla_3G0003600|Nla_1G0002020|Nla_4G0005650|Nla_8G0005950|Nla_1G0003370|Nla_6G0001370|Nla_7G0006870|Nla_12G0000120|Nla_14G0002400|Nla_3G0007620|Nla_12G0003230|Nla_2G0003400|N…
biological_process	locomotion	GO:0040011	21	6470	0.0032	Nla_3G0008310|Nla_6G0006430|Nla_14G0000430|Nla_3G0003380|Nla_6G0005440|Nla_2G0008300|Nla_5G0004830|Nla_9G0001430|Nla_6G0006570|Nla_14G0004370|Nla_6G0000610|Nla_6G0006250|Nla_9G0000640|Nla_3G0003060|Nla_1G0005410|Nla_4G0004060|Nla_1G0004990|Nla_13G0002480|Nla_12G0002020|Nla_7G0003370|Nla_1G0001780
cellular_component	organelle	GO:0043226	3681	6470	0.5689	Nla_2G0006190|Nla_11G0000020|Nla_14G0004130|Nla_6G0000810|Nla_1G0004030|Nla_9G0000870|Nla_1G0010340|Nla_6G0007320|Nla_1G0001100|Nla_7G0005170|Nla_6G0003350|Nla_4G0003660|Nla_2G0011910|Nla_3G0002290|Nla_13G0001490|Nla_1G0006050|Nla_1G0011690|Nla_2G0001180|Nla_1G0005740|Nla_3G0002050|Nla_8G0001120|Nla_13G0001160|Nla_2G0009750|Nla_10G0005180|Nla_1G0000820|Nla_13G0000700|Nla_1G0007830|Nla_10G0002400|…
8180|Nla_2G0005320|Nla_5G0006150|Nla_11G0004080|Nla_5G0003370|Nla_5G0007970|Nla_4G0008550|Nla_6G0002230|Nla_3G0000910|Nla_4G0001060|Nla_13G0001960|Nla_5G0001750|Nla_12G0003230|Nla_8G0003620|Nla_7G0003460|Nla_2G0011290|Nla_2G0001820|Nla_4G0001590|Nla_4G0006480|Nla_2G0000840|Nla_4G0008150|Nla_12G0004740|Nla_7G0002020|Nla_2G0005490|Nla_4G0002900|Nla_2G0001130|Nla_2G0010670|Nla_2G0000440|Nla_6G000877…
biological_process	pigmentation	GO:0043473	5	6470	0.0008	Nla_5G0005550|Nla_4G0007260|Nla_8G0005140|Nla_8G0007200|Nla_9G0004250
cellular_component	extracellular region part	GO:0044421	55	6470	0.0085	Nla_3G0000540|Nla_2G0006940|Nla_9G0003330|Nla_2G0010930|Nla_6G0003450|Nla_2G0000370|Nla_14G0000700|Nla_9G0000470|Nla_8G0007200|Nla_3G0003060|Nla_10G0006430|Nla_8G0001160|Nla_12G0002020|Nla_1G0002740|Nla_3G0009480|Nla_7G0003840|Nla_3G0007620|Nla_8G0003720|Nla_14G0002450|Nla_7G0008540|Nla_7G0004760|Nla_1G0001600|Nla_5G0000330|Nla_3G0010290|Nla_14G0003320|Nla_3G0002490|Nla_9G0005310|Nla_1G0008360|Nl…
cellular_component	organelle part	GO:0044422	2260	6470	0.3493	Nla_2G0006190|Nla_11G0000020|Nla_14G0004130|Nla_6G0000810|Nla_1G0010340|Nla_6G0007320|Nla_6G0003350|Nla_2G0011910|Nla_13G0001490|Nla_1G0006050|Nla_2G0001180|Nla_1G0005740|Nla_13G0001160|Nla_2G0009750|Nla_10G0005180|Nla_13G0000700|Nla_1G0007830|Nla_10G0002400|Nla_3G0010000|Nla_5G0004510|Nla_1G0011100|Nla_2G0007370|Nla_11G0005300|Nla_12G0005010|Nla_13G0000940|Nla_10G0001420|Nla_3G0006360|Nla_2G0008…
cellular_component	membrane part	GO:0044425	1758	6470	0.2717	Nla_2G0006190|Nla_14G0004130|Nla_1G0004030|Nla_6G0003350|Nla_8G0005130|Nla_1G0006050|Nla_12G0004520|Nla_1G0011690|Nla_2G0005150|Nla_2G0001180|Nla_1G0005740|Nla_6G0006520|Nla_3G0002050|Nla_2G0009750|Nla_10G0005180|Nla_4G0008450|Nla_9G0006480|Nla_13G0000700|Nla_4G0002390|Nla_4G0005940|Nla_1G0011100|Nla_1G0001240|Nla_11G0005300|Nla_7G0000440|Nla_13G0002840|Nla_12G0001960|Nla_9G0002710|Nla_4G0002400|…
cellular_component	synapse part	GO:0044456	19	6470	0.0029	Nla_5G0005550|Nla_6G0008500|Nla_9G0001750|Nla_4G0005610|Nla_12G0002730|Nla_4G0006320|Nla_5G0004830|Nla_4G0003120|Nla_3G0006980|Nla_4G0007020|Nla_4G0001180|Nla_5G0005540|Nla_7G0007280|Nla_13G0001650|Nla_6G0000880|Nla_9G0000640|Nla_7G0009150|Nla_4G0005410|Nla_1G0010930
cellular_component	cell part	GO:0044464	4689	6470	0.7247	Nla_2G0006190|Nla_11G0000020|Nla_14G0004130|Nla_6G0000810|Nla_1G0004030|Nla_9G0000870|Nla_1G0010340|Nla_6G0007320|Nla_1G0001100|Nla_7G0005170|Nla_2G0001430|Nla_6G0003350|Nla_10G0004210|Nla_2G0011910|Nla_2G0009190|Nla_3G0002290|Nla_4G0001820|Nla_13G0001490|Nla_1G0006050|Nla_1G0011690|Nla_2G0005150|Nla_2G0001180|Nla_1G0005740|Nla_14G0003930|Nla_10G0000270|Nla_11G0005850|Nla_3G0002050|Nla_8G0001120|…
5830|Nla_2G0000860|Nla_2G0004520|Nla_7G0003840|Nla_13G0003860|Nla_2G0000270|Nla_2G0001110|Nla_7G0001870|Nla_7G0001650|Nla_9G0002500|Nla_12G0003010|Nla_2G0004430|Nla_7G0002870|Nla_2G0004200|Nla_1G0003320|Nla_9G0003360|Nla_10G0000970|Nla_2G0008670|Nla_11G0004150|Nla_6G0006390|Nla_14G0004250|Nla_13G0004210|Nla_2G0009440|Nla_3G0003360|Nla_2G0001590|Nla_9G0003690|Nla_2G0010210|Nla_8G0005350|Nla_5G0001…
Nla_12G0002070|Nla_8G0005210|Nla_14G0001250|Nla_2G0003480|Nla_1G0000910|Nla_1G0001930|Nla_1G0007020|Nla_2G0001980|Nla_8G0006950|Nla_9G0005840|Nla_8G0001680|Nla_5G0006210|Nla_10G0001890|Nla_4G0004120|Nla_7G0002150|Nla_3G0008790|Nla_7G0001780|Nla_6G0001090|Nla_6G0005300|Nla_9G0002320|Nla_4G0007610|Nla_12G0003050|Nla_7G0001170|Nla_6G0003220|Nla_10G0000900|Nla_1G0002290|Nla_2G0008070|Nla_10G0001180|N…
molecular_function	translation regulator activity	GO:0045182	6	6470	0.0009	Nla_2G0011300|Nla_3G0008360|Nla_13G0001430|Nla_2G0001090|Nla_3G0008030|Nla_2G0006100
cellular_component	synapse	GO:0045202	26	6470	0.004	Nla_4G0006320|Nla_4G0003120|Nla_4G0007020|Nla_4G0001180|Nla_5G0005540|Nla_13G0001650|Nla_9G0000640|Nla_1G0004990|Nla_1G0010930|Nla_6G0008500|Nla_9G0001750|Nla_5G0004830|Nla_3G0002490|Nla_5G0005550|Nla_6G0000880|Nla_3G0011110|Nla_4G0005610|Nla_4G0005410|Nla_4G0000180|Nla_2G0008010|Nla_12G0002730|Nla_13G0000260|Nla_3G0006980|Nla_3G0007620|Nla_7G0007280|Nla_7G0009150
molecular_function	nutrient reservoir activity	GO:0045735	3	6470	0.0005	Nla_2G0002020|Nla_12G0003150|Nla_4G0007610
biological_process	rhythmic process	GO:0048511	5	6470	0.0008	Nla_7G0000720|Nla_11G0004150|Nla_2G0002190|Nla_11G0001290|Nla_11G0003530
biological_process	response to stimulus	GO:0050896	1046	6470	0.1617	Nla_6G0001740|Nla_11G0000020|Nla_2G0003120|Nla_2G0010070|Nla_3G0000790|Nla_4G0001340|Nla_3G0003010|Nla_4G0003140|Nla_2G0002430|Nla_14G0004130|Nla_8G0001310|Nla_8G0007150|Nla_10G0003650|Nla_4G0003660|Nla_12G0000620|Nla_2G0009190|Nla_6G0004040|Nla_1G0011690|Nla_2G0010990|Nla_2G0004620|Nla_1G0009030|Nla_5G0007570|Nla_4G0004750|Nla_10G0000370|Nla_6G0005500|Nla_2G0009750|Nla_1G0004250|Nla_10G0000440|N…
biological_process	localization	GO:0051179	1333	6470	0.206	Nla_2G0006190|Nla_2G0003120|Nla_3G0006010|Nla_11G0005400|Nla_2G0005690|Nla_5G0002200|Nla_2G0010360|Nla_2G0002430|Nla_7G0005170|Nla_3G0007340|Nla_14G0002720|Nla_4G0002360|Nla_4G0002490|Nla_2G0010580|Nla_6G0004040|Nla_3G0000150|Nla_9G0002300|Nla_6G0003750|Nla_2G0004620|Nla_10G0000270|Nla_3G0002050|Nla_12G0001730|Nla_2G0008300|Nla_6G0004190|Nla_9G0003760|Nla_6G0006480|Nla_13G0000700|Nla_11G0005380|N…
biological_process	multi-organism process	GO:0051704	321	6470	0.0496	Nla_14G0004370|Nla_4G0008000|Nla_1G0003870|Nla_4G0002970|Nla_14G0003030|Nla_10G0003010|Nla_14G0004130|Nla_9G0003320|Nla_3G0005060|Nla_4G0002360|Nla_2G0002800|Nla_2G0000490|Nla_4G0000190|Nla_10G0006140|Nla_9G0000760|Nla_1G0005410|Nla_12G0002940|Nla_6G0008130|Nla_3G0002530|Nla_14G0000140|Nla_7G0007250|Nla_12G0001320|Nla_7G0000980|Nla_4G0008090|Nla_6G0006480|Nla_4G0001170|Nla_4G0006480|Nla_4G0007640…
cellular_component	symplast	GO:0055044	5	6470	0.0008	Nla_4G0005210|Nla_1G0010920|Nla_13G0002260|Nla_1G0009040|Nla_4G0001660
molecular_function	molecular transducer activity	GO:0060089	29	6470	0.0045	Nla_2G0010640|Nla_5G0006810|Nla_6G0002980|Nla_14G0001570|Nla_4G0006360|Nla_3G0003600|Nla_1G0002020|Nla_1G0009280|Nla_13G0003170|Nla_1G0007590|Nla_8G0005490|Nla_6G0005440|Nla_14G0003590|Nla_2G0004600|Nla_11G0003530|Nla_13G0001470|Nla_4G0008420|Nla_12G0003780|Nla_2G0006700|Nla_6G0000880|Nla_9G0001330|Nla_12G0003440|Nla_1G0002610|Nla_4G0001210|Nla_6G0005410|Nla_14G0003700|Nla_9G0005910|Nla_9G0005770…
biological_process	biological regulation	GO:0065007	1396	6470	0.2158	Nla_1G0010340|Nla_14G0004130|Nla_6G0000810|Nla_6G0000190|Nla_6G0007320|Nla_5G0005370|Nla_4G0003660|Nla_2G0011910|Nla_2G0009190|Nla_13G0001490|Nla_1G0011690|Nla_2G0010990|Nla_3G0002050|Nla_1G0007830|Nla_3G0010000|Nla_5G0004510|Nla_2G0006570|Nla_13G0002840|Nla_2G0001230|Nla_13G0000940|Nla_5G0000700|Nla_4G0001270|Nla_10G0001420|Nla_13G0001380|Nla_2G0008810|Nla_13G0001540|Nla_10G0005290|Nla_2G0010580…
biological_process	cellular component organization or biogenesis	GO:0071840	1307	6470	0.202	Nla_2G0006190|Nla_4G0001610|Nla_9G0006990|Nla_14G0001180|Nla_7G0004170|Nla_11G0003870|Nla_6G0007320|Nla_4G0003140|Nla_2G0002430|Nla_2G0001020|Nla_1G0009690|Nla_10G0004210|Nla_10G0000340|Nla_6G0006620|Nla_1G0008980|Nla_3G0009110|Nla_1G0000660|Nla_1G0011690|Nla_2G0011850|Nla_2G0001180|Nla_5G0006440|Nla_2G0001220|Nla_3G0004120|Nla_4G0006310|Nla_12G0001610|Nla_12G0001060|Nla_1G0007150|Nla_9G0003760|N…
molecular_function	toxin activity	GO:0090729	5	6470	0.0008	Nla_14G0002960|Nla_7G0006800|Nla_6G0008130|Nla_8G0002460|Nla_5G0000930
biological_process	cell aggregation	GO:0098743	12	6470	0.0019	Nla_4G0008000|Nla_14G0000430|Nla_1G0009750|Nla_1G0011920|Nla_6G0005440|Nla_4G0004060|Nla_3G0000130|Nla_11G0004760|Nla_6G0006430|Nla_2G0000640|Nla_8G0005950|Nla_7G0002890
biological_process	detoxification	GO:0098754	56	6470	0.0087	Nla_8G0006570|Nla_3G0002630|Nla_5G0006290|Nla_8G0002870|Nla_6G0002130|Nla_9G0004570|Nla_1G0004160|Nla_11G0000060|Nla_6G0002700|Nla_11G0005350|Nla_1G0011100|Nla_13G0000560|Nla_13G0001250|Nla_3G0009700|Nla_9G0004130|Nla_10G0005320|Nla_4G0003020|Nla_12G0001360|Nla_1G0006010|Nla_7G0007030|Nla_10G0000370|Nla_6G0005500|Nla_8G0001310|Nla_8G0000660|Nla_4G0007420|Nla_1G0008640|Nla_13G0003600|Nla_1G0000790…
molecular_function	molecular function regulator	GO:0098772	164	6470	0.0253	Nla_4G0002790|Nla_1G0009400|Nla_11G0002410|Nla_7G0001310|Nla_4G0000920|Nla_3G0002110|Nla_1G0004300|Nla_13G0001490|Nla_1G0011690|Nla_2G0011850|Nla_4G0004460|Nla_7G0003860|Nla_4G0001590|Nla_10G0004640|Nla_7G0006140|Nla_10G0002790|Nla_6G0000640|Nla_1G0008680|Nla_4G0005780|Nla_2G0001400|Nla_2G0011270|Nla_3G0010370|Nla_3G0001700|Nla_4G0003270|Nla_10G0005350|Nla_5G0002990|Nla_3G0003320|Nla_4G0004800|Nl…
cellular_component	supramolecular complex	GO:0099080	57	6470	0.0088	Nla_6G0002370|Nla_11G0001320|Nla_5G0007710|Nla_2G0007650|Nla_9G0002450|Nla_3G0003960|Nla_1G0002290|Nla_3G0009880|Nla_3G0005190|Nla_2G0001240|Nla_1G0000720|Nla_9G0000640|Nla_9G0002530|Nla_11G0003360|Nla_3G0006120|Nla_1G0004990|Nla_7G0007190|Nla_10G0003050|Nla_5G0003450|Nla_3G0009480|Nla_10G0004110|Nla_11G0004140|Nla_8G0004980|Nla_4G0005610|Nla_7G0002040|Nla_7G0007280|Nla_3G0002070|Nla_13G0004400|N…
molecular_function	molecular carrier activity	GO:0140104	15	6470	0.0023	Nla_11G0004780|Nla_2G0010120|Nla_14G0000920|Nla_1G0011720|Nla_12G0002920|Nla_8G0005200|Nla_4G0006420|Nla_4G0005630|Nla_10G0005660|Nla_1G0008500|Nla_4G0001070|Nla_2G0010960|Nla_2G0001520|Nla_7G0007180|Nla_5G0005430
molecular_function	transcription regulator activity	GO:0140110	244	6470	0.0377	Nla_7G0003610|Nla_4G0008000|Nla_11G0004400|Nla_4G0004890|Nla_14G0002890|Nla_8G0000560|Nla_3G0002610|Nla_9G0006510|Nla_13G0001090|Nla_14G0001020|Nla_2G0002800|Nla_6G0005220|Nla_13G0000540|Nla_6G0002230|Nla_3G0002290|Nla_12G0002940|Nla_3G0007880|Nla_7G0005560|Nla_7G0004670|Nla_1G0006110|Nla_2G0009060|Nla_1G0009010|Nla_9G0004380|Nla_1G0004260|Nla_11G0005500|Nla_13G0002180|Nla_3G0007590|Nla_1G0006190…
