# Supplementary material for: Genomic Insights into Neofusicoccum laricinum: The Pathogen Behind Chinese Larch Shoot Blight
Source: J Fungi (Basel). 2025 May 21;11(5):399. doi: 10.3390/jof11050399 (PMC12113642; doi:10.3390/jof11050399)
Supplement: Supplementary file 1 [file jof-11-00399-s001.zip › Supplementary File 3.xlsx]

## Sheet: kegg_annotation
Term	Database	ID	Input_number	Background_number	P_Value	Corrected_P_Value	Input	Hyperlink
Biosynthesis of amino acids	KEGG PATHWAY	ko01230	128	128	0.525377	0.623135	K01689:Nla_4G0003440|K01687:Nla_3G0007730|K01687:Nla_12G0001420|K01687:Nla_3G0008280|K01687:Nla_10G0004850|K01681:Nla_2G0001110|K01915:Nla_12G0004850|K01915:Nla_3G0001970|K00872:Nla_13G0003260|K00873:Nla_7G0000940|K01850:Nla_10G0006200|K04486:Nla_6G0001100|K03785:Nla_4G0004880|K00264:Nla_5G0005780|K17450:Nla_4G0004190|K01754:Nla_6G0001390|K01754:Nla_7G0001430|K01755:Nla_4G0005800|K01694:Nla_10G00…	http://www.genome.jp/kegg-bin/show_pathway?ko01230/K01689%09red/K01687%09red/K01681%09red/K01915%09red/K00872%09red/K00873%09red/K01850%09red/K04486%09red/K03785%09red/K00264%09red/K17450%09red/K01754%09red/K01755%09red/K01694%09red/K01697%09red/K01758%09red/K01693%09red/K00611%09red/K00616%09red/K13830%09red/K00615%09red/K00618%09red/K00293%09red/K00290%09red/K01649%09red/K00850%09red/K04518%09r…
Carbon metabolism	KEGG PATHWAY	ko01200	117	117	0.526498	0.623135	K01079:Nla_6G0000660|K01455:Nla_7G0002240|K01689:Nla_4G0003440|K11517:Nla_7G0005450|K11517:Nla_3G0005330|K11517:Nla_12G0004070|K11517:Nla_3G0010460|K11517:Nla_3G0005640|K01070:Nla_6G0005500|K00831:Nla_4G0007350|K01681:Nla_2G0001110|K00600:Nla_2G0002380|K00600:Nla_2G0005010|K00850:Nla_1G0008130|K01624:Nla_1G0009210|K01624:Nla_2G0008270|K01624:Nla_4G0007090|K00830:Nla_12G0002150|K01810:Nla_11G00024…	http://www.genome.jp/kegg-bin/show_pathway?ko01200/K01079%09red/K01455%09red/K01689%09red/K11517%09red/K01070%09red/K00831%09red/K01681%09red/K00600%09red/K00850%09red/K01624%09red/K00830%09red/K01810%09red/K00140%09red/K00873%09red/K00627%09red/K01647%09red/K03781%09red/K00605%09red/K00134%09red/K14455%09red/K14454%09red/K01958%09red/K01638%09red/K00122%09red/K00814%09red/K15918%09red/K00281%09r…
Ribosome	KEGG PATHWAY	ko03010	98	98	0.528866	0.623135	K02955:Nla_1G0009440|K02954:Nla_9G0001050|K02953:Nla_1G0004540|K02952:Nla_9G0004430|K02951:Nla_11G0004280|K02950:Nla_4G0006450|K02885:Nla_7G0002100|K02885:Nla_7G0002090|K02880:Nla_2G0009840|K02959:Nla_9G0005740|K02882:Nla_1G0002770|K02923:Nla_12G0004050|K02920:Nla_4G0002030|K02921:Nla_2G0007210|K02926:Nla_14G0004240|K02925:Nla_5G0006180|K02929:Nla_7G0002960|K02931:Nla_13G0002580|K02930:Nla_11G000…	http://www.genome.jp/kegg-bin/show_pathway?ko03010/K02955%09red/K02954%09red/K02953%09red/K02952%09red/K02951%09red/K02950%09red/K02885%09red/K02880%09red/K02959%09red/K02882%09red/K02923%09red/K02920%09red/K02921%09red/K02926%09red/K02925%09red/K02929%09red/K02931%09red/K02930%09red/K02933%09red/K02932%09red/K02935%09red/K02934%09red/K02937%09red/K02936%09red/K02938%09red/K02889%09red/K02908%09r…
RNA transport	KEGG PATHWAY	ko03013	88	88	0.530413	0.623135	K09291:Nla_10G0005690|K03754:Nla_12G0002250|K03257:Nla_5G0004330|K14307:Nla_4G0007170|K14309:Nla_1G0009510|K10577:Nla_4G0005370|K03258:Nla_7G0005870|K12160:Nla_2G0006540|K03240:Nla_7G0003860|K14300:Nla_12G0002220|K03242:Nla_4G0002070|K14328:Nla_3G0009270|K03262:Nla_12G0001830|K03245:Nla_4G0002860|K03246:Nla_2G0007540|K14308:Nla_5G0007250|K03248:Nla_11G0004990|K03249:Nla_12G0002280|K03251:Nla_1G00…	http://www.genome.jp/kegg-bin/show_pathway?ko03013/K09291%09red/K03754%09red/K03257%09red/K14307%09red/K14309%09red/K10577%09red/K03258%09red/K12160%09red/K03240%09red/K14300%09red/K03242%09red/K14328%09red/K03262%09red/K03245%09red/K03246%09red/K14308%09red/K03248%09red/K03249%09red/K03251%09red/K13174%09red/K14327%09red/K14326%09red/K14325%09red/K14324%09red/K03241%09red/K07562%09red/K07936%09r…
Spliceosome	KEGG PATHWAY	ko03040	88	88	0.530413	0.623135	K12874:Nla_1G0009150|K12815:Nla_1G0005170|K12877:Nla_3G0007430|K12868:Nla_6G0007190|K12831:Nla_13G0002550|K12627:Nla_2G0006300|K10599:Nla_7G0007230|K12830:Nla_2G0011310|K12862:Nla_3G0007790|K12863:Nla_12G0000780|K11087:Nla_2G0001190|K11086:Nla_12G0003680|K12848:Nla_2G0003480|K12867:Nla_6G0004840|K12864:Nla_1G0001890|K12878:Nla_1G0008470|K12844:Nla_3G0010580|K12845:Nla_5G0001430|K12845:Nla_7G00016…	http://www.genome.jp/kegg-bin/show_pathway?ko03040/K12874%09red/K12815%09red/K12877%09red/K12868%09red/K12831%09red/K12627%09red/K10599%09red/K12830%09red/K12862%09red/K12863%09red/K11087%09red/K11086%09red/K12848%09red/K12867%09red/K12864%09red/K12878%09red/K12844%09red/K12845%09red/K12846%09red/K12847%09red/K12840%09red/K11088%09red/K12843%09red/K12880%09red/K12869%09red/K12828%09red/K12872%09r…
Purine metabolism	KEGG PATHWAY	ko00230	86	86	0.530754	0.623135	K00856:Nla_2G0011490|K19572:Nla_7G0008540|K19572:Nla_1G0002740|K03000:Nla_2G0007050|K00088:Nla_10G0003360|K03025:Nla_10G0002810|K03012:Nla_1G0004770|K03024:Nla_1G0010760|K00958:Nla_9G0001080|K01466:Nla_2G0001430|K01768:Nla_7G0003060|K11788:Nla_13G0003250|K03023:Nla_3G0004150|K03002:Nla_2G0001960|K01939:Nla_12G0004600|K00764:Nla_3G0000730|K03027:Nla_8G0001290|K00873:Nla_7G0000940|K03010:Nla_1G0001…	http://www.genome.jp/kegg-bin/show_pathway?ko00230/K00856%09red/K19572%09red/K03000%09red/K00088%09red/K03025%09red/K03012%09red/K03024%09red/K00958%09red/K01466%09red/K01768%09red/K11788%09red/K03023%09red/K03002%09red/K01939%09red/K00764%09red/K03027%09red/K00873%09red/K03010%09red/K01427%09red/K03008%09red/K03009%09red/K03783%09red/K02328%09red/K02684%09red/K01952%09red/K03004%09red/K01951%09r…
Protein processing in endoplasmic reticulum	KEGG PATHWAY	ko04141	78	78	0.53225	0.623135	K16196:Nla_13G0001430|K10601:Nla_2G0004530|K12670:Nla_9G0004680|K10578:Nla_14G0004130|K13989:Nla_9G0007090|K10661:Nla_13G0004740|K04555:Nla_8G0007030|K04554:Nla_1G0008010|K08852:Nla_9G0003650|K10597:Nla_4G0004770|K10575:Nla_2G0003390|K10839:Nla_5G0007570|K01456:Nla_4G0000340|K01456:Nla_7G0001290|K13719:Nla_8G0004990|K14026:Nla_1G0001320|K14026:Nla_1G0001310|K03868:Nla_9G0006420|K06689:Nla_2G00028…	http://www.genome.jp/kegg-bin/show_pathway?ko04141/K16196%09red/K10601%09red/K12670%09red/K10578%09red/K13989%09red/K10661%09red/K04555%09red/K04554%09red/K08852%09red/K10597%09red/K10575%09red/K10839%09red/K01456%09red/K13719%09red/K14026%09red/K03868%09red/K06689%09red/K14022%09red/K10956%09red/K09518%09red/K07151%09red/K10082%09red/K05546%09red/K14002%09red/K11718%09red/K01230%09red/K14006%09r…
Starch and sucrose metabolism	KEGG PATHWAY	ko00500	75	75	0.532873	0.623135	K01176:Nla_10G0000200|K01176:Nla_2G0008210|K01176:Nla_2G0008080|K01176:Nla_2G0010260|K01178:Nla_10G0001470|K01178:Nla_4G0008270|K01179:Nla_9G0007270|K01179:Nla_9G0001920|K01179:Nla_7G0009180|K01179:Nla_4G0003500|K01179:Nla_5G0002660|K01179:Nla_3G0011140|K01179:Nla_3G0002090|K16055:Nla_12G0000290|K16055:Nla_12G0003320|K16055:Nla_7G0003260|K19356:Nla_2G0000820|K19356:Nla_14G0000480|K19356:Nla_2G000…	http://www.genome.jp/kegg-bin/show_pathway?ko00500/K01176%09red/K01178%09red/K01179%09red/K16055%09red/K19356%09red/K01810%09red/K01182%09red/K01187%09red/K00700%09red/K01188%09red/K00844%09red/K00706%09red/K00688%09red/K01213%09red/K15920%09red/K00963%09red/K01225%09red/K01193%09red/K01196%09red/K01194%09red/K01198%09red/K01199%09red/K19668%09red/K01835%09red/K01051%09red/K00693%09red/K05349%09r…
Oxidative phosphorylation	KEGG PATHWAY	ko00190	71	71	0.533763	0.623135	K02257:Nla_7G0000810|K00418:Nla_7G0008390|K00418:Nla_3G0011020|K01507:Nla_5G0004640|K02258:Nla_5G0001700|K02259:Nla_10G0000540|K02138:Nla_3G0001360|K02260:Nla_1G0005750|K02272:Nla_12G0002380|K02155:Nla_5G0001440|K02155:Nla_13G0004860|K02155:Nla_13G0004850|K02154:Nla_10G0005800|K02153:Nla_11G0001870|K02134:Nla_1G0003760|K02151:Nla_7G0004460|K00237:Nla_1G0001950|K03949:Nla_6G0000900|K02132:Nla_5G00…	http://www.genome.jp/kegg-bin/show_pathway?ko00190/K02257%09red/K00418%09red/K01507%09red/K02258%09red/K02259%09red/K02138%09red/K02260%09red/K02272%09red/K02155%09red/K02154%09red/K02153%09red/K02134%09red/K02151%09red/K00237%09red/K03949%09red/K02132%09red/K03965%09red/K03964%09red/K03943%09red/K03942%09red/K03941%09red/K03940%09red/K02264%09red/K02137%09red/K02136%09red/K02125%09red/K03959%09r…
Endocytosis	KEGG PATHWAY	ko04144	69	69	0.534237	0.623135	K10365:Nla_8G0001190|K10591:Nla_4G0004830|K04513:Nla_4G0004780|K01115:Nla_14G0004370|K01115:Nla_6G0006250|K01115:Nla_2G0008300|K10396:Nla_11G0001510|K07889:Nla_11G0005250|K07889:Nla_7G0001260|K12471:Nla_10G0002370|K12471:Nla_10G0005680|K12472:Nla_3G0004530|K19366:Nla_1G0001860|K12479:Nla_13G0001660|K12479:Nla_13G0001650|K19476:Nla_7G0002080|K18466:Nla_3G0008060|K17919:Nla_5G0003370|K17918:Nla_9G0…	http://www.genome.jp/kegg-bin/show_pathway?ko04144/K10365%09red/K10591%09red/K04513%09red/K01115%09red/K10396%09red/K07889%09red/K12471%09red/K12472%09red/K19366%09red/K12479%09red/K19476%09red/K18466%09red/K17919%09red/K17918%09red/K12190%09red/K12191%09red/K18442%09red/K12197%09red/K12194%09red/K12195%09red/K18468%09red/K12198%09red/K12199%09red/K17917%09red/K05758%09red/K04705%09red/K12200%09r…
Pyrimidine metabolism	KEGG PATHWAY	ko00240	65	65	0.535251	0.623135	K16330:Nla_7G0001860|K03012:Nla_1G0004770|K03024:Nla_1G0010760|K01240:Nla_11G0003290|K03006:Nla_1G0001000|K03006:Nla_8G0003680|K03021:Nla_5G0007190|K01464:Nla_10G0004340|K01464:Nla_3G0004030|K01465:Nla_8G0001700|K03002:Nla_2G0001960|K03025:Nla_10G0002810|K03000:Nla_2G0007050|K03027:Nla_8G0001290|K03010:Nla_1G0001690|K01937:Nla_12G0001330|K00876:Nla_6G0005080|K03008:Nla_4G0001780|K03009:Nla_3G0006…	http://www.genome.jp/kegg-bin/show_pathway?ko00240/K16330%09red/K03012%09red/K03024%09red/K01240%09red/K03006%09red/K03021%09red/K01464%09red/K01465%09red/K03002%09red/K03025%09red/K03000%09red/K03027%09red/K03010%09red/K01937%09red/K00876%09red/K03008%09red/K03009%09red/K03783%09red/K01956%09red/K01955%09red/K02684%09red/K03004%09red/K00560%09red/K03505%09red/K11541%09red/K02320%09red/K00226%09r…
Ribosome biogenesis in eukaryotes	KEGG PATHWAY	ko03008	65	65	0.535251	0.623135	K14526:Nla_9G0002070|K11108:Nla_5G0003820|K03264:Nla_5G0007600|K11129:Nla_7G0007440|K14545:Nla_1G0000270|K12845:Nla_5G0001430|K12845:Nla_7G0001600|K07936:Nla_1G0001330|K12619:Nla_11G0000730|K12618:Nla_8G0002340|K14572:Nla_12G0000110|K14573:Nla_6G0004550|K14570:Nla_5G0005160|K07562:Nla_2G0006170|K14558:Nla_8G0003330|K14559:Nla_12G0003010|K14574:Nla_2G0012050|K14575:Nla_1G0011030|K14554:Nla_1G00094…	http://www.genome.jp/kegg-bin/show_pathway?ko03008/K14526%09red/K11108%09red/K03264%09red/K11129%09red/K14545%09red/K12845%09red/K07936%09red/K12619%09red/K12618%09red/K14572%09red/K14573%09red/K14570%09red/K07562%09red/K14558%09red/K14559%09red/K14574%09red/K14575%09red/K14554%09red/K14555%09red/K14556%09red/K14557%09red/K14550%09red/K14552%09red/K14553%09red/K14284%09red/K03537%09red/K14538%09r…
Glycine, serine and threonine metabolism	KEGG PATHWAY	ko00260	57	57	0.537589	0.623135	K01079:Nla_6G0000660|K01754:Nla_6G0001390|K01754:Nla_7G0001430|K15918:Nla_2G0003660|K01620:Nla_1G0005880|K00600:Nla_2G0002380|K00600:Nla_2G0005010|K00605:Nla_3G0007320|K00830:Nla_12G0002150|K00831:Nla_4G0007350|K00872:Nla_13G0003260|K00133:Nla_4G0007380|K00130:Nla_1G0011830|K00281:Nla_1G0009390|K00643:Nla_13G0001270|K00018:Nla_10G0001990|K02437:Nla_7G0007570|K16066:Nla_4G0006300|K00382:Nla_2G0002…	http://www.genome.jp/kegg-bin/show_pathway?ko00260/K01079%09red/K01754%09red/K15918%09red/K01620%09red/K00600%09red/K00605%09red/K00830%09red/K00831%09red/K00872%09red/K00133%09red/K00130%09red/K00281%09red/K00643%09red/K00018%09red/K02437%09red/K16066%09red/K00382%09red/K01694%09red/K01697%09red/K17989%09red/K01758%09red/K20498%09red/K01733%09red/K00928%09red/K00058%09red/K00865%09red/K00274%09r…
Peroxisome	KEGG PATHWAY	ko04146	57	57	0.537589	0.623135	K11517:Nla_7G0005450|K11517:Nla_3G0005330|K11517:Nla_12G0004070|K11517:Nla_3G0010460|K11517:Nla_3G0005640|K00830:Nla_12G0002150|K01640:Nla_5G0002260|K01640:Nla_12G0000210|K00624:Nla_8G0005820|K00624:Nla_5G0007750|K03781:Nla_1G0002550|K03781:Nla_11G0003640|K03781:Nla_9G0005190|K13348:Nla_1G0001450|K11187:Nla_7G0003840|K04564:Nla_4G0003020|K04564:Nla_6G0002750|K04564:Nla_10G0005410|K15628:Nla_1G000…	http://www.genome.jp/kegg-bin/show_pathway?ko04146/K11517%09red/K00830%09red/K01640%09red/K00624%09red/K03781%09red/K13348%09red/K11187%09red/K04564%09red/K15628%09red/K13237%09red/K01897%09red/K13341%09red/K13342%09red/K13343%09red/K13344%09red/K13345%09red/K13346%09red/K00031%09red/K12663%09red/K12261%09red/K01796%09red/K00869%09red/K13239%09red/K13354%09red/K13335%09red/K06664%09red/K13337%09r…
Amino sugar and nucleotide sugar metabolism	KEGG PATHWAY	ko00520	55	55	0.538252	0.623135	K00972:Nla_1G0000280|K12373:Nla_6G0008870|K12373:Nla_9G0002560|K12373:Nla_2G0001340|K02564:Nla_1G0009930|K01443:Nla_1G0009980|K01810:Nla_11G0002420|K00621:Nla_3G0000840|K01183:Nla_10G0003770|K01183:Nla_2G0005770|K01183:Nla_8G0002460|K01183:Nla_12G0004140|K01183:Nla_10G0002570|K01183:Nla_7G0006800|K01183:Nla_5G0000060|K01183:Nla_7G0005980|K01183:Nla_6G0002410|K01183:Nla_9G0007080|K01835:Nla_1G0008…	http://www.genome.jp/kegg-bin/show_pathway?ko00520/K00972%09red/K12373%09red/K02564%09red/K01443%09red/K01810%09red/K00621%09red/K01183%09red/K01835%09red/K01836%09red/K17497%09red/K00965%09red/K00966%09red/K15920%09red/K00963%09red/K00849%09red/K00820%09red/K01809%09red/K00326%09red/K07106%09red/K01198%09red/K00698%09red/K01784%09red/K01207%09red/K01209%09red/K00844%09red
Ubiquitin mediated proteolysis	KEGG PATHWAY	ko04120	54	54	0.538598	0.623135	K10601:Nla_2G0004530|K10597:Nla_4G0004770|K10590:Nla_10G0001740|K10591:Nla_4G0004830|K10592:Nla_14G0000510|K06688:Nla_1G0002850|K10576:Nla_4G0001350|K10577:Nla_4G0005370|K10575:Nla_2G0003390|K04555:Nla_8G0007030|K04554:Nla_1G0008010|K10598:Nla_14G0001650|K10259:Nla_9G0004740|K03868:Nla_9G0006420|K10578:Nla_14G0004130|K04649:Nla_13G0000520|K10599:Nla_7G0007230|K03350:Nla_13G0003870|K03352:Nla_9G00…	http://www.genome.jp/kegg-bin/show_pathway?ko04120/K10601%09red/K10597%09red/K10590%09red/K10591%09red/K10592%09red/K06688%09red/K10576%09red/K10577%09red/K10575%09red/K04555%09red/K04554%09red/K10598%09red/K10259%09red/K03868%09red/K10578%09red/K04649%09red/K10599%09red/K03350%09red/K03352%09red/K03353%09red/K04706%09red/K03357%09red/K03355%09red/K03358%09red/K10583%09red/K10582%09red/K10581%09r…
Tyrosine metabolism	KEGG PATHWAY	ko00350	52	52	0.539318	0.623135	K00274:Nla_6G0008130|K00274:Nla_3G0005650|K00274:Nla_14G0000160|K00276:Nla_6G0007350|K00276:Nla_13G0003010|K00276:Nla_5G0003680|K00276:Nla_1G0003560|K00276:Nla_10G0000770|K00276:Nla_1G0000170|K00276:Nla_6G0001880|K14455:Nla_14G0001530|K14454:Nla_11G0004920|K14454:Nla_6G0008300|K14454:Nla_5G0003640|K14454:Nla_6G0006150|K14454:Nla_3G0002520|K00451:Nla_2G0004770|K00451:Nla_3G0008980|K00817:Nla_11G00…	http://www.genome.jp/kegg-bin/show_pathway?ko00350/K00274%09red/K00276%09red/K14455%09red/K14454%09red/K00451%09red/K00817%09red/K01555%09red/K00135%09red/K02510%09red/K00450%09red/K00129%09red/K00545%09red/K00457%09red/K00121%09red/K13953%09red/K00838%09red/K00505%09red
RNA degradation	KEGG PATHWAY	ko03018	51	51	0.539694	0.623135	K03679:Nla_12G0005010|K03678:Nla_12G0000790|K00850:Nla_1G0008130|K12600:Nla_8G0004830|K01689:Nla_4G0003440|K12627:Nla_2G0006300|K12615:Nla_14G0003670|K12597:Nla_2G0003330|K12617:Nla_6G0004390|K12592:Nla_9G0000940|K12590:Nla_7G0008560|K12591:Nla_8G0005100|K12619:Nla_11G0000730|K12618:Nla_8G0002340|K12598:Nla_12G0002370|K12599:Nla_1G0008490|K12584:Nla_6G0003910|K04043:Nla_2G0003600|K12605:Nla_2G000…	http://www.genome.jp/kegg-bin/show_pathway?ko03018/K03679%09red/K03678%09red/K00850%09red/K12600%09red/K01689%09red/K12627%09red/K12615%09red/K12597%09red/K12617%09red/K12592%09red/K12590%09red/K12591%09red/K12619%09red/K12618%09red/K12598%09red/K12599%09red/K12584%09red/K04043%09red/K12605%09red/K12622%09red/K03514%09red/K03681%09red/K13126%09red/K07573%09red/K01148%09red/K12585%09red/K12621%09r…
Arginine and proline metabolism	KEGG PATHWAY	ko00330	49	49	0.54048	0.623135	K01611:Nla_8G0003630|K00274:Nla_6G0008130|K00274:Nla_3G0005650|K00274:Nla_14G0000160|K01581:Nla_12G0003630|K01581:Nla_6G0005170|K01581:Nla_2G0003450|K14455:Nla_14G0001530|K14454:Nla_11G0004920|K14454:Nla_6G0008300|K14454:Nla_5G0003640|K14454:Nla_6G0006150|K14454:Nla_3G0002520|K01480:Nla_6G0004580|K01480:Nla_5G0001750|K01480:Nla_3G0007250|K00294:Nla_3G0008010|K00294:Nla_11G0000020|K00294:Nla_6G000…	http://www.genome.jp/kegg-bin/show_pathway?ko00330/K01611%09red/K00274%09red/K01581%09red/K14455%09red/K14454%09red/K01480%09red/K00294%09red/K00286%09red/K18384%09red/K01485%09red/K00128%09red/K00797%09red/K01476%09red/K00472%09red/K00819%09red/K13366%09red/K13240%09red/K01426%09red/K00931%09red
Cysteine and methionine metabolism	KEGG PATHWAY	ko00270	48	48	0.540892	0.623135	K01011:Nla_8G0006630|K01760:Nla_2G0003580|K11205:Nla_14G0002680|K11204:Nla_3G0000790|K11204:Nla_14G0002570|K00838:Nla_5G0003780|K00838:Nla_5G0006480|K14455:Nla_14G0001530|K14454:Nla_11G0004920|K14454:Nla_6G0008300|K14454:Nla_5G0003640|K14454:Nla_6G0006150|K14454:Nla_3G0002520|K09880:Nla_5G0005850|K00641:Nla_12G0001580|K00641:Nla_12G0001920|K00547:Nla_4G0008380|K00789:Nla_6G0001580|K00549:Nla_6G00…	http://www.genome.jp/kegg-bin/show_pathway?ko00270/K01011%09red/K01760%09red/K11205%09red/K11204%09red/K00838%09red/K14455%09red/K14454%09red/K09880%09red/K00641%09red/K00547%09red/K00789%09red/K00549%09red/K08968%09red/K08964%09red/K01758%09red/K01697%09red/K17989%09red/K01251%09red/K00826%09red/K01611%09red/K00928%09red/K00133%09red/K01920%09red/K01738%09red/K01739%09red/K00003%09red/K00772%09r…
mRNA surveillance pathway	KEGG PATHWAY	ko03015	47	47	0.541316	0.623135	K06965:Nla_10G0004690|K03267:Nla_10G0000430|K14328:Nla_3G0009270|K14327:Nla_6G0007600|K14327:Nla_6G0007610|K14326:Nla_14G0003750|K14325:Nla_1G0010340|K14324:Nla_2G0012110|K04354:Nla_5G0006190|K06100:Nla_1G0004820|K12881:Nla_3G0007930|K12881:Nla_13G0003700|K12882:Nla_13G0002100|K14399:Nla_6G0004980|K14284:Nla_8G0001050|K00565:Nla_4G0001280|K13025:Nla_8G0003210|K15541:Nla_7G0003390|K15542:Nla_2G000…	http://www.genome.jp/kegg-bin/show_pathway?ko03015/K06965%09red/K03267%09red/K14328%09red/K14327%09red/K14326%09red/K14325%09red/K14324%09red/K04354%09red/K06100%09red/K12881%09red/K12882%09red/K14399%09red/K14284%09red/K00565%09red/K13025%09red/K15541%09red/K15542%09red/K14416%09red/K11584%09red/K13126%09red/K14285%09red/K12883%09red/K03456%09red/K14962%09red/K15544%09red/K12812%09red/K12877%09r…
Glycolysis / Gluconeogenesis	KEGG PATHWAY	ko00010	46	46	0.541754	0.623135	K00850:Nla_1G0008130|K01689:Nla_4G0003440|K01624:Nla_1G0009210|K01624:Nla_2G0008270|K01624:Nla_4G0007090|K01810:Nla_11G0002420|K00873:Nla_7G0000940|K00627:Nla_6G0007810|K00134:Nla_5G0007540|K01835:Nla_1G0008730|K01835:Nla_2G0001880|K01895:Nla_5G0002690|K00844:Nla_2G0007080|K00844:Nla_7G0003550|K00844:Nla_1G0009950|K00844:Nla_3G0000620|K01792:Nla_10G0001910|K03841:Nla_10G0005560|K01610:Nla_4G00014…	http://www.genome.jp/kegg-bin/show_pathway?ko00010/K00850%09red/K01689%09red/K01624%09red/K01810%09red/K00873%09red/K00627%09red/K00134%09red/K01835%09red/K01895%09red/K00844%09red/K01792%09red/K03841%09red/K01610%09red/K00927%09red/K13953%09red/K00002%09red/K01803%09red/K00161%09red/K00162%09red/K00128%09red/K00129%09red/K01785%09red/K01568%09red/K00382%09red/K00121%09red/K15634%09red/K15633%09r…
Phenylalanine metabolism	KEGG PATHWAY	ko00360	44	44	0.542675	0.623135	K00274:Nla_6G0008130|K00274:Nla_3G0005650|K00274:Nla_14G0000160|K00276:Nla_6G0007350|K00276:Nla_13G0003010|K00276:Nla_5G0003680|K00276:Nla_1G0003560|K00276:Nla_10G0000770|K00276:Nla_1G0000170|K00276:Nla_6G0001880|K03782:Nla_1G0011310|K14455:Nla_14G0001530|K14454:Nla_11G0004920|K14454:Nla_6G0008300|K14454:Nla_5G0003640|K14454:Nla_6G0006150|K14454:Nla_3G0002520|K00074:Nla_1G0010950|K10437:Nla_3G000…	http://www.genome.jp/kegg-bin/show_pathway?ko00360/K00274%09red/K00276%09red/K03782%09red/K14455%09red/K14454%09red/K00074%09red/K10437%09red/K00817%09red/K00129%09red/K00457%09red/K01426%09red/K00838%09red/K10775%09red
2-Oxocarboxylic acid metabolism	KEGG PATHWAY	ko01210	42	42	0.543661	0.623135	K01687:Nla_3G0007730|K01687:Nla_12G0001420|K01687:Nla_3G0008280|K01687:Nla_10G0004850|K01681:Nla_2G0001110|K12659:Nla_3G0002800|K01649:Nla_2G0009970|K00814:Nla_4G0001260|K05824:Nla_7G0001510|K01705:Nla_3G0003870|K00620:Nla_13G0002310|K01647:Nla_5G0006780|K01647:Nla_3G0001810|K00838:Nla_5G0003780|K00838:Nla_5G0006480|K14455:Nla_14G0001530|K14454:Nla_11G0004920|K14454:Nla_6G0008300|K14454:Nla_5G000…	http://www.genome.jp/kegg-bin/show_pathway?ko01210/K01687%09red/K01681%09red/K12659%09red/K01649%09red/K00814%09red/K05824%09red/K01705%09red/K00620%09red/K01647%09red/K00838%09red/K14455%09red/K14454%09red/K01702%09red/K00052%09red/K00053%09red/K17450%09red/K01653%09red/K00030%09red/K00031%09red/K01438%09red/K00826%09red/K00928%09red/K00133%09red/K00618%09red/K01652%09red/K01655%09red
Tryptophan metabolism	KEGG PATHWAY	ko00380	42	42	0.543661	0.623135	K00274:Nla_6G0008130|K00274:Nla_3G0005650|K00274:Nla_14G0000160|K03781:Nla_1G0002550|K03781:Nla_11G0003640|K03781:Nla_9G0005190|K03782:Nla_1G0011310|K00463:Nla_14G0003330|K00463:Nla_1G0007140|K00463:Nla_10G0004530|K00164:Nla_10G0006070|K00486:Nla_6G0003420|K00128:Nla_8G0006480|K00128:Nla_3G0007940|K00128:Nla_5G0001520|K00452:Nla_1G0005230|K01556:Nla_10G0004540|K01556:Nla_1G0007210|K14264:Nla_3G00…	http://www.genome.jp/kegg-bin/show_pathway?ko00380/K00274%09red/K03781%09red/K03782%09red/K00463%09red/K00164%09red/K00486%09red/K00128%09red/K00452%09red/K01556%09red/K14264%09red/K00252%09red/K07511%09red/K14338%09red/K01426%09red/K00626%09red/K00838%09red/K00493%09red
Nucleotide excision repair	KEGG PATHWAY	ko03420	40	40	0.54472	0.623135	K03143:Nla_3G0006270|K03142:Nla_5G0005990|K10747:Nla_3G0008740|K10747:Nla_2G0001130|K10740:Nla_14G0001700|K03144:Nla_1G0008080|K03141:Nla_10G0006050|K10570:Nla_12G0003600|K04802:Nla_1G0005460|K03868:Nla_9G0006420|K07466:Nla_7G0001980|K10839:Nla_5G0007570|K10838:Nla_4G0001320|K10838:Nla_11G0002590|K06634:Nla_13G0002510|K10739:Nla_3G0009140|K10756:Nla_5G0002020|K10756:Nla_9G0006040|K10754:Nla_14G00…	http://www.genome.jp/kegg-bin/show_pathway?ko03420/K03143%09red/K03142%09red/K10747%09red/K10740%09red/K03144%09red/K03141%09red/K10570%09red/K04802%09red/K03868%09red/K07466%09red/K10839%09red/K10838%09red/K06634%09red/K10739%09red/K10756%09red/K10754%09red/K10755%09red/K10610%09red/K02324%09red/K02325%09red/K02327%09red/K02328%09red/K02202%09red/K10842%09red/K10843%09red/K10841%09red/K10846%09r…
Glycerophospholipid metabolism	KEGG PATHWAY	ko00564	39	39	0.545279	0.623135	K00999:Nla_2G0011700|K00995:Nla_13G0000750|K00894:Nla_3G0006990|K00993:Nla_9G0002420|K00993:Nla_1G0004200|K01115:Nla_14G0004370|K01115:Nla_6G0006250|K01115:Nla_2G0008300|K15728:Nla_1G0000890|K13535:Nla_1G0010310|K06123:Nla_5G0002470|K13519:Nla_9G0007060|K16342:Nla_6G0006260|K13511:Nla_12G0001110|K14674:Nla_6G0003200|K14676:Nla_1G0008230|K00111:Nla_4G0005650|K16369:Nla_4G0007970|K16368:Nla_11G0000…	http://www.genome.jp/kegg-bin/show_pathway?ko00564/K00999%09red/K00995%09red/K00894%09red/K00993%09red/K01115%09red/K15728%09red/K13535%09red/K06123%09red/K13519%09red/K16342%09red/K13511%09red/K14674%09red/K14676%09red/K00111%09red/K16369%09red/K16368%09red/K00967%09red/K00006%09red/K00968%09red/K00981%09red/K08744%09red/K01613%09red/K13621%09red/K00866%09red/K17103%09red/K13333%09red/K01094%09r…
Aminoacyl-tRNA biosynthesis	KEGG PATHWAY	ko00970	39	39	0.545279	0.623135	K01870:Nla_11G0000720|K01870:Nla_6G0003570|K01873:Nla_1G0004650|K01872:Nla_8G0001120|K01875:Nla_11G0000830|K01875:Nla_8G0006950|K00604:Nla_12G0002680|K01876:Nla_6G0003140|K01876:Nla_1G0004740|K02434:Nla_6G0001630|K04567:Nla_10G0001000|K04567:Nla_1G0001910|K02433:Nla_1G0009480|K01893:Nla_6G0001540|K01893:Nla_2G0001270|K01892:Nla_5G0004260|K01890:Nla_11G0004050|K01866:Nla_12G0005220|K01866:Nla_2G00…	http://www.genome.jp/kegg-bin/show_pathway?ko00970/K01870%09red/K01873%09red/K01872%09red/K01875%09red/K00604%09red/K01876%09red/K02434%09red/K04567%09red/K02433%09red/K01893%09red/K01892%09red/K01890%09red/K01866%09red/K01867%09red/K01868%09red/K01869%09red/K01880%09red/K01881%09red/K01883%09red/K01885%09red/K01886%09red/K01887%09red/K01889%09red/K01874%09red
Valine, leucine and isoleucine degradation	KEGG PATHWAY	ko00280	38	38	0.545861	0.623135	K13524:Nla_5G0007450|K01027:Nla_7G0000430|K01027:Nla_2G0001790|K00140:Nla_8G0000930|K07513:Nla_10G0005320|K07513:Nla_1G0009320|K05607:Nla_2G0005380|K05605:Nla_7G0005290|K00166:Nla_4G0001030|K00167:Nla_10G0001180|K00020:Nla_2G0008280|K00020:Nla_4G0000730|K00020:Nla_4G0008480|K00020:Nla_2G0004780|K00128:Nla_8G0006480|K00128:Nla_3G0007940|K00128:Nla_5G0001520|K00826:Nla_5G0000420|K00826:Nla_4G000235…	http://www.genome.jp/kegg-bin/show_pathway?ko00280/K13524%09red/K01027%09red/K00140%09red/K07513%09red/K05607%09red/K05605%09red/K00166%09red/K00167%09red/K00020%09red/K00128%09red/K00826%09red/K00382%09red/K01907%09red/K00253%09red/K07511%09red/K01640%09red/K01641%09red/K09699%09red/K00626%09red/K01969%09red/K01968%09red
Glutathione metabolism	KEGG PATHWAY	ko00480	37	37	0.546465	0.623135	K00031:Nla_2G0007550|K01920:Nla_13G0001250|K10808:Nla_7G0008780|K00036:Nla_13G0002770|K15428:Nla_2G0003510|K00797:Nla_5G0001010|K00432:Nla_5G0001060|K01581:Nla_12G0003630|K01581:Nla_6G0005170|K01581:Nla_2G0003450|K00799:Nla_2G0007960|K00799:Nla_2G0002660|K00799:Nla_10G0003810|K00799:Nla_8G0002870|K00799:Nla_13G0003560|K00799:Nla_8G0005140|K00799:Nla_6G0002240|K00799:Nla_2G0010730|K00799:Nla_11G00…	http://www.genome.jp/kegg-bin/show_pathway?ko00480/K00031%09red/K01920%09red/K10808%09red/K00036%09red/K15428%09red/K00797%09red/K00432%09red/K01581%09red/K00799%09red/K00383%09red/K00681%09red/K10807%09red/K11205%09red/K11204%09red/K00033%09red/K01469%09red
Fructose and mannose metabolism	KEGG PATHWAY	ko00051	36	36	0.547095	0.623135	K19030:Nla_5G0001150|K01808:Nla_11G0001610|K00966:Nla_10G0001080|K00966:Nla_1G0003530|K03841:Nla_10G0005560|K00850:Nla_1G0008130|K12661:Nla_1G0000350|K19029:Nla_5G0001870|K01809:Nla_5G0001400|K01809:Nla_5G0002510|K18338:Nla_1G0000630|K18339:Nla_8G0004280|K01803:Nla_6G0000430|K01803:Nla_7G0006430|K17742:Nla_8G0001780|K00009:Nla_11G0001720|K00008:Nla_1G0001650|K00008:Nla_3G0003060|K00008:Nla_14G000…	http://www.genome.jp/kegg-bin/show_pathway?ko00051/K19030%09red/K01808%09red/K00966%09red/K03841%09red/K00850%09red/K12661%09red/K19029%09red/K01809%09red/K18338%09red/K18339%09red/K01803%09red/K17742%09red/K00009%09red/K00008%09red/K18337%09red/K01624%09red/K00900%09red/K19355%09red/K00863%09red/K00844%09red/K17497%09red
Phagosome	KEGG PATHWAY	ko04145	36	36	0.547095	0.623135	K08517:Nla_3G0004850|K00914:Nla_12G0000610|K07889:Nla_11G0005250|K07889:Nla_7G0001260|K04392:Nla_9G0000640|K02155:Nla_5G0001440|K02155:Nla_13G0004860|K02155:Nla_13G0004850|K02154:Nla_10G0005800|K02153:Nla_11G0001870|K02151:Nla_7G0004460|K10956:Nla_13G0002950|K08488:Nla_4G0005410|K07374:Nla_3G0003960|K07375:Nla_3G0009880|K07375:Nla_3G0006030|K08008:Nla_2G0000890|K08008:Nla_3G0005740|K08008:Nla_1G0…	http://www.genome.jp/kegg-bin/show_pathway?ko04145/K08517%09red/K00914%09red/K07889%09red/K04392%09red/K02155%09red/K02154%09red/K02153%09red/K02151%09red/K10956%09red/K08488%09red/K07374%09red/K07375%09red/K08008%09red/K03661%09red/K10089%09red/K05692%09red/K00921%09red/K02144%09red/K02146%09red/K02147%09red/K02148%09red/K02149%09red/K07897%09red/K08054%09red/K12182%09red/K07342%09red/K10413%09r…
Alanine, aspartate and glutamate metabolism	KEGG PATHWAY	ko00250	35	35	0.547752	0.623135	K00830:Nla_12G0002150|K00814:Nla_4G0001260|K01580:Nla_6G0006030|K01580:Nla_3G0002480|K01580:Nla_2G0009920|K00764:Nla_3G0000730|K01915:Nla_12G0004850|K01915:Nla_3G0001970|K01424:Nla_9G0003160|K01424:Nla_3G0002100|K00262:Nla_12G0002850|K00135:Nla_3G0005630|K00135:Nla_6G0002840|K14455:Nla_14G0001530|K14454:Nla_11G0004920|K14454:Nla_6G0008300|K14454:Nla_5G0003640|K14454:Nla_6G0006150|K14454:Nla_3G000…	http://www.genome.jp/kegg-bin/show_pathway?ko00250/K00830%09red/K00814%09red/K01580%09red/K00764%09red/K01915%09red/K01424%09red/K00262%09red/K00135%09red/K14455%09red/K14454%09red/K00264%09red/K01956%09red/K01955%09red/K01953%09red/K11541%09red/K15371%09red/K01755%09red/K01756%09red/K00820%09red/K13524%09red/K00294%09red/K01940%09red/K01939%09red
Fatty acid metabolism	KEGG PATHWAY	ko01212	34	34	0.548437	0.623135	K11262:Nla_13G0004310|K00059:Nla_14G0003570|K00059:Nla_1G0008920|K00059:Nla_13G0003930|K00059:Nla_9G0005210|K00645:Nla_12G0002550|K10703:Nla_7G0007210|K01074:Nla_6G0008500|K00507:Nla_2G0003890|K00507:Nla_2G0000740|K00667:Nla_7G0004940|K00667:Nla_1G0011350|K00667:Nla_11G0004640|K00667:Nla_5G0000410|K00232:Nla_4G0005210|K10246:Nla_8G0001580|K10246:Nla_6G0005810|K10246:Nla_7G0008970|K10258:Nla_3G000…	http://www.genome.jp/kegg-bin/show_pathway?ko01212/K11262%09red/K00059%09red/K00645%09red/K10703%09red/K01074%09red/K00507%09red/K00667%09red/K00232%09red/K10246%09red/K10258%09red/K01897%09red/K07511%09red/K07512%09red/K07513%09red/K10256%09red/K00626%09red/K10251%09red/K00668%09red
Pyruvate metabolism	KEGG PATHWAY	ko00620	34	34	0.548437	0.623135	K00101:Nla_4G0007730|K00101:Nla_1G0010200|K00101:Nla_4G0004120|K01649:Nla_2G0009970|K00873:Nla_7G0000940|K11262:Nla_13G0004310|K00627:Nla_6G0007810|K00626:Nla_1G0004050|K00626:Nla_11G0001060|K01958:Nla_4G0002880|K01895:Nla_5G0002690|K01069:Nla_7G0007030|K01679:Nla_3G0001610|K01512:Nla_7G0002270|K01759:Nla_10G0001280|K01067:Nla_6G0008230|K00925:Nla_2G0007260|K01638:Nla_3G0000050|K01655:Nla_3G00032…	http://www.genome.jp/kegg-bin/show_pathway?ko00620/K00101%09red/K01649%09red/K00873%09red/K11262%09red/K00627%09red/K00626%09red/K01958%09red/K01895%09red/K01069%09red/K01679%09red/K01512%09red/K01759%09red/K01067%09red/K00925%09red/K01638%09red/K01655%09red/K00161%09red/K00162%09red/K00128%09red/K00029%09red/K00382%09red/K00027%09red/K00026%09red/K00102%09red/K01610%09red
N-Glycan biosynthesis	KEGG PATHWAY	ko00510	33	33	0.549153	0.623135	K12670:Nla_9G0004680|K07252:Nla_3G0005300|K03842:Nla_7G0002220|K03843:Nla_6G0004430|K07441:Nla_4G0005750|K03846:Nla_2G0001860|K03847:Nla_1G0004330|K03844:Nla_12G0002320|K00729:Nla_2G0008090|K03848:Nla_1G0005740|K03849:Nla_12G0001140|K00721:Nla_1G0008670|K07151:Nla_1G0005260|K05546:Nla_8G0006990|K01230:Nla_2G0007030|K01230:Nla_2G0005240|K01230:Nla_12G0000350|K01230:Nla_2G0002650|K01230:Nla_11G0005…	http://www.genome.jp/kegg-bin/show_pathway?ko00510/K12670%09red/K07252%09red/K03842%09red/K03843%09red/K07441%09red/K03846%09red/K03847%09red/K03844%09red/K00729%09red/K03848%09red/K03849%09red/K00721%09red/K07151%09red/K05546%09red/K01230%09red/K01001%09red/K12667%09red/K12668%09red/K12669%09red/K09659%09red/K09658%09red/K03850%09red/K07432%09red/K03845%09red/K01228%09red
Glyoxylate and dicarboxylate metabolism	KEGG PATHWAY	ko00630	33	33	0.549153	0.623135	K03781:Nla_1G0002550|K03781:Nla_11G0003640|K03781:Nla_9G0005190|K00026:Nla_8G0005830|K00026:Nla_13G0001820|K00382:Nla_2G0002080|K15918:Nla_2G0003660|K11517:Nla_7G0005450|K11517:Nla_3G0005330|K11517:Nla_12G0004070|K11517:Nla_3G0010460|K11517:Nla_3G0005640|K00122:Nla_3G0004440|K01638:Nla_3G0000050|K00281:Nla_1G0009390|K00626:Nla_1G0004050|K00626:Nla_11G0001060|K00018:Nla_10G0001990|K00600:Nla_2G000…	http://www.genome.jp/kegg-bin/show_pathway?ko00630/K03781%09red/K00026%09red/K00382%09red/K15918%09red/K11517%09red/K00122%09red/K01638%09red/K00281%09red/K00626%09red/K00018%09red/K00600%09red/K02437%09red/K00605%09red/K00830%09red/K01915%09red/K01637%09red/K01455%09red/K01681%09red/K00865%09red/K01647%09red
Proteasome	KEGG PATHWAY	ko03050	33	33	0.549153	0.623135	K03064:Nla_4G0003430|K03065:Nla_1G0008400|K03066:Nla_1G0009790|K03061:Nla_5G0006150|K03062:Nla_13G0000530|K03063:Nla_2G0001030|K03028:Nla_4G0006900|K03029:Nla_1G0004400|K02728:Nla_4G0001310|K02729:Nla_5G0007770|K02725:Nla_3G0004110|K02726:Nla_14G0000660|K02727:Nla_12G0003830|K06699:Nla_10G0005350|K03039:Nla_2G0005300|K03038:Nla_5G0005830|K03037:Nla_4G0001270|K03036:Nla_2G0002680|K03035:Nla_9G0001…	http://www.genome.jp/kegg-bin/show_pathway?ko03050/K03064%09red/K03065%09red/K03066%09red/K03061%09red/K03062%09red/K03063%09red/K03028%09red/K03029%09red/K02728%09red/K02729%09red/K02725%09red/K02726%09red/K02727%09red/K06699%09red/K03039%09red/K03038%09red/K03037%09red/K03036%09red/K03035%09red/K03033%09red/K03032%09red/K03031%09red/K03030%09red/K11599%09red/K02739%09red/K02738%09red/K02732%09r…
DNA replication	KEGG PATHWAY	ko03030	31	31	0.550686	0.623135	K10745:Nla_4G0007470|K03469:Nla_5G0007320|K10747:Nla_3G0008740|K10747:Nla_2G0001130|K10740:Nla_14G0001700|K10743:Nla_5G0005490|K10742:Nla_3G0009310|K02210:Nla_12G0003710|K04802:Nla_1G0005460|K02212:Nla_7G0002560|K07466:Nla_7G0001980|K10739:Nla_3G0009140|K10756:Nla_5G0002020|K10756:Nla_9G0006040|K10754:Nla_14G0000630|K10755:Nla_8G0000830|K10755:Nla_5G0007090|K02684:Nla_7G0003460|K02320:Nla_1G00085…	http://www.genome.jp/kegg-bin/show_pathway?ko03030/K10745%09red/K03469%09red/K10747%09red/K10740%09red/K10743%09red/K10742%09red/K02210%09red/K04802%09red/K02212%09red/K07466%09red/K10739%09red/K10756%09red/K10754%09red/K10755%09red/K02684%09red/K02320%09red/K02321%09red/K02324%09red/K02325%09red/K02209%09red/K02327%09red/K02328%09red/K04799%09red/K02540%09red/K02541%09red/K02542%09red/K03505%09r…
Pentose and glucuronate interconversions	KEGG PATHWAY	ko00040	31	31	0.550686	0.623135	K00854:Nla_1G0003680|K17743:Nla_14G0001010|K00065:Nla_3G0003070|K00002:Nla_3G0007300|K00963:Nla_10G0002500|K01051:Nla_1G0006150|K01051:Nla_2G0012290|K01051:Nla_8G0005970|K00008:Nla_1G0001650|K00008:Nla_3G0003060|K00008:Nla_14G0004110|K00008:Nla_14G0001040|K00008:Nla_12G0002020|K00128:Nla_8G0006480|K00128:Nla_3G0007940|K00128:Nla_5G0001520|K18106:Nla_11G0003310|K01213:Nla_10G0004820|K01213:Nla_12G…	http://www.genome.jp/kegg-bin/show_pathway?ko00040/K00854%09red/K17743%09red/K00065%09red/K00002%09red/K00963%09red/K01051%09red/K00008%09red/K00128%09red/K18106%09red/K01213%09red/K01783%09red/K18102%09red/K18103%09red/K17818%09red/K01728%09red/K05351%09red
Basal transcription factors	KEGG PATHWAY	ko03022	29	29	0.552375	0.623135	K03143:Nla_3G0006270|K03142:Nla_5G0005990|K03141:Nla_10G0006050|K03140:Nla_14G0004000|K03144:Nla_1G0008080|K03125:Nla_7G0004400|K03124:Nla_1G0009010|K03127:Nla_12G0002580|K03126:Nla_2G0002760|K03120:Nla_1G0007150|K03123:Nla_4G0006340|K03123:Nla_3G0007880|K03122:Nla_1G0002460|K03128:Nla_1G0004260|K14650:Nla_5G0004520|K06634:Nla_13G0002510|K03136:Nla_12G0001300|K03137:Nla_10G0005700|K03132:Nla_5G00…	http://www.genome.jp/kegg-bin/show_pathway?ko03022/K03143%09red/K03142%09red/K03141%09red/K03140%09red/K03144%09red/K03125%09red/K03124%09red/K03127%09red/K03126%09red/K03120%09red/K03123%09red/K03122%09red/K03128%09red/K14650%09red/K06634%09red/K03136%09red/K03137%09red/K03132%09red/K03133%09red/K03130%09red/K03131%09red/K02202%09red/K03138%09red/K03139%09red/K10842%09red/K10843%09red/K10844%09r…
Pentose phosphate pathway	KEGG PATHWAY	ko00030	29	29	0.552375	0.623135	K01808:Nla_11G0001610|K03841:Nla_10G0005560|K00850:Nla_1G0008130|K00852:Nla_8G0002180|K01621:Nla_7G0005500|K01621:Nla_2G0007270|K01835:Nla_1G0008730|K01835:Nla_2G0001880|K01810:Nla_11G0002420|K01783:Nla_1G0005400|K01807:Nla_6G0004470|K01053:Nla_1G0000250|K01053:Nla_2G0000080|K01053:Nla_9G0001800|K01057:Nla_8G0006150|K00948:Nla_3G0004320|K00948:Nla_6G0008560|K00948:Nla_2G0008500|K01624:Nla_1G00092…	http://www.genome.jp/kegg-bin/show_pathway?ko00030/K01808%09red/K03841%09red/K00850%09red/K00852%09red/K01621%09red/K01835%09red/K01810%09red/K01783%09red/K01807%09red/K01053%09red/K01057%09red/K00948%09red/K01624%09red/K00615%09red/K00036%09red/K00616%09red/K01619%09red/K00033%09red
Glycerolipid metabolism	KEGG PATHWAY	ko00561	29	29	0.552375	0.623135	K00679:Nla_7G0004010|K00002:Nla_3G0007300|K14457:Nla_12G0004020|K15918:Nla_2G0003660|K00865:Nla_3G0011080|K01054:Nla_1G0003720|K13509:Nla_13G0003860|K13507:Nla_10G0005180|K13507:Nla_7G0005710|K00128:Nla_8G0006480|K00128:Nla_3G0007940|K00128:Nla_5G0001520|K06116:Nla_3G0007980|K18097:Nla_3G0003090|K18097:Nla_3G0008950|K13519:Nla_9G0007060|K07407:Nla_9G0000290|K07407:Nla_2G0008020|K07407:Nla_3G00076…	http://www.genome.jp/kegg-bin/show_pathway?ko00561/K00679%09red/K00002%09red/K14457%09red/K15918%09red/K00865%09red/K01054%09red/K13509%09red/K13507%09red/K00128%09red/K06116%09red/K18097%09red/K13519%09red/K07407%09red/K14675%09red/K14674%09red/K00863%09red/K15728%09red/K11155%09red/K00864%09red
Lysine degradation	KEGG PATHWAY	ko00310	28	28	0.553287	0.623135	K00143:Nla_14G0000950|K00135:Nla_3G0005630|K00135:Nla_6G0002840|K11419:Nla_3G0006810|K00658:Nla_7G0004210|K11423:Nla_5G0007440|K00164:Nla_10G0006070|K06101:Nla_9G0001430|K00306:Nla_6G0002900|K00306:Nla_1G0007160|K00306:Nla_8G0003100|K00306:Nla_9G0003140|K00306:Nla_3G0005340|K00306:Nla_3G0004900|K00293:Nla_13G0001370|K00290:Nla_1G0001930|K00128:Nla_8G0006480|K00128:Nla_3G0007940|K00128:Nla_5G00015…	http://www.genome.jp/kegg-bin/show_pathway?ko00310/K00143%09red/K00135%09red/K11419%09red/K00658%09red/K11423%09red/K00164%09red/K06101%09red/K00306%09red/K00293%09red/K00290%09red/K00128%09red/K11422%09red/K11427%09red/K00252%09red/K07511%09red/K11429%09red/K00626%09red
Isoquinoline alkaloid biosynthesis	KEGG PATHWAY	ko00950	28	28	0.553287	0.623135	K00274:Nla_6G0008130|K00274:Nla_3G0005650|K00274:Nla_14G0000160|K00276:Nla_6G0007350|K00276:Nla_13G0003010|K00276:Nla_5G0003680|K00276:Nla_1G0003560|K00276:Nla_10G0000770|K00276:Nla_1G0000170|K00276:Nla_6G0001880|K14455:Nla_14G0001530|K14454:Nla_11G0004920|K14454:Nla_6G0008300|K14454:Nla_5G0003640|K14454:Nla_6G0006150|K14454:Nla_3G0002520|K00838:Nla_5G0003780|K00838:Nla_5G0006480|K00505:Nla_1G000…	http://www.genome.jp/kegg-bin/show_pathway?ko00950/K00274%09red/K00276%09red/K14455%09red/K14454%09red/K00838%09red/K00505%09red
RNA polymerase	KEGG PATHWAY	ko03020	27	27	0.554248	0.623135	K03020:Nla_13G0000970|K03007:Nla_1G0011660|K03022:Nla_5G0005140|K03005:Nla_13G0002200|K03002:Nla_2G0001960|K03025:Nla_10G0002810|K03000:Nla_2G0007050|K03027:Nla_8G0001290|K03008:Nla_4G0001780|K03009:Nla_3G0006360|K02999:Nla_7G0002430|K14721:Nla_6G0004260|K03015:Nla_5G0004570|K03014:Nla_6G0005510|K03017:Nla_12G0001210|K03016:Nla_4G0006400|K03010:Nla_1G0001690|K03013:Nla_7G0002490|K03012:Nla_1G0004…	http://www.genome.jp/kegg-bin/show_pathway?ko03020/K03020%09red/K03007%09red/K03022%09red/K03005%09red/K03002%09red/K03025%09red/K03000%09red/K03027%09red/K03008%09red/K03009%09red/K02999%09red/K14721%09red/K03015%09red/K03014%09red/K03017%09red/K03016%09red/K03010%09red/K03013%09red/K03012%09red/K03019%09red/K03018%09red/K03006%09red/K03021%09red/K03004%09red/K03023%09red/K03024%09red
Phenylalanine, tyrosine and tryptophan biosynthesis	KEGG PATHWAY	ko00400	27	27	0.554248	0.623135	K09484:Nla_1G0006070|K09484:Nla_1G0008320|K01850:Nla_10G0006200|K14455:Nla_14G0001530|K01626:Nla_6G0003530|K01626:Nla_1G0007560|K01626:Nla_4G0001730|K03786:Nla_1G0008340|K01694:Nla_10G0004560|K01694:Nla_14G0000650|K00817:Nla_11G0001310|K04518:Nla_9G0006680|K01736:Nla_12G0002560|K01735:Nla_4G0001530|K00766:Nla_3G0010480|K01657:Nla_5G0001680|K13830:Nla_2G0007740|K00211:Nla_1G0009450|K03785:Nla_4G00…	http://www.genome.jp/kegg-bin/show_pathway?ko00400/K09484%09red/K01850%09red/K14455%09red/K01626%09red/K03786%09red/K01694%09red/K00817%09red/K04518%09red/K01736%09red/K01735%09red/K00766%09red/K01657%09red/K13830%09red/K00211%09red/K03785%09red/K13501%09red/K00838%09red/K14454%09red
Inositol phosphate metabolism	KEGG PATHWAY	ko00562	27	27	0.554248	0.623135	K00915:Nla_4G0006640|K00140:Nla_8G0000930|K20279:Nla_4G0002510|K19786:Nla_13G0004200|K01092:Nla_1G0007260|K01092:Nla_1G0008330|K01092:Nla_10G0006390|K01092:Nla_7G0003050|K00914:Nla_12G0000610|K00469:Nla_3G0003080|K01803:Nla_6G0000430|K01803:Nla_7G0006430|K01099:Nla_13G0001490|K05857:Nla_14G0003730|K00921:Nla_6G0003620|K01858:Nla_7G0008460|K13711:Nla_6G0008540|K00010:Nla_1G0011910|K00010:Nla_1G001…	http://www.genome.jp/kegg-bin/show_pathway?ko00562/K00915%09red/K00140%09red/K20279%09red/K19786%09red/K01092%09red/K00914%09red/K00469%09red/K01803%09red/K01099%09red/K05857%09red/K00921%09red/K01858%09red/K13711%09red/K00010%09red/K00999%09red/K01771%09red/K19801%09red/K00889%09red/K00888%09red
Steroid biosynthesis	KEGG PATHWAY	ko00100	26	26	0.555263	0.623135	K05917:Nla_5G0001600|K05917:Nla_4G0001920|K01852:Nla_8G0001800|K09827:Nla_10G0005020|K00511:Nla_12G0001260|K01824:Nla_13G0003170|K01824:Nla_2G0010710|K00559:Nla_1G0006890|K00559:Nla_1G0009710|K07748:Nla_4G0003380|K09831:Nla_6G0007220|K00213:Nla_10G0003450|K01052:Nla_13G0003570|K00227:Nla_8G0004920|K00227:Nla_13G0001130|K14674:Nla_6G0003200|K07750:Nla_1G0007930|K00637:Nla_2G0001380|K00637:Nla_11G0…	http://www.genome.jp/kegg-bin/show_pathway?ko00100/K05917%09red/K01852%09red/K09827%09red/K00511%09red/K01824%09red/K00559%09red/K07748%09red/K09831%09red/K00213%09red/K01052%09red/K00227%09red/K14674%09red/K07750%09red/K00637%09red/K00223%09red/K00222%09red/K00801%09red/K09829%09red
Cyanoamino acid metabolism	KEGG PATHWAY	ko00460	26	26	0.555263	0.623135	K01188:Nla_8G0002970|K01188:Nla_2G0009660|K01188:Nla_1G0001830|K10675:Nla_9G0005800|K00600:Nla_2G0002380|K00600:Nla_2G0005010|K00681:Nla_12G0004430|K00681:Nla_9G0003620|K01455:Nla_7G0002240|K05349:Nla_1G0003340|K05349:Nla_5G0002420|K05349:Nla_2G0008760|K05349:Nla_6G0007760|K05349:Nla_2G0007440|K05349:Nla_5G0003870|K05349:Nla_8G0001160|K05349:Nla_1G0011220|K05349:Nla_10G0003900|K05349:Nla_9G000722…	http://www.genome.jp/kegg-bin/show_pathway?ko00460/K01188%09red/K10675%09red/K00600%09red/K00681%09red/K01455%09red/K05349%09red/K01424%09red
Citrate cycle (TCA cycle)	KEGG PATHWAY	ko00020	26	26	0.555263	0.623135	K00235:Nla_12G0003560|K01958:Nla_4G0002880|K00658:Nla_7G0004210|K01900:Nla_1G0009340|K00164:Nla_10G0006070|K01679:Nla_3G0001610|K00161:Nla_12G0001710|K00162:Nla_1G0009720|K01681:Nla_2G0001110|K00382:Nla_2G0002080|K01648:Nla_3G0007530|K01648:Nla_3G0007540|K01899:Nla_2G0006530|K00234:Nla_3G0002370|K00234:Nla_5G0006170|K01610:Nla_4G0001490|K00236:Nla_8G0001990|K00237:Nla_1G0001950|K00026:Nla_8G00058…	http://www.genome.jp/kegg-bin/show_pathway?ko00020/K00235%09red/K01958%09red/K00658%09red/K01900%09red/K00164%09red/K01679%09red/K00161%09red/K00162%09red/K01681%09red/K00382%09red/K01648%09red/K01899%09red/K00234%09red/K01610%09red/K00236%09red/K00237%09red/K00026%09red/K00627%09red/K01647%09red/K00030%09red/K00031%09red
beta-Alanine metabolism	KEGG PATHWAY	ko00410	25	25	0.556339	0.623135	K13524:Nla_5G0007450|K00276:Nla_6G0007350|K00276:Nla_13G0003010|K00276:Nla_5G0003680|K00276:Nla_1G0003560|K00276:Nla_10G0000770|K00276:Nla_1G0000170|K00276:Nla_6G0001880|K05605:Nla_7G0005290|K00140:Nla_8G0000930|K00128:Nla_8G0006480|K00128:Nla_3G0007940|K00128:Nla_5G0001520|K00129:Nla_2G0012180|K00129:Nla_7G0001160|K01464:Nla_10G0004340|K01464:Nla_3G0004030|K01580:Nla_6G0006030|K01580:Nla_3G00024…	http://www.genome.jp/kegg-bin/show_pathway?ko00410/K13524%09red/K00276%09red/K05605%09red/K00140%09red/K00128%09red/K00129%09red/K01464%09red/K01580%09red/K13366%09red/K07511%09red/K01918%09red/K00797%09red
Carbon fixation in photosynthetic organisms	KEGG PATHWAY	ko00710	25	25	0.556339	0.623135	K01808:Nla_11G0001610|K00134:Nla_5G0007540|K14455:Nla_14G0001530|K14454:Nla_11G0004920|K14454:Nla_6G0008300|K14454:Nla_5G0003640|K14454:Nla_6G0006150|K14454:Nla_3G0002520|K00814:Nla_4G0001260|K01803:Nla_6G0000430|K01803:Nla_7G0006430|K00927:Nla_3G0006460|K01807:Nla_6G0004470|K01621:Nla_7G0005500|K01621:Nla_2G0007270|K03841:Nla_10G0005560|K01624:Nla_1G0009210|K01624:Nla_2G0008270|K01624:Nla_4G0007…	http://www.genome.jp/kegg-bin/show_pathway?ko00710/K01808%09red/K00134%09red/K14455%09red/K14454%09red/K00814%09red/K01803%09red/K00927%09red/K01807%09red/K01621%09red/K03841%09red/K01624%09red/K01610%09red/K00615%09red/K00029%09red/K01783%09red/K00026%09red
Mismatch repair	KEGG PATHWAY	ko03430	25	25	0.556339	0.623135	K10756:Nla_5G0002020|K10756:Nla_9G0006040|K08734:Nla_6G0004320|K10747:Nla_3G0008740|K10747:Nla_2G0001130|K10755:Nla_8G0000830|K10755:Nla_5G0007090|K10740:Nla_14G0001700|K10858:Nla_6G0008290|K07466:Nla_7G0001980|K08739:Nla_4G0004520|K10754:Nla_14G0000630|K08737:Nla_7G0000230|K04802:Nla_1G0005460|K10746:Nla_2G0006080|K03657:Nla_7G0001480|K03657:Nla_7G0001490|K08736:Nla_4G0003050|K08736:Nla_4G000306…	http://www.genome.jp/kegg-bin/show_pathway?ko03430/K10756%09red/K08734%09red/K10747%09red/K10755%09red/K10740%09red/K10858%09red/K07466%09red/K08739%09red/K10754%09red/K08737%09red/K04802%09red/K10746%09red/K03657%09red/K08736%09red/K02327%09red/K02328%09red/K08735%09red/K10739%09red/K03505%09red/K03504%09red
Pantothenate and CoA biosynthesis	KEGG PATHWAY	ko00770	25	25	0.556339	0.623135	K00077:Nla_1G0000690|K00077:Nla_9G0000950|K01687:Nla_3G0007730|K01687:Nla_12G0001420|K01687:Nla_3G0008280|K01687:Nla_10G0004850|K00859:Nla_8G0003120|K06133:Nla_4G0007260|K00053:Nla_6G0001340|K00053:Nla_6G0001350|K01464:Nla_10G0004340|K01464:Nla_3G0004030|K00826:Nla_5G0000420|K00826:Nla_4G0002350|K00826:Nla_7G0004930|K00826:Nla_2G0008840|K00826:Nla_3G0006580|K00826:Nla_12G0002400|K09680:Nla_1G0008…	http://www.genome.jp/kegg-bin/show_pathway?ko00770/K00077%09red/K01687%09red/K00859%09red/K06133%09red/K00053%09red/K01464%09red/K00826%09red/K09680%09red/K00606%09red/K01922%09red/K01918%09red/K01652%09red/K01653%09red/K01598%09red
Phenylpropanoid biosynthesis	KEGG PATHWAY	ko00940	24	24	0.55748	0.623135	K03782:Nla_1G0011310|K13065:Nla_7G0008990|K10775:Nla_5G0002450|K01188:Nla_8G0002970|K01188:Nla_2G0009660|K01188:Nla_1G0001830|K03186:Nla_1G0000110|K20039:Nla_1G0000100|K20039:Nla_5G0000160|K05349:Nla_1G0003340|K05349:Nla_5G0002420|K05349:Nla_2G0008760|K05349:Nla_6G0007760|K05349:Nla_2G0007440|K05349:Nla_5G0003870|K05349:Nla_8G0001160|K05349:Nla_1G0011220|K05349:Nla_10G0003900|K05349:Nla_9G0007220…	http://www.genome.jp/kegg-bin/show_pathway?ko00940/K03782%09red/K13065%09red/K10775%09red/K01188%09red/K03186%09red/K20039%09red/K05349%09red
Galactose metabolism	KEGG PATHWAY	ko00052	24	24	0.55748	0.623135	K01193:Nla_8G0002290|K01193:Nla_12G0004550|K00965:Nla_6G0000380|K01182:Nla_2G0000340|K00850:Nla_1G0008130|K01187:Nla_7G0000630|K01187:Nla_1G0001570|K00963:Nla_10G0002500|K01835:Nla_1G0008730|K01835:Nla_2G0001880|K01684:Nla_11G0002990|K01684:Nla_12G0000260|K00844:Nla_2G0007080|K00844:Nla_7G0003550|K00844:Nla_1G0009950|K00844:Nla_3G0000620|K01785:Nla_11G0000860|K01785:Nla_2G0005110|K01784:Nla_4G000…	http://www.genome.jp/kegg-bin/show_pathway?ko00052/K01193%09red/K00965%09red/K01182%09red/K00850%09red/K01187%09red/K00963%09red/K01835%09red/K01684%09red/K00844%09red/K01785%09red/K01784%09red/K07407%09red/K00849%09red
Fatty acid degradation	KEGG PATHWAY	ko00071	24	24	0.55748	0.623135	K00121:Nla_14G0002750|K00128:Nla_8G0006480|K00128:Nla_3G0007940|K00128:Nla_5G0001520|K01897:Nla_6G0000490|K01897:Nla_5G0007110|K00232:Nla_4G0005210|K14338:Nla_13G0005040|K14338:Nla_3G0009420|K13239:Nla_3G0004720|K00252:Nla_2G0002820|K07511:Nla_1G0008430|K07511:Nla_11G0000890|K13953:Nla_6G0006530|K13953:Nla_5G0001990|K13953:Nla_6G0004920|K13953:Nla_5G0000910|K13953:Nla_9G0004470|K13953:Nla_14G0001…	http://www.genome.jp/kegg-bin/show_pathway?ko00071/K00121%09red/K00128%09red/K01897%09red/K00232%09red/K14338%09red/K13239%09red/K00252%09red/K07511%09red/K13953%09red/K07513%09red/K00626%09red/K00493%09red
Sphingolipid metabolism	KEGG PATHWAY	ko00600	22	22	0.559991	0.623135	K01634:Nla_3G0003380|K12351:Nla_2G0001920|K00654:Nla_7G0006410|K00654:Nla_2G0005170|K00720:Nla_8G0001880|K04713:Nla_2G0011570|K04712:Nla_4G0005580|K04711:Nla_3G0010430|K04711:Nla_7G0008720|K01130:Nla_10G0005760|K01130:Nla_11G0001750|K01130:Nla_3G0000690|K01130:Nla_9G0005470|K01130:Nla_10G0005750|K07407:Nla_9G0000290|K07407:Nla_2G0008020|K07407:Nla_3G0007630|K07407:Nla_2G0010770|K04718:Nla_3G00074…	http://www.genome.jp/kegg-bin/show_pathway?ko00600/K01634%09red/K12351%09red/K00654%09red/K00720%09red/K04713%09red/K04712%09red/K04711%09red/K01130%09red/K07407%09red/K04718%09red/K04709%09red/K12349%09red
Arginine biosynthesis	KEGG PATHWAY	ko00220	22	22	0.559991	0.623135	K01755:Nla_4G0005800|K14455:Nla_14G0001530|K14454:Nla_11G0004920|K14454:Nla_6G0008300|K14454:Nla_5G0003640|K14454:Nla_6G0006150|K14454:Nla_3G0002520|K00262:Nla_12G0002850|K14541:Nla_13G0004710|K01940:Nla_3G0008410|K01476:Nla_7G0002630|K12659:Nla_3G0002800|K01438:Nla_9G0003780|K00611:Nla_4G0005770|K00814:Nla_4G0001260|K01915:Nla_12G0004850|K01915:Nla_3G0001970|K13240:Nla_1G0008380|K00618:Nla_7G000…	http://www.genome.jp/kegg-bin/show_pathway?ko00220/K01755%09red/K14455%09red/K14454%09red/K00262%09red/K14541%09red/K01940%09red/K01476%09red/K12659%09red/K01438%09red/K00611%09red/K00814%09red/K01915%09red/K13240%09red/K00618%09red/K00620%09red/K01427%09red/K15371%09red
Butanoate metabolism	KEGG PATHWAY	ko00650	21	21	0.561377	0.623135	K13524:Nla_5G0007450|K01027:Nla_7G0000430|K01027:Nla_2G0001790|K00135:Nla_3G0005630|K00135:Nla_6G0002840|K01652:Nla_1G0007850|K00074:Nla_1G0010950|K01580:Nla_6G0006030|K01580:Nla_3G0002480|K01580:Nla_2G0009920|K01907:Nla_7G0005990|K01907:Nla_8G0002470|K01907:Nla_5G0007890|K07511:Nla_1G0008430|K07511:Nla_11G0000890|K01640:Nla_5G0002260|K01640:Nla_12G0000210|K01641:Nla_1G0006870|K01653:Nla_4G000578…	http://www.genome.jp/kegg-bin/show_pathway?ko00650/K13524%09red/K01027%09red/K00135%09red/K01652%09red/K00074%09red/K01580%09red/K01907%09red/K07511%09red/K01640%09red/K01641%09red/K01653%09red/K00626%09red
Valine, leucine and isoleucine biosynthesis	KEGG PATHWAY	ko00290	21	21	0.561377	0.623135	K01754:Nla_6G0001390|K01754:Nla_7G0001430|K01687:Nla_3G0007730|K01687:Nla_12G0001420|K01687:Nla_3G0008280|K01687:Nla_10G0004850|K17989:Nla_2G0003540|K17989:Nla_12G0004100|K00052:Nla_2G0010300|K00053:Nla_6G0001340|K00053:Nla_6G0001350|K01649:Nla_2G0009970|K00826:Nla_5G0000420|K00826:Nla_4G0002350|K00826:Nla_7G0004930|K00826:Nla_2G0008840|K00826:Nla_3G0006580|K00826:Nla_12G0002400|K01652:Nla_1G0007…	http://www.genome.jp/kegg-bin/show_pathway?ko00290/K01754%09red/K01687%09red/K17989%09red/K00052%09red/K00053%09red/K01649%09red/K00826%09red/K01652%09red/K01653%09red/K01702%09red
Propanoate metabolism	KEGG PATHWAY	ko00640	20	20	0.562865	0.623135	K13524:Nla_5G0007450|K00140:Nla_8G0000930|K01895:Nla_5G0002690|K05605:Nla_7G0005290|K00166:Nla_4G0001030|K00167:Nla_10G0001180|K01900:Nla_1G0009340|K01899:Nla_2G0006530|K01720:Nla_5G0006520|K01720:Nla_3G0000120|K00382:Nla_2G0002080|K01908:Nla_7G0002410|K07511:Nla_1G0008430|K07511:Nla_11G0000890|K18369:Nla_1G0008050|K11262:Nla_13G0004310|K09699:Nla_3G0008070|K00626:Nla_1G0004050|K00626:Nla_11G0001…	http://www.genome.jp/kegg-bin/show_pathway?ko00640/K13524%09red/K00140%09red/K01895%09red/K05605%09red/K00166%09red/K00167%09red/K01900%09red/K01899%09red/K01720%09red/K00382%09red/K01908%09red/K07511%09red/K18369%09red/K11262%09red/K09699%09red/K00626%09red/K00925%09red
Porphyrin and chlorophyll metabolism	KEGG PATHWAY	ko00860	19	19	0.564468	0.623135	K02257:Nla_7G0000810|K01698:Nla_4G0004980|K19054:Nla_14G0000920|K01749:Nla_7G0007480|K02259:Nla_10G0000540|K00643:Nla_13G0001270|K00231:Nla_12G0005250|K02304:Nla_6G0006340|K01885:Nla_14G0004270|K01885:Nla_8G0001860|K00228:Nla_5G0006040|K01772:Nla_2G0008070|K01845:Nla_11G0004260|K00589:Nla_9G0002320|K00589:Nla_9G0002310|K01764:Nla_1G0008980|K01764:Nla_4G0004950|K01719:Nla_2G0002420|K01599:Nla_5G00…	http://www.genome.jp/kegg-bin/show_pathway?ko00860/K02257%09red/K01698%09red/K19054%09red/K01749%09red/K02259%09red/K00643%09red/K00231%09red/K02304%09red/K01885%09red/K00228%09red/K01772%09red/K01845%09red/K00589%09red/K01764%09red/K01719%09red/K01599%09red
Terpenoid backbone biosynthesis	KEGG PATHWAY	ko00900	19	19	0.564468	0.623135	K00804:Nla_7G0008110|K06013:Nla_9G0003850|K19177:Nla_5G0004400|K00787:Nla_8G0002110|K00787:Nla_5G0007340|K01823:Nla_4G0007140|K05954:Nla_10G0003650|K05955:Nla_12G0004110|K00869:Nla_4G0003360|K01597:Nla_4G0004690|K00587:Nla_12G0001000|K00938:Nla_3G0007100|K08658:Nla_5G0007420|K05355:Nla_2G0002530|K01641:Nla_1G0006870|K00021:Nla_10G0003240|K00626:Nla_1G0004050|K00626:Nla_11G0001060|K11778:Nla_10G00…	http://www.genome.jp/kegg-bin/show_pathway?ko00900/K00804%09red/K06013%09red/K19177%09red/K00787%09red/K01823%09red/K05954%09red/K05955%09red/K00869%09red/K01597%09red/K00587%09red/K00938%09red/K08658%09red/K05355%09red/K01641%09red/K00021%09red/K00626%09red/K11778%09red
Phosphatidylinositol signaling system	KEGG PATHWAY	ko04070	19	19	0.564468	0.623135	K00915:Nla_4G0006640|K19786:Nla_13G0004200|K01092:Nla_1G0007260|K01092:Nla_1G0008330|K01092:Nla_10G0006390|K01092:Nla_7G0003050|K00914:Nla_12G0000610|K02183:Nla_2G0007290|K01099:Nla_13G0001490|K00981:Nla_6G0006660|K05857:Nla_14G0003730|K00921:Nla_6G0003620|K13711:Nla_6G0008540|K00999:Nla_2G0011700|K20279:Nla_4G0002510|K19801:Nla_12G0000390|K00889:Nla_7G0004380|K00889:Nla_5G0001220|K00888:Nla_12G0…	http://www.genome.jp/kegg-bin/show_pathway?ko04070/K00915%09red/K19786%09red/K01092%09red/K00914%09red/K02183%09red/K01099%09red/K00981%09red/K05857%09red/K00921%09red/K13711%09red/K00999%09red/K20279%09red/K19801%09red/K00889%09red/K00888%09red
Glycosylphosphatidylinositol(GPI)-anchor biosynthesis	KEGG PATHWAY	ko00563	18	18	0.5662	0.623135	K05310:Nla_13G0002620|K08098:Nla_13G0000730|K03434:Nla_7G0007050|K03857:Nla_2G0010420|K03859:Nla_9G0001610|K03858:Nla_2G0008420|K03860:Nla_2G0005270|K03861:Nla_13G0002970|K07542:Nla_10G0004360|K05288:Nla_3G0004600|K05289:Nla_2G0000930|K09658:Nla_6G0005470|K05284:Nla_4G0003730|K05285:Nla_11G0002150|K05291:Nla_7G0000520|K05283:Nla_1G0002960|K05293:Nla_7G0000290|K05292:Nla_10G0000290	http://www.genome.jp/kegg-bin/show_pathway?ko00563/K05310%09red/K08098%09red/K03434%09red/K03857%09red/K03859%09red/K03858%09red/K03860%09red/K03861%09red/K07542%09red/K05288%09red/K05289%09red/K09658%09red/K05284%09red/K05285%09red/K05291%09red/K05283%09red/K05293%09red/K05292%09red
Base excision repair	KEGG PATHWAY	ko03410	18	18	0.5662	0.623135	K10771:Nla_6G0001740|K10747:Nla_3G0008740|K10747:Nla_2G0001130|K10773:Nla_14G0003200|K10772:Nla_9G0000870|K01247:Nla_4G0005470|K03660:Nla_5G0004450|K04799:Nla_2G0002810|K10563:Nla_3G0007270|K04802:Nla_1G0005460|K02324:Nla_8G0005420|K02325:Nla_7G0001630|K02327:Nla_14G0004310|K02328:Nla_4G0001850|K03648:Nla_8G0005350|K03649:Nla_1G0003050|K03505:Nla_6G0003900|K03504:Nla_6G0005670	http://www.genome.jp/kegg-bin/show_pathway?ko03410/K10771%09red/K10747%09red/K10773%09red/K10772%09red/K01247%09red/K03660%09red/K04799%09red/K10563%09red/K04802%09red/K02324%09red/K02325%09red/K02327%09red/K02328%09red/K03648%09red/K03649%09red/K03505%09red/K03504%09red
Histidine metabolism	KEGG PATHWAY	ko00340	17	17	0.568082	0.623135	K00274:Nla_6G0008130|K00274:Nla_3G0005650|K00274:Nla_14G0000160|K04486:Nla_6G0001100|K01663:Nla_6G0002350|K00817:Nla_11G0001310|K01693:Nla_13G0000980|K00128:Nla_8G0006480|K00128:Nla_3G0007940|K00128:Nla_5G0001520|K00129:Nla_2G0012180|K00129:Nla_7G0001160|K14152:Nla_1G0001520|K01814:Nla_13G0001210|K00765:Nla_9G0004360|K20247:Nla_6G0007420|K20246:Nla_4G0006570	http://www.genome.jp/kegg-bin/show_pathway?ko00340/K00274%09red/K04486%09red/K01663%09red/K00817%09red/K01693%09red/K00128%09red/K00129%09red/K14152%09red/K01814%09red/K00765%09red/K20247%09red/K20246%09red
Riboflavin metabolism	KEGG PATHWAY	ko00740	17	17	0.568082	0.623135	K14654:Nla_6G0001380|K01497:Nla_14G0001980|K02858:Nla_10G0004070|K00861:Nla_4G0007270|K00953:Nla_4G0006470|K00794:Nla_12G0003860|K00793:Nla_1G0010160|K00505:Nla_1G0000580|K00505:Nla_3G0001210|K00505:Nla_7G0002550|K00505:Nla_13G0003970|K00505:Nla_7G0007060|K00505:Nla_2G0009220|K00505:Nla_10G0004870|K00505:Nla_2G0011190|K00505:Nla_7G0002740|K00505:Nla_3G0010830	http://www.genome.jp/kegg-bin/show_pathway?ko00740/K14654%09red/K01497%09red/K02858%09red/K00861%09red/K00953%09red/K00794%09red/K00793%09red/K00505%09red
Biosynthesis of unsaturated fatty acids	KEGG PATHWAY	ko01040	17	17	0.568082	0.623135	K00059:Nla_14G0003570|K00059:Nla_1G0008920|K00059:Nla_13G0003930|K00059:Nla_9G0005210|K10703:Nla_7G0007210|K00232:Nla_4G0005210|K10246:Nla_8G0001580|K10246:Nla_6G0005810|K10246:Nla_7G0008970|K10258:Nla_3G0003740|K10256:Nla_5G0005380|K10256:Nla_9G0002140|K07513:Nla_10G0005320|K07513:Nla_1G0009320|K00507:Nla_2G0003890|K00507:Nla_2G0000740|K10251:Nla_6G0000390	http://www.genome.jp/kegg-bin/show_pathway?ko01040/K00059%09red/K10703%09red/K00232%09red/K10246%09red/K10258%09red/K10256%09red/K07513%09red/K00507%09red/K10251%09red
Nitrogen metabolism	KEGG PATHWAY	ko00910	16	16	0.570135	0.623135	K01673:Nla_10G0003600|K01673:Nla_1G0003900|K00262:Nla_12G0002850|K17877:Nla_6G0006880|K00264:Nla_5G0005780|K02575:Nla_8G0005320|K01725:Nla_14G0004380|K10534:Nla_6G0008380|K10534:Nla_6G0006890|K01915:Nla_12G0004850|K01915:Nla_3G0001970|K00459:Nla_8G0006220|K00459:Nla_4G0003220|K00459:Nla_4G0003230|K01455:Nla_7G0002240|K15371:Nla_2G0001360	http://www.genome.jp/kegg-bin/show_pathway?ko00910/K01673%09red/K00262%09red/K17877%09red/K00264%09red/K02575%09red/K01725%09red/K10534%09red/K01915%09red/K00459%09red/K01455%09red/K15371%09red
Tropane, piperidine and pyridine alkaloid biosynthesis	KEGG PATHWAY	ko00960	16	16	0.570135	0.623135	K00276:Nla_6G0007350|K00276:Nla_13G0003010|K00276:Nla_5G0003680|K00276:Nla_1G0003560|K00276:Nla_10G0000770|K00276:Nla_1G0000170|K00276:Nla_6G0001880|K14455:Nla_14G0001530|K14454:Nla_11G0004920|K14454:Nla_6G0008300|K14454:Nla_5G0003640|K14454:Nla_6G0006150|K14454:Nla_3G0002520|K00838:Nla_5G0003780|K00838:Nla_5G0006480|K00817:Nla_11G0001310	http://www.genome.jp/kegg-bin/show_pathway?ko00960/K00276%09red/K14455%09red/K14454%09red/K00838%09red/K00817%09red
SNARE interactions in vesicular transport	KEGG PATHWAY	ko04130	16	16	0.570135	0.623135	K08495:Nla_3G0006600|K08496:Nla_6G0006850|K08497:Nla_5G0004620|K08490:Nla_9G0000200|K08504:Nla_10G0000320|K08504:Nla_5G0005640|K08493:Nla_5G0002750|K08489:Nla_2G0007280|K08488:Nla_4G0005410|K08502:Nla_11G0003370|K08513:Nla_3G0002810|K08501:Nla_3G0008580|K08515:Nla_6G0005040|K08517:Nla_3G0004850|K08516:Nla_1G0007510|K08486:Nla_14G0001770	http://www.genome.jp/kegg-bin/show_pathway?ko04130/K08495%09red/K08496%09red/K08497%09red/K08490%09red/K08504%09red/K08493%09red/K08489%09red/K08488%09red/K08502%09red/K08513%09red/K08501%09red/K08515%09red/K08517%09red/K08516%09red/K08486%09red
Homologous recombination	KEGG PATHWAY	ko03440	16	16	0.570135	0.623135	K10958:Nla_5G0007740|K10740:Nla_14G0001700|K10901:Nla_4G0004270|K10901:Nla_2G0001160|K10865:Nla_3G0006180|K10866:Nla_1G0002410|K10877:Nla_2G0012300|K04482:Nla_3G0006440|K10875:Nla_6G0002040|K10739:Nla_3G0009140|K02327:Nla_14G0004310|K02328:Nla_4G0001850|K03165:Nla_11G0003930|K07466:Nla_7G0001980|K03505:Nla_6G0003900|K03504:Nla_6G0005670	http://www.genome.jp/kegg-bin/show_pathway?ko03440/K10958%09red/K10740%09red/K10901%09red/K10865%09red/K10866%09red/K10877%09red/K04482%09red/K10875%09red/K10739%09red/K02327%09red/K02328%09red/K03165%09red/K07466%09red/K03505%09red/K03504%09red
Protein export	KEGG PATHWAY	ko03060	15	15	0.572387	0.623135	K09490:Nla_10G0001410|K03104:Nla_2G0002060|K09540:Nla_2G0009780|K10956:Nla_13G0002950|K12946:Nla_9G0006410|K13280:Nla_1G0010270|K07342:Nla_9G0001940|K12275:Nla_6G0007540|K12272:Nla_2G0004150|K03108:Nla_12G0001290|K03106:Nla_8G0007210|K09648:Nla_6G0006980|K13431:Nla_3G0001680|K03105:Nla_2G0010390|K09647:Nla_14G0004440	http://www.genome.jp/kegg-bin/show_pathway?ko03060/K09490%09red/K03104%09red/K09540%09red/K10956%09red/K12946%09red/K13280%09red/K07342%09red/K12275%09red/K12272%09red/K03108%09red/K03106%09red/K09648%09red/K13431%09red/K03105%09red/K09647%09red
Fatty acid biosynthesis	KEGG PATHWAY	ko00061	15	15	0.572387	0.623135	K00059:Nla_14G0003570|K00059:Nla_1G0008920|K00059:Nla_13G0003930|K00059:Nla_9G0005210|K00645:Nla_12G0002550|K00667:Nla_7G0004940|K00667:Nla_1G0011350|K00667:Nla_11G0004640|K00667:Nla_5G0000410|K01897:Nla_6G0000490|K01897:Nla_5G0007110|K11262:Nla_13G0004310|K00668:Nla_7G0004890|K00668:Nla_5G0000450|K00668:Nla_1G0011340	http://www.genome.jp/kegg-bin/show_pathway?ko00061/K00059%09red/K00645%09red/K00667%09red/K01897%09red/K11262%09red/K00668%09red
Sulfur metabolism	KEGG PATHWAY	ko00920	15	15	0.572387	0.623135	K08738:Nla_3G0003110|K01011:Nla_8G0006630|K00958:Nla_9G0001080|K17218:Nla_10G0000370|K17218:Nla_10G0006270|K00390:Nla_9G0001070|K17069:Nla_5G0007100|K00381:Nla_4G0006460|K00860:Nla_3G0009810|K01082:Nla_9G0003100|K00387:Nla_8G0006070|K00387:Nla_8G0006860|K00380:Nla_4G0000790|K01738:Nla_5G0003430|K01739:Nla_2G0004480	http://www.genome.jp/kegg-bin/show_pathway?ko00920/K08738%09red/K01011%09red/K00958%09red/K17218%09red/K00390%09red/K17069%09red/K00381%09red/K00860%09red/K01082%09red/K00387%09red/K00380%09red/K01738%09red/K01739%09red
Nicotinate and nicotinamide metabolism	KEGG PATHWAY	ko00760	15	15	0.572387	0.623135	K18550:Nla_1G0008110|K18551:Nla_6G0007980|K00135:Nla_3G0005630|K00135:Nla_6G0002840|K06210:Nla_10G0001750|K19785:Nla_12G0003230|K00858:Nla_5G0000700|K03783:Nla_13G0001790|K01950:Nla_2G0007180|K00763:Nla_6G0004130|K01240:Nla_11G0003290|K03426:Nla_8G0001760|K11121:Nla_3G0008200|K11121:Nla_3G0007280|K00767:Nla_8G0005450	http://www.genome.jp/kegg-bin/show_pathway?ko00760/K18550%09red/K18551%09red/K00135%09red/K06210%09red/K19785%09red/K00858%09red/K03783%09red/K01950%09red/K00763%09red/K01240%09red/K03426%09red/K11121%09red/K00767%09red
One carbon pool by folate	KEGG PATHWAY	ko00670	14	14	0.574873	0.623135	K00560:Nla_11G0001970|K00288:Nla_2G0008640|K00297:Nla_8G0002850|K00297:Nla_6G0000440|K00287:Nla_12G0001850|K00295:Nla_5G0004930|K00601:Nla_3G0003900|K00600:Nla_2G0002380|K00600:Nla_2G0005010|K00602:Nla_4G0001790|K00605:Nla_3G0007320|K00604:Nla_12G0002680|K01934:Nla_12G0003940|K01934:Nla_11G0004800	http://www.genome.jp/kegg-bin/show_pathway?ko00670/K00560%09red/K00288%09red/K00297%09red/K00287%09red/K00295%09red/K00601%09red/K00600%09red/K00602%09red/K00605%09red/K00604%09red/K01934%09red
Lysine biosynthesis	KEGG PATHWAY	ko00300	13	13	0.577635	0.623135	K00143:Nla_14G0000950|K00133:Nla_4G0007380|K01714:Nla_7G0006600|K00293:Nla_13G0001370|K00290:Nla_1G0001930|K17450:Nla_4G0004190|K05824:Nla_7G0001510|K00928:Nla_9G0006170|K00003:Nla_1G0007400|K01705:Nla_3G0003870|K01655:Nla_3G0003230|K00838:Nla_5G0003780|K00838:Nla_5G0006480	http://www.genome.jp/kegg-bin/show_pathway?ko00300/K00143%09red/K00133%09red/K01714%09red/K00293%09red/K00290%09red/K17450%09red/K05824%09red/K00928%09red/K00003%09red/K01705%09red/K01655%09red/K00838%09red
Folate biosynthesis	KEGG PATHWAY	ko00790	12	12	0.580728	0.623135	K03635:Nla_9G0000420|K01113:Nla_2G0007570|K01113:Nla_8G0002370|K01113:Nla_2G0011920|K00287:Nla_12G0001850|K03639:Nla_2G0009440|K01077:Nla_10G0002820|K20457:Nla_4G0004680|K13950:Nla_3G0004690|K13941:Nla_11G0004560|K01930:Nla_4G0007360|K01495:Nla_8G0002500	http://www.genome.jp/kegg-bin/show_pathway?ko00790/K03635%09red/K01113%09red/K00287%09red/K03639%09red/K01077%09red/K20457%09red/K13950%09red/K13941%09red/K01930%09red/K01495%09red
Ether lipid metabolism	KEGG PATHWAY	ko00565	12	12	0.580728	0.623135	K16794:Nla_10G0004110|K01062:Nla_1G0002300|K01062:Nla_1G0001600|K06123:Nla_5G0002470|K00993:Nla_9G0002420|K00993:Nla_1G0004200|K01115:Nla_14G0004370|K01115:Nla_6G0006250|K01115:Nla_2G0008300|K13519:Nla_9G0007060|K16342:Nla_6G0006260|K14674:Nla_6G0003200	http://www.genome.jp/kegg-bin/show_pathway?ko00565/K16794%09red/K01062%09red/K06123%09red/K00993%09red/K01115%09red/K13519%09red/K16342%09red/K14674%09red
Ubiquinone and other terpenoid-quinone biosynthesis	KEGG PATHWAY	ko00130	12	12	0.580728	0.623135	K03809:Nla_5G0003140|K06126:Nla_5G0004270|K06127:Nla_4G0001040|K06125:Nla_4G0005850|K06125:Nla_9G0000070|K03186:Nla_1G0000110|K00457:Nla_5G0006700|K00457:Nla_1G0008290|K00457:Nla_1G0006080|K00838:Nla_5G0003780|K00838:Nla_5G0006480|K06134:Nla_12G0004670	http://www.genome.jp/kegg-bin/show_pathway?ko00130/K03809%09red/K06126%09red/K06127%09red/K06125%09red/K03186%09red/K00457%09red/K00838%09red/K06134%09red
Fatty acid elongation	KEGG PATHWAY	ko00062	10	10	0.588224	0.623135	K10703:Nla_7G0007210|K01074:Nla_6G0008500|K10246:Nla_8G0001580|K10246:Nla_6G0005810|K10246:Nla_7G0008970|K10258:Nla_3G0003740|K07511:Nla_1G0008430|K07511:Nla_11G0000890|K07512:Nla_1G0006500|K10251:Nla_6G0000390	http://www.genome.jp/kegg-bin/show_pathway?ko00062/K10703%09red/K01074%09red/K10246%09red/K10258%09red/K07511%09red/K07512%09red/K10251%09red
Non-homologous end-joining	KEGG PATHWAY	ko03450	9	9	0.592855	0.623135	K10884:Nla_2G0007980|K10885:Nla_11G0003670|K10777:Nla_8G0001940|K10777:Nla_14G0004400|K10865:Nla_3G0006180|K10866:Nla_1G0002410|K04799:Nla_2G0002810|K10981:Nla_3G0006120|K10981:Nla_12G0001500	http://www.genome.jp/kegg-bin/show_pathway?ko03450/K10884%09red/K10885%09red/K10777%09red/K10865%09red/K10866%09red/K04799%09red/K10981%09red
Selenocompound metabolism	KEGG PATHWAY	ko00450	8	8	0.598302	0.623135	K01758:Nla_5G0003990|K00958:Nla_9G0001080|K01874:Nla_4G0004180|K01874:Nla_9G0003590|K01760:Nla_2G0003580|K00549:Nla_6G0005160|K00549:Nla_12G0003250|K01739:Nla_2G0004480	http://www.genome.jp/kegg-bin/show_pathway?ko00450/K01758%09red/K00958%09red/K01874%09red/K01760%09red/K00549%09red/K01739%09red
Vitamin B6 metabolism	KEGG PATHWAY	ko00750	8	8	0.598302	0.623135	K08681:Nla_9G0004940|K00275:Nla_4G0007870|K06215:Nla_13G0002390|K00868:Nla_1G0005450|K01733:Nla_4G0007250|K05275:Nla_3G0009500|K05275:Nla_3G0010760|K00831:Nla_4G0007350	http://www.genome.jp/kegg-bin/show_pathway?ko00750/K08681%09red/K00275%09red/K06215%09red/K00868%09red/K01733%09red/K05275%09red/K00831%09red
Biotin metabolism	KEGG PATHWAY	ko00780	8	8	0.598302	0.623135	K19562:Nla_2G0000270|K00652:Nla_2G0000280|K00059:Nla_14G0003570|K00059:Nla_1G0008920|K00059:Nla_13G0003930|K00059:Nla_9G0005210|K01012:Nla_2G0000290|K01942:Nla_1G0006610	http://www.genome.jp/kegg-bin/show_pathway?ko00780/K19562%09red/K00652%09red/K00059%09red/K01012%09red/K01942%09red
Taurine and hypotaurine metabolism	KEGG PATHWAY	ko00430	8	8	0.598302	0.623135	K00681:Nla_12G0004430|K00681:Nla_9G0003620|K00456:Nla_11G0004440|K01580:Nla_6G0006030|K01580:Nla_3G0002480|K01580:Nla_2G0009920|K15371:Nla_2G0001360|K00925:Nla_2G0007260	http://www.genome.jp/kegg-bin/show_pathway?ko00430/K00681%09red/K00456%09red/K01580%09red/K15371%09red/K00925%09red
Sulfur relay system	KEGG PATHWAY	ko04122	8	8	0.598302	0.623135	K03635:Nla_9G0000420|K04487:Nla_14G0002650|K03639:Nla_2G0009440|K01011:Nla_8G0006630|K11996:Nla_1G0002370|K14171:Nla_3G0000900|K14169:Nla_7G0007720|K14168:Nla_10G0004420	http://www.genome.jp/kegg-bin/show_pathway?ko04122/K03635%09red/K04487%09red/K03639%09red/K01011%09red/K11996%09red/K14171%09red/K14169%09red/K14168%09red
Ascorbate and aldarate metabolism	KEGG PATHWAY	ko00053	7	7	0.604841	0.623135	K00128:Nla_8G0006480|K00128:Nla_3G0007940|K00128:Nla_5G0001520|K01053:Nla_1G0000250|K01053:Nla_2G0000080|K01053:Nla_9G0001800|K00469:Nla_3G0003080	http://www.genome.jp/kegg-bin/show_pathway?ko00053/K00128%09red/K01053%09red/K00469%09red
Synthesis and degradation of ketone bodies	KEGG PATHWAY	ko00072	7	7	0.604841	0.623135	K01027:Nla_7G0000430|K01027:Nla_2G0001790|K01640:Nla_5G0002260|K01640:Nla_12G0000210|K01641:Nla_1G0006870|K00626:Nla_1G0004050|K00626:Nla_11G0001060	http://www.genome.jp/kegg-bin/show_pathway?ko00072/K01027%09red/K01640%09red/K01641%09red/K00626%09red
Glycosphingolipid biosynthesis - globo series	KEGG PATHWAY	ko00603	7	7	0.604841	0.623135	K07407:Nla_9G0000290|K07407:Nla_2G0008020|K07407:Nla_3G0007630|K07407:Nla_2G0010770|K12373:Nla_6G0008870|K12373:Nla_9G0002560|K12373:Nla_2G0001340	http://www.genome.jp/kegg-bin/show_pathway?ko00603/K07407%09red/K12373%09red
Other glycan degradation	KEGG PATHWAY	ko00511	7	7	0.604841	0.623135	K01192:Nla_1G0008610|K01192:Nla_2G0011720|K01191:Nla_5G0003360|K15923:Nla_11G0000990|K12373:Nla_6G0008870|K12373:Nla_9G0002560|K12373:Nla_2G0001340	http://www.genome.jp/kegg-bin/show_pathway?ko00511/K01192%09red/K01191%09red/K15923%09red/K12373%09red
Thiamine metabolism	KEGG PATHWAY	ko00730	6	6	0.61289	0.623135	K04487:Nla_14G0002650|K03146:Nla_8G0005380|K00949:Nla_4G0007340|K14154:Nla_12G0001700|K00877:Nla_1G0007790|K18278:Nla_11G0003950	http://www.genome.jp/kegg-bin/show_pathway?ko00730/K04487%09red/K03146%09red/K00949%09red/K14154%09red/K00877%09red/K18278%09red
ABC transporters	KEGG PATHWAY	ko02010	6	6	0.61289	0.623135	K05663:Nla_6G0002090|K05658:Nla_13G0001550|K05658:Nla_6G0003110|K05658:Nla_4G0000370|K15628:Nla_1G0001170|K15628:Nla_3G0003460	http://www.genome.jp/kegg-bin/show_pathway?ko02010/K05663%09red/K05658%09red/K15628%09red
Glycosaminoglycan degradation	KEGG PATHWAY	ko00531	5	5	0.623135	0.623135	K12373:Nla_6G0008870|K12373:Nla_9G0002560|K12373:Nla_2G0001340|K01207:Nla_6G0002590|K01207:Nla_1G0009970	http://www.genome.jp/kegg-bin/show_pathway?ko00531/K12373%09red/K01207%09red
alpha-Linolenic acid metabolism	KEGG PATHWAY	ko00592	5	5	0.623135	0.623135	K14674:Nla_6G0003200|K00232:Nla_4G0005210|K07513:Nla_10G0005320|K07513:Nla_1G0009320|K16342:Nla_6G0006260	http://www.genome.jp/kegg-bin/show_pathway?ko00592/K14674%09red/K00232%09red/K07513%09red/K16342%09red
Plant-pathogen interaction	KEGG PATHWAY	ko04626	5	5	0.623135	0.623135	K12795:Nla_8G0001640|K02183:Nla_2G0007290|K00864:Nla_1G0007110|K00864:Nla_10G0005030|K04079:Nla_1G0003810	http://www.genome.jp/kegg-bin/show_pathway?ko04626/K12795%09red/K02183%09red/K00864%09red/K04079%09red
