# Supplementary material for: Genomic Insights into Neofusicoccum laricinum: The Pathogen Behind Chinese Larch Shoot Blight
Source: J Fungi (Basel). 2025 May 21;11(5):399. doi: 10.3390/jof11050399 (PMC12113642; doi:10.3390/jof11050399)
Supplement: Supplementary file 1 [file jof-11-00399-s001.zip › Supplementary File 4.xlsx]

## Sheet: Supplemenmtary file 2
Chr_position	ID	gene_name	transcript_id	SNP_FILTER	type	cDNA_position	CDS_position	Protein_position	nt_variants	aa_variants	FORMAT	JL_DM2	Nr	Swiss-Prot	KEGG	gene_ontology_blast	eggNOG	Pfam	CAZy	Signal	tmhmm
chr1/1159775	Nla_1G0003260	Nla_1G0003260	Nla_1G0003260.1	PASS	missense_variant	278/480	278/480	93/159	c.278G>A	p.Gly93Asp	GT:AD:DP:GQ:PL	1/1:0,17:17:51:600,51,0	EOD52028.1^hypothetical protein UCRNP2_1138^73.58%	-	-	-	-	-	-	-	-
chr11/94394	--	--	--	--	--	--	--	--	--	--	--	--	--	--	--	--	--	--	--	--	--
chr4/2372070	--	--	--	--	--	--	--	--	--	--	--	--	--	--	--	--	--	--	--	--	--
chr8/1173399	--	--	--	--	--	--	--	--	--	--	--	--	--	--	--	--	--	--	--	--	--
chr6/1041949	--	--	--	--	--	--	--	--	--	--	--	--	--	--	--	--	--	--	--	--	--
chr7/1190232	Nla_7G0003570	Nla_7G0003570	Nla_7G0003570.1	PASS	missense_variant	343/1260	343/1260	115/419	c.343C>T	p.Leu115Phe	GT:AD:DP:GQ:PL	1/1:0,16:16:48:530,48,0	EOD48556.1^putative conidial pigment biosynthesis protein ayg1 protein^90.69%	Q4WZB3.1^RecName: Full=Heptaketide hydrolyase ayg1; AltName: Full=Conidial pigment biosynthesis protein ayg1^40.86%	-	GO:0016787^hydrolase activity^molecular_function;GO:0042438^melanin biosynthetic process^biological_process;GO:0046148^pigment biosynthetic process^biological_process;GO:0030640^polyketide catabolic process^biological_process;GO:0005768^endosome^cellular_component	-	PF06500.10^Alpha/beta hydrolase of unknown function (DUF1100)	CE1	-	-
chr13/1559994	Nla_13G0003980	Nla_13G0003980	Nla_13G0003980.1	PASS	missense_variant	677/1344	677/1344	226/447	c.677A>T	p.His226Leu	GT:AD:DP:GQ:PL	1/1:0,10:10:30:320,30,0	-	-	-	-	-	PF11221.7^Subunit 21 of Mediator complex	-	-	-
chr6/1041976	--	--	--	--	--	--	--	--	--	--	--	--	--	--	--	--	--	--	--	--	--
chr13/783155	--	--	--	--	--	--	--	--	--	--	--	--	--	--	--	--	--	--	--	--	--
chr3/1665665	Nla_3G0004740	Nla_3G0004740	Nla_3G0004740.1	PASS	missense_variant	5999/6213	5999/6213	2000/2070	c.5999G>C	p.Gly2000Ala	GT:AD:DP:GQ:PL	1/1:0,15:15:45:503,45,0	EOD52540.1^putative heat repeat protein^96.87%	O42998.1^RecName: Full=Pof6 interactor protein 1^23.75%	-	GO:0006897^endocytosis^biological_process;GO:0006886^intracellular protein transport^biological_process;GO:0008104^protein localization^biological_process;GO:0042147^retrograde transport, endosome to Golgi^biological_process;GO:0005829^cytosol^cellular_component;GO:0030139^endocytic vesicle^cellular_component;GO:0005794^Golgi apparatus^cellular_component;GO:0005634^nucleus^cellular_component	KOG1822^Inherit from ascNOG: HEAT repeat protein^S	PF13646.5^HEAT repeats	-	-	-
chr9/569482	Nla_9G0001490	Nla_9G0001490	Nla_9G0001490.1	PASS	missense_variant	281/1107	281/1107	94/368	c.281T>C	p.Leu94Pro	GT:AD:DP:GQ:PGT:PID:PL:PS	1|1:0,6:6:18:1|1:569482_T_C:240,18,0:569482	XP_007749609.1^hypothetical protein A1O5_10845^56.79%	P0DOW1.1^RecName: Full=Asperlicin C monooxygenase^44.01%	-	GO:0071949^FAD binding^molecular_function;GO:0004497^monooxygenase activity^molecular_function	COG0654^FAD binding domain^C	PF01494.18^FAD binding domain	-	-	-
chr6/2318183	Nla_6G0006240	Nla_6G0006240	Nla_6G0006240.1	PASS	synonymous_variant	1335/1668	1335/1668	445/555	c.1335A>C	p.Ala445Ala	GT:AD:DP:GQ:PL	1/1:0,10:10:30:332,30,0	EOD49820.1^putative amidohydrolase family protein^88.83%	A0A1I9LN01.1^RecName: Full=Protein LONG AFTER FAR-RED 3^27.27%	K07047|K07047|http://www.genome.jp/dbget-bin/www_bget?ko:K07047	GO:0016810^hydrolase activity, acting on carbon-nitrogen (but not peptide) bonds^molecular_function;GO:0009704^de-etiolation^biological_process;GO:0010218^response to far red light^biological_process;GO:0009845^seed germination^biological_process;GO:0016021^integral component of membrane^cellular_component;GO:0048471^perinuclear region of cytoplasm^cellular_component	COG1574^Amidohydrolase family^S	PF07969.10^Amidohydrolase family	CE9	-	-
chr6/1042020	Nla_6G0002900	Nla_6G0002900	Nla_6G0002900.1	PASS	missense_variant	492/1140	492/1140	164/379	c.492G>C	p.Glu164Asp	GT:AD:DP:GQ:PGT:PID:PL:PS	1|1:0,14:14:42:1|1:1042012_T_A:627,42,0:1042012	RDW68622.1^hypothetical protein BP5796_09279^50.76%	B8NI25.1^RecName: Full=Amino acid oxidase imqH; AltName: Full=Imizoquin biosynthesis cluster protein H; Flags: Precursor^24.12%	K00306|PIPOX|http://www.genome.jp/dbget-bin/www_bget?ko:K00306	GO:0016491^oxidoreductase activity^molecular_function	COG0665|KOG2820^Sarcosine oxidase^E	PF01266.23^FAD dependent oxidoreductase	-	-	-
chr5/1536907	--	--	--	--	--	--	--	--	--	--	--	--	--	--	--	--	--	--	--	--	--
chr9/569489	Nla_9G0001490	Nla_9G0001490	Nla_9G0001490.1	PASS;SnpCluster	synonymous_variant	288/1107	288/1107	96/368	c.288C>G	p.Pro96Pro	GT:AD:DP:GQ:PGT:PID:PL:PS	1|1:0,4:4:12:1|1:569482_T_C:180,12,0:569482	XP_007749609.1^hypothetical protein A1O5_10845^56.79%	P0DOW1.1^RecName: Full=Asperlicin C monooxygenase^44.01%	-	GO:0071949^FAD binding^molecular_function;GO:0004497^monooxygenase activity^molecular_function	COG0654^FAD binding domain^C	PF01494.18^FAD binding domain	-	-	-
chr11/94400	--	--	--	--	--	--	--	--	--	--	--	--	--	--	--	--	--	--	--	--	--
chr12/798861	--	--	--	--	--	--	--	--	--	--	--	--	--	--	--	--	--	--	--	--	--
chr9/569487	Nla_9G0001490	Nla_9G0001490	Nla_9G0001490.1	SnpCluster	missense_variant	286/1107	286/1107	96/368	c.286C>G	p.Pro96Ala	GT:AD:DP:GQ:PGT:PID:PL:PS	1|1:0,5:5:15:1|1:569482_T_C:205,15,0:569482	XP_007749609.1^hypothetical protein A1O5_10845^56.79%	P0DOW1.1^RecName: Full=Asperlicin C monooxygenase^44.01%	-	GO:0071949^FAD binding^molecular_function;GO:0004497^monooxygenase activity^molecular_function	COG0654^FAD binding domain^C	PF01494.18^FAD binding domain	-	-	-
chr11/94435	--	--	--	--	--	--	--	--	--	--	--	--	--	--	--	--	--	--	--	--	--
chr4/1437276	Nla_4G0003550	Nla_4G0003550	Nla_4G0003550.1	PASS	missense_variant	466/975	466/975	156/324	c.466C>G	p.Arg156Gly	GT:AD:DP:GQ:PL	1/1:0,8:8:24:231,24,0	EOD50770.1^putative alcohol dehydrogenase protein^62.37%	-	-	-	COG1064|KOG0023^Alcohol dehydrogenase GroES-like domain^Q	PF00107.25^Zinc-binding dehydrogenase	-	-	-
chr5/348526	--	--	--	--	--	--	--	--	--	--	--	--	--	--	--	--	--	--	--	--	--
chr9/569491	Nla_9G0001490	Nla_9G0001490	Nla_9G0001490.1	PASS;SnpCluster	missense_variant	290/1107	290/1107	97/368	c.290C>G	p.Ala97Gly	GT:AD:DP:GQ:PGT:PID:PL:PS	1|1:0,4:4:12:1|1:569482_T_C:180,12,0:569482	XP_007749609.1^hypothetical protein A1O5_10845^56.79%	P0DOW1.1^RecName: Full=Asperlicin C monooxygenase^44.01%	-	GO:0071949^FAD binding^molecular_function;GO:0004497^monooxygenase activity^molecular_function	COG0654^FAD binding domain^C	PF01494.18^FAD binding domain	-	-	-
chr5/3095911	--	--	--	--	--	--	--	--	--	--	--	--	--	--	--	--	--	--	--	--	--
chr13/1989772	--	--	--	--	--	--	--	--	--	--	--	--	--	--	--	--	--	--	--	--	--
chr3/1639096	--	--	--	--	--	--	--	--	--	--	--	--	--	--	--	--	--	--	--	--	--
chr1/2169137	Nla_1G0005970	Nla_1G0005970	Nla_1G0005970.1	PASS	missense_variant	1541/1803	1541/1803	514/600	c.1541G>T	p.Gly514Val	GT:AD:DP:GQ:PGT:PID:PL:PS	1|1:0,7:7:21:1|1:2169103_G_C:266,21,0:2169103	EKG11925.1^Rhodanese-like protein^79.79%	O67507.1^RecName: Full=Cysteine synthase; Short=CSase; AltName: Full=O-acetylserine (thiol)-lyase; Short=OAS-TL; AltName: Full=O-acetylserine sulfhydrylase^31.0%	-	GO:0004124^cysteine synthase activity^molecular_function;GO:0080146^L-cysteine desulfhydrase activity^molecular_function;GO:0030170^pyridoxal phosphate binding^molecular_function;GO:0006535^cysteine biosynthetic process from serine^biological_process;GO:0005737^cytoplasm^cellular_component	COG0031^cysteine synthase B^E	PF00291.24^Pyridoxal-phosphate dependent enzyme	-	-	-
chr12/1239381	Nla_12G0003060	Nla_12G0003060	Nla_12G0003060.1	PASS	missense_variant	509/918	509/918	170/305	c.509G>C	p.Gly170Ala	GT:AD:DP:GQ:PL	1/1:0,7:7:21:220,21,0	EOD47926.1^hypothetical protein UCRNP2_5338^60.25%	-	-	-	-	PF05266.13^Protein of unknown function (DUF724)	-	-	-
chr3/3505127	Nla_3G0009820	Nla_3G0009820	Nla_3G0009820.1	PASS	missense_variant	395/1602	395/1602	132/533	c.395C>T	p.Ser132Phe	GT:AD:DP:GQ:PL	1/1:0,9:9:27:325,27,0	XP_020134218.1^fumarate reductase flavoprotein subunit^62.73%	P83223.2^RecName: Full=Fumarate reductase flavoprotein subunit; AltName: Full=Flavocytochrome c; Short=FL cyt; Flags: Precursor^28.29%	-	GO:0102040^fumarate reductase (menaquinone)^molecular_function;GO:0046872^metal ion binding^molecular_function;GO:0000104^succinate dehydrogenase activity^molecular_function;GO:0009061^anaerobic respiration^biological_process;GO:0006099^tricarboxylic acid cycle^biological_process;GO:0042597^periplasmic space^cellular_component;GO:0005886^plasma membrane^cellular_component	COG1053^FAD binding domain^C	PF00890.23^FAD binding domain	AA3_1	-	-
chr5/348890	--	--	--	--	--	--	--	--	--	--	--	--	--	--	--	--	--	--	--	--	--
chr13/1985375	Nla_13G0005160	Nla_13G0005160	Nla_13G0005160.1	PASS	synonymous_variant	906/1284	906/1284	302/427	c.906A>G	p.Leu302Leu	GT:AD:DP:GQ:PL	0/1:42,28:70:99:871,0,1273	EKG15394.1^Major facilitator superfamily^88.5%	B8N0F1.1^RecName: Full=MFS transporter asaE; AltName: Full=Aspergillic acid biosynthesis cluster protein E^34.92%	-	GO:0055085^transmembrane transport^biological_process;GO:0016021^integral component of membrane^cellular_component;GO:0005886^plasma membrane^cellular_component	COG0477|KOG2504^solute carrier family 16, member^G	PF07690.15^Major Facilitator Superfamily	-	SignalP-TM	i29-51o66-88i93-115o125-147i159-181o186-208i237-259o269-291i300-319o329-351i364-386o396-418i
chr2/620913	Nla_2G0001750	Nla_2G0001750	Nla_2G0001750.1	PASS	synonymous_variant	1098/1701	1098/1701	366/566	c.1098C>G	p.Arg366Arg	GT:AD:DP:GQ:PL	1/1:0,8:8:24:277,24,0	OMP84979.1^Acetamidase^68.24%	P08158.1^RecName: Full=Acetamidase^38.59%	-	GO:0004040^amidase activity^molecular_function;GO:0043864^indoleacetamide hydrolase activity^molecular_function;GO:0006525^arginine metabolic process^biological_process;GO:0009073^aromatic amino acid family biosynthetic process^biological_process;GO:0034251^regulation of cellular amide catabolic process^biological_process	COG0154|KOG1212^Amidase^IJT	PF01425.20^Amidase	-	-	-
chr8/1171609	--	--	--	--	--	--	--	--	--	--	--	--	--	--	--	--	--	--	--	--	--
chr9/131315	Nla_9G0000220	Nla_9G0000220	Nla_9G0000220.1	PASS	missense_variant	659/1095	659/1095	220/364	c.659A>C	p.Glu220Ala	GT:AD:DP:GQ:PL	1/1:0,12:12:36:449,36,0	EKG11943.1^hypothetical protein MPH_10987^62.93%	-	-	-	-	PF10585.8^Ubiquitin-activating enzyme active site	-	-	i162-184o
chr3/1639100	--	--	--	--	--	--	--	--	--	--	--	--	--	--	--	--	--	--	--	--	--
chr13/1560065	Nla_13G0003980	Nla_13G0003980	Nla_13G0003980.1	PASS	synonymous_variant	606/1344	606/1344	202/447	c.606A>C	p.Thr202Thr	GT:AD:DP:GQ:PL	1/1:0,12:12:36:391,36,0	-	-	-	-	-	PF11221.7^Subunit 21 of Mediator complex	-	-	-
chr13/1281142	--	--	--	--	--	--	--	--	--	--	--	--	--	--	--	--	--	--	--	--	--
chr5/348850	--	--	--	--	--	--	--	--	--	--	--	--	--	--	--	--	--	--	--	--	--
chr7/3220476	--	--	--	--	--	--	--	--	--	--	--	--	--	--	--	--	--	--	--	--	--
chr2/3228485	Nla_2G0009200	Nla_2G0009200	Nla_2G0009200.1	PASS	missense_variant	1286/1680	1286/1680	429/559	c.1286C>T	p.Pro429Leu	GT:AD:DP:GQ:PL	1/1:0,4:4:12:158,12,0	XP_020128857.1^mfs transporter^59.2%	-	-	-	-	PF07690.15^Major Facilitator Superfamily	-	-	o338-357i378-400o436-458i493-515o525-547i
chr5/348849	--	--	--	--	--	--	--	--	--	--	--	--	--	--	--	--	--	--	--	--	--
chr5/349080	--	--	--	--	--	--	--	--	--	--	--	--	--	--	--	--	--	--	--	--	--
chr3/1639097	--	--	--	--	--	--	--	--	--	--	--	--	--	--	--	--	--	--	--	--	--
chr2/2274997	--	--	--	--	--	--	--	--	--	--	--	--	--	--	--	--	--	--	--	--	--
chr5/349106	--	--	--	--	--	--	--	--	--	--	--	--	--	--	--	--	--	--	--	--	--
chr4/1048693	--	--	--	--	--	--	--	--	--	--	--	--	--	--	--	--	--	--	--	--	--
chr12/114888	--	--	--	--	--	--	--	--	--	--	--	--	--	--	--	--	--	--	--	--	--
chr11/94420	--	--	--	--	--	--	--	--	--	--	--	--	--	--	--	--	--	--	--	--	--
chr9/2411991	Nla_9G0006770	Nla_9G0006770	Nla_9G0006770.1	PASS	synonymous_variant	435/1377	435/1377	145/458	c.435G>C	p.Ala145Ala	GT:AD:DP:GQ:PL	1/1:0,11:11:33:339,33,0	KKY28188.1^hypothetical protein UCDDS831_g00370^32.79%	-	-	-	-	PF14295.5^PAN domain	-	SignalP-TM	i12-34o
chr1/1211450	Nla_1G0003390	Nla_1G0003390	Nla_1G0003390.1	PASS	missense_variant	1079/1572	1079/1572	360/523	c.1079C>T	p.Pro360Leu	GT:AD:DP:GQ:PL	1/1:0,10:10:30:351,30,0	-	-	-	-	-	-	-	-	-
chr1/2102118	--	--	--	--	--	--	--	--	--	--	--	--	--	--	--	--	--	--	--	--	--
chr6/1042012	Nla_6G0002900	Nla_6G0002900	Nla_6G0002900.1	PASS	missense_variant	484/1140	484/1140	162/379	c.484T>A	p.Ser162Thr	GT:AD:DP:GQ:PGT:PID:PL:PS	1|1:0,16:16:48:1|1:1042012_T_A:690,48,0:1042012	RDW68622.1^hypothetical protein BP5796_09279^50.76%	B8NI25.1^RecName: Full=Amino acid oxidase imqH; AltName: Full=Imizoquin biosynthesis cluster protein H; Flags: Precursor^24.12%	K00306|PIPOX|http://www.genome.jp/dbget-bin/www_bget?ko:K00306	GO:0016491^oxidoreductase activity^molecular_function	COG0665|KOG2820^Sarcosine oxidase^E	PF01266.23^FAD dependent oxidoreductase	-	-	-
chr13/1989708	--	--	--	--	--	--	--	--	--	--	--	--	--	--	--	--	--	--	--	--	--
chr1/1966584	Nla_1G0005450	Nla_1G0005450	Nla_1G0005450.1	PASS	missense_variant	641/1155	641/1155	214/384	c.641G>T	p.Cys214Phe	GT:AD:DP:GQ:PL	1/1:0,3:3:9:126,9,0	EKG17680.1^Proliferating cell nuclear antigen PCNA^75.32%	O74860.1^RecName: Full=Putative pyridoxal kinase C18.10^31.16%	K00868|pdxK, pdxY|http://www.genome.jp/dbget-bin/www_bget?ko:K00868	GO:0005524^ATP binding^molecular_function;GO:0046872^metal ion binding^molecular_function;GO:0008478^pyridoxal kinase activity^molecular_function;GO:0009443^pyridoxal 5'-phosphate salvage^biological_process;GO:0005829^cytosol^cellular_component;GO:0005634^nucleus^cellular_component	COG2240|KOG2599^Inherit from dotNOG: Phosphomethylpyrimidine kinase^H	PF08543.11^Phosphomethylpyrimidine kinase	-	-	-
chr11/94439	--	--	--	--	--	--	--	--	--	--	--	--	--	--	--	--	--	--	--	--	--
chr2/2941108	Nla_2G0008310	Nla_2G0008310	Nla_2G0008310.1	PASS	missense_variant	389/558	389/558	130/185	c.389G>A	p.Gly130Asp	GT:AD:DP:GQ:PL	1/1:1,6:7:11:231,11,0	EOD47831.1^hypothetical protein UCRNP2_5435^66.33%	-	-	-	-	-	-	-	-
chr13/1989831	--	--	--	--	--	--	--	--	--	--	--	--	--	--	--	--	--	--	--	--	--
chr5/349059	--	--	--	--	--	--	--	--	--	--	--	--	--	--	--	--	--	--	--	--	--
chr3/1639108	--	--	--	--	--	--	--	--	--	--	--	--	--	--	--	--	--	--	--	--	--
chr11/1520599	Nla_11G0003800	Nla_11G0003800	Nla_11G0003800.1	PASS	missense_variant	1095/1431	1095/1431	365/476	c.1095G>C	p.Met365Ile	GT:AD:DP:GQ:PL	1/1:0,9:9:27:275,27,0	EOD45997.1^hypothetical protein UCRNP2_7272^68.48%	-	-	-	-	-	-	-	-
chr5/348967	--	--	--	--	--	--	--	--	--	--	--	--	--	--	--	--	--	--	--	--	--
chr7/3220256	--	--	--	--	--	--	--	--	--	--	--	--	--	--	--	--	--	--	--	--	--
chr10/994585	--	--	--	--	--	--	--	--	--	--	--	--	--	--	--	--	--	--	--	--	--
chr5/3095916	--	--	--	--	--	--	--	--	--	--	--	--	--	--	--	--	--	--	--	--	--
chr9/569496	Nla_9G0001490	Nla_9G0001490	Nla_9G0001490.1	PASS	missense_variant	295/1107	295/1107	99/368	c.295G>A	p.Gly99Ser	GT:AD:DP:GQ:PGT:PID:PL:PS	1|1:0,3:3:9:1|1:569482_T_C:135,9,0:569482	XP_007749609.1^hypothetical protein A1O5_10845^56.79%	P0DOW1.1^RecName: Full=Asperlicin C monooxygenase^44.01%	-	GO:0071949^FAD binding^molecular_function;GO:0004497^monooxygenase activity^molecular_function	COG0654^FAD binding domain^C	PF01494.18^FAD binding domain	-	-	-
chr4/763463	Nla_4G0001990	Nla_4G0001990	Nla_4G0001990.1	PASS	synonymous_variant	3144/3363	3144/3363	1048/1120	c.3144T>C	p.Cys1048Cys	GT:AD:DP:GQ:PL	1/1:0,17:17:51:604,51,0	EOD45231.1^putative fatty acid oxygenase protein^92.14%	Q4WY82.2^RecName: Full=Linoleate 10R-lipoxygenase; AltName: Full=Cyclooxygenase-like fatty acid oxygenase; AltName: Full=Fatty acid oxygenase ppoC; AltName: Full=Linoleate 10R-dioxygenase; Short=10R-DOX; AltName: Full=Psi-producing oxygenase C; Short=AfPpoC^60.79%	-	GO:0051213^dioxygenase activity^molecular_function;GO:0020037^heme binding^molecular_function;GO:0005506^iron ion binding^molecular_function;GO:0016705^oxidoreductase activity, acting on paired donors, with incorporation or reduction of molecular oxygen^molecular_function;GO:0004601^peroxidase activity^molecular_function;GO:0042744^hydrogen peroxide catabolic process^biological_process;GO:0031408…	-	PF03098.14^Animal haem peroxidase	-	-	-
chr13/1281111	--	--	--	--	--	--	--	--	--	--	--	--	--	--	--	--	--	--	--	--	--
chr8/1171726	--	--	--	--	--	--	--	--	--	--	--	--	--	--	--	--	--	--	--	--	--
chr8/1570523	--	--	--	--	--	--	--	--	--	--	--	--	--	--	--	--	--	--	--	--	--
chr12/798781	--	--	--	--	--	--	--	--	--	--	--	--	--	--	--	--	--	--	--	--	--
chr13/1989801	--	--	--	--	--	--	--	--	--	--	--	--	--	--	--	--	--	--	--	--	--
chr8/1769830	Nla_8G0004050	Nla_8G0004050	Nla_8G0004050.1	PASS	synonymous_variant	663/888	663/888	221/295	c.663C>T	p.Val221Val	GT:AD:DP:GQ:PL	1/1:0,8:8:24:263,24,0	KKY13101.1^hypothetical protein UCDDS831_g09324^63.24%	-	-	-	-	-	-	-	-
chr10/1832980	--	--	--	--	--	--	--	--	--	--	--	--	--	--	--	--	--	--	--	--	--
chr9/858376	--	--	--	--	--	--	--	--	--	--	--	--	--	--	--	--	--	--	--	--	--
chr9/858291	--	--	--	--	--	--	--	--	--	--	--	--	--	--	--	--	--	--	--	--	--
chr4/2373538	Nla_4G0006180	Nla_4G0006180	Nla_4G0006180.1	PASS	missense_variant	445/702	445/702	149/233	c.445G>A	p.Ala149Thr	GT:AD:DP:GQ:PL	1/1:0,66:66:99:1869,198,0	EOD44521.1^hypothetical protein UCRNP2_8771^95.28%	-	-	-	-	-	-	-	-
chr12/1238960	Nla_12G0003060	Nla_12G0003060	Nla_12G0003060.1	PASS	missense_variant	88/918	88/918	30/305	c.88G>C	p.Ala30Pro	GT:AD:DP:GQ:PL	1/1:0,7:7:21:258,21,0	EOD47926.1^hypothetical protein UCRNP2_5338^60.25%	-	-	-	-	PF05266.13^Protein of unknown function (DUF724)	-	-	-
chr5/348666	--	--	--	--	--	--	--	--	--	--	--	--	--	--	--	--	--	--	--	--	--
chr5/1655582	Nla_5G0004030	Nla_5G0004030	Nla_5G0004030.1	PASS	missense_variant	446/1443	446/1443	149/480	c.446C>A	p.Thr149Asn	GT:AD:DP:GQ:PL	1/1:0,13:13:39:511,39,0	EOD48749.1^putative f-box domain cyclin-like protein^81.34%	-	-	-	-	PF00646.32^F-box domain	-	-	-
chr5/1536903	--	--	--	--	--	--	--	--	--	--	--	--	--	--	--	--	--	--	--	--	--
chr6/1053155	Nla_6G0002940	Nla_6G0002940	Nla_6G0002940.1	PASS	missense_variant	2384/2919	2384/2919	795/972	c.2384G>T	p.Gly795Val	GT:AD:DP:GQ:PL	1/1:0,15:15:45:501,45,0	EKG15415.1^hypothetical protein MPH_07387^81.74%	-	-	-	-	-	-	-	-
chr8/1171701	--	--	--	--	--	--	--	--	--	--	--	--	--	--	--	--	--	--	--	--	--
chr13/1170419	--	--	--	--	--	--	--	--	--	--	--	--	--	--	--	--	--	--	--	--	--
