# Supplementary material for: Genomic Insights into Neofusicoccum laricinum: The Pathogen Behind Chinese Larch Shoot Blight
Source: J Fungi (Basel). 2025 May 21;11(5):399. doi: 10.3390/jof11050399 (PMC12113642; doi:10.3390/jof11050399)
Supplement: Supplementary file 1 [file jof-11-00399-s001.zip › Supplementary File 5.xlsx]

## Sheet: Supplementary File 5
Ontology	Term	GOID	Input_number	Total_number	Percentage	Genes
molecular_function	catalytic activity	GO:0003824	9	11	0.8182	Nla_1G0005970|Nla_9G0001490|Nla_1G0005450|Nla_6G0006240|Nla_6G0002900|Nla_3G0009820|Nla_2G0001750|Nla_4G0001990|Nla_7G0003570
molecular_function	binding	GO:0005488	5	11	0.4545	Nla_1G0005970|Nla_3G0009820|Nla_1G0005450|Nla_9G0001490|Nla_4G0001990
cellular_component	cell	GO:0005623	7	11	0.6364	Nla_1G0005970|Nla_1G0005450|Nla_6G0006240|Nla_3G0004740|Nla_3G0009820|Nla_13G0005160|Nla_7G0003570
biological_process	metabolic process	GO:0008152	6	11	0.5455	Nla_1G0005970|Nla_1G0005450|Nla_4G0001990|Nla_3G0009820|Nla_2G0001750|Nla_7G0003570
biological_process	cellular process	GO:0009987	6	11	0.5455	Nla_1G0005970|Nla_1G0005450|Nla_4G0001990|Nla_3G0009820|Nla_2G0001750|Nla_7G0003570
cellular_component	membrane	GO:0016020	3	11	0.2727	Nla_3G0009820|Nla_6G0006240|Nla_13G0005160
molecular_function	antioxidant activity	GO:0016209	1	11	0.0909	Nla_4G0001990
biological_process	multicellular organismal process	GO:0032501	1	11	0.0909	Nla_6G0006240
biological_process	developmental process	GO:0032502	1	11	0.0909	Nla_6G0006240
cellular_component	organelle	GO:0043226	3	11	0.2727	Nla_1G0005450|Nla_7G0003570|Nla_3G0004740
cellular_component	membrane part	GO:0044425	2	11	0.1818	Nla_6G0006240|Nla_13G0005160
cellular_component	cell part	GO:0044464	7	11	0.6364	Nla_1G0005970|Nla_1G0005450|Nla_6G0006240|Nla_3G0004740|Nla_3G0009820|Nla_13G0005160|Nla_7G0003570
biological_process	response to stimulus	GO:0050896	2	11	0.1818	Nla_6G0006240|Nla_4G0001990
biological_process	localization	GO:0051179	2	11	0.1818	Nla_13G0005160|Nla_3G0004740
biological_process	biological regulation	GO:0065007	1	11	0.0909	Nla_2G0001750
