# Supplementary material for: Genomic Insights into Neofusicoccum laricinum: The Pathogen Behind Chinese Larch Shoot Blight
Source: J Fungi (Basel). 2025 May 21;11(5):399. doi: 10.3390/jof11050399 (PMC12113642; doi:10.3390/jof11050399)
Supplement: Supplementary file 1 [file jof-11-00399-s001.zip › Supplementary File 6.xlsx]

## Sheet: All.snp.filter.Eff.anno
ID	gene_name	transcript_id	SNP_FILTER	type	Chr_position	cDNA_position	CDS_position	Protein_position	nt_variants	aa_variants	FORMAT	HLJ_AH1	HLJ_AH2	HLJ_CY1_1	HLJ_CY1_2	HLJ_CY2_2	HLJ_CY3_1	HLJ_CY3_2	HLJ_EDG1	HLJ_EDG2	HLJ_LX	HLJ_ZX	JL_BD1	JL_BD2	JL_BRG1	JL_BRG2	JL_CDZ1	JL_CS	JL_DM1	JL_DM2	JL_DY1	JL_DY2	JL_GC	JL_HS1	JL_HS2	JL_LS1	JL_MDG1	JL_MDG2	JL_NH	JL_RH1	JL_SJ1	JL_SL2	JL_SL_2	JL_SY1	JL_SY2	JL_TM1	JL_TM2	JL_WQ	JL_XDH
Nla_1G0000030	Nla_1G0000030	Nla_1G0000030.1	PASS	synonymous_variant	chr1/59424	90/1512	90/1512	30/503	c.90C>T	p.Asn30Asn	GT:AD:DP:GQ:PL	0/0	0/0	0/0	0/0	0/0	0/0	0/0	0/0	0/0	0/0	0/0	1/1:0,11:11:33:430,33,0	1/1:0,38:38:99:1219,114,0	1/1:0,11:11:33:463,33,0	1/1:0,32:32:96:1202,96,0	1/1:0,16:16:48:607,48,0	1/1:0,40:40:99:1256,120,0	1/1:0,23:23:69:866,69,0	1/1:0,20:20:60:740,60,0	0/0	0/0	1/1:0,23:23:69:704,69,0	1/1:0,18:18:54:722,54,0	1/1:0,35:35:99:1085,105,0	1/1:0,15:15:45:565,45,0	1/1:0,21:21:63:817,63,0	1/1:0,25:25:75:984,75,0	1/1:0,31:31:93:1166,93,0	0/0	1/1:0,17:17:51:559,51,0	1/1:0,40:40:99:1357,120,0	1/1:0,33:33:99:1042,99,0	1/1:0,19:19:57:787,57,0	1/1:0,21:21:63:841,63,0	1/1:0,24:24:72:898,72,0	1/1:0,20:20:60:738,60,0	0/0	0/0
Nla_1G0000030	Nla_1G0000030	Nla_1G0000030.1	PASS	missense_variant	chr1/59875	541/1512	541/1512	181/503	c.541G>A	p.Ala181Thr	GT:AD:DP:GQ:PL	0/0	0/0	0/0	0/0	0/0	0/0	0/0	0/0	0/0	0/0	0/0	1/1:0,23:23:69:857,69,0	1/1:0,35:35:99:1198,105,0	1/1:0,20:20:60:665,60,0	1/1:0,31:31:93:1132,93,0	1/1:0,16:16:48:528,48,0	1/1:0,27:27:81:818,81,0	1/1:0,23:23:69:852,69,0	1/1:0,24:24:72:801,72,0	0/0	0/0	1/1:0,31:31:93:1014,93,0	1/1:0,28:28:84:1034,84,0	1/1:0,24:24:72:835,72,0	1/1:0,23:23:69:926,69,0	1/1:0,26:26:78:951,78,0	1/1:0,25:25:75:913,75,0	1/1:0,31:31:93:1008,93,0	0/0	1/1:0,16:16:48:605,48,0	1/1:0,34:34:99:1155,102,0	1/1:0,34:34:99:1169,102,0	1/1:0,30:30:90:1088,90,0	1/1:0,21:21:63:782,63,0	1/1:0,23:23:69:898,69,0	1/1:0,29:29:87:1112,87,0	0/0	0/0
Nla_1G0000030	Nla_1G0000030	Nla_1G0000030.1	PASS	synonymous_variant	chr1/59922	588/1512	588/1512	196/503	c.588C>T	p.Arg196Arg	GT:AD:DP:GQ:PL	0/0	0/0	0/0	0/0	0/0	0/0	0/0	0/0	0/0	0/0	0/0	1/1:0,20:20:60:773,60,0	1/1:0,41:41:99:1343,123,0	1/1:0,15:15:45:519,45,0	1/1:0,34:34:99:1177,102,0	1/1:0,21:21:63:675,63,0	1/1:0,25:25:75:882,75,0	1/1:0,28:28:84:938,84,0	1/1:0,28:28:84:938,84,0	0/0	0/0	1/1:0,26:26:78:922,78,0	1/1:0,31:31:93:1059,93,0	1/1:0,21:21:63:671,63,0	1/1:0,35:35:99:1157,105,0	1/1:0,32:32:96:1169,96,0	1/1:0,16:16:48:588,48,0	1/1:0,29:29:87:1045,87,0	0/0	1/1:0,18:18:54:620,54,0	1/1:0,26:26:78:1012,78,0	1/1:0,29:29:87:1035,87,0	1/1:0,22:22:66:825,66,0	1/1:0,26:26:78:986,78,0	1/1:0,26:26:78:882,78,0	1/1:0,30:30:90:1007,90,0	0/0	0/0
Nla_1G0000030	Nla_1G0000030	Nla_1G0000030.1	PASS	missense_variant	chr1/59941	607/1512	607/1512	203/503	c.607G>A	p.Val203Ile	GT:AD:DP:GQ:PL	0/0	0/0	0/0	0/0	0/0	0/0	0/0	0/0	0/0	0/0	0/0	1/1:0,22:22:66:818,66,0	1/1:0,34:34:99:1182,102,0	1/1:0,16:16:48:596,48,0	1/1:0,32:32:96:1086,96,0	1/1:0,23:23:69:758,69,0	1/1:0,28:28:84:976,84,0	1/1:0,29:29:87:1015,87,0	1/1:0,26:26:78:885,78,0	0/0	0/0	1/1:0,23:23:69:790,69,0	1/1:0,29:29:87:1092,87,0	1/1:0,26:26:78:869,78,0	1/1:0,31:31:93:1090,93,0	1/1:0,37:37:99:1418,111,0	1/1:0,17:17:51:630,51,0	1/1:0,28:28:84:1067,84,0	0/0	1/1:0,18:18:54:647,54,0	1/1:0,31:31:93:1268,93,0	1/1:0,27:27:81:893,81,0	1/1:0,24:24:72:941,72,0	1/1:0,29:29:87:1118,87,0	1/1:0,29:29:87:1037,87,0	1/1:0,30:30:90:1092,90,0	0/0	0/0
Nla_1G0000030	Nla_1G0000030	Nla_1G0000030.1	PASS	missense_variant	chr1/59965	631/1512	631/1512	211/503	c.631G>A	p.Gly211Ser	GT:AD:DP:GQ:PL	0/0	0/0	0/0	0/0	0/0	0/0	0/0	0/0	0/0	0/0	0/0	1/1:0,23:23:69:760,69,0	1/1:0,29:29:87:1079,87,0	1/1:0,15:15:45:597,45,0	1/1:0,27:27:81:914,81,0	1/1:0,21:21:63:677,63,0	1/1:0,31:31:93:992,93,0	1/1:0,27:27:81:999,81,0	1/1:0,24:24:72:836,72,0	0/0	0/0	1/1:0,19:19:57:700,57,0	1/1:0,25:25:75:982,75,0	1/1:0,21:21:63:741,63,0	1/1:0,30:30:90:1152,90,0	1/1:0,34:34:99:1294,102,0	1/1:0,21:21:63:712,63,0	1/1:0,22:22:66:855,66,0	0/0	1/1:0,15:15:45:566,45,0	1/1:0,33:33:99:1167,99,0	1/1:0,25:25:75:777,75,0	1/1:0,23:23:69:792,69,0	1/1:0,34:34:99:1206,102,0	1/1:0,28:28:84:1039,84,0	1/1:0,28:28:84:1041,84,0	0/0	0/0
Nla_1G0000030	Nla_1G0000030	Nla_1G0000030.1	PASS	synonymous_variant	chr1/60318	984/1512	984/1512	328/503	c.984G>A	p.Leu328Leu	GT:AD:DP:GQ:PL	0/0	0/0	0/0	0/0	0/0	0/0	0/0	0/0	0/0	0/0	0/0	1/1:0,15:15:45:549,45,0	1/1:0,19:19:57:651,57,0	1/1:0,19:19:57:575,57,0	1/1:0,18:18:54:653,54,0	1/1:0,27:27:81:854,81,0	1/1:0,28:28:84:932,84,0	1/1:0,17:17:51:523,51,0	1/1:0,15:15:45:529,45,0	0/0	0/0	1/1:0,22:22:66:666,66,0	1/1:0,17:17:51:543,51,0	1/1:0,23:23:69:749,69,0	1/1:0,25:25:75:813,75,0	1/1:0,16:16:48:611,48,0	1/1:0,17:17:51:637,51,0	1/1:0,20:20:60:725,60,0	0/0	1/1:0,9:9:27:339,27,0	1/1:0,26:26:78:887,78,0	1/1:0,19:19:57:627,57,0	1/1:0,19:19:57:629,57,0	1/1:0,21:21:63:729,63,0	1/1:0,12:12:36:406,36,0	1/1:0,21:21:63:672,63,0	0/0	0/0
Nla_1G0000030	Nla_1G0000030	Nla_1G0000030.1	PASS	missense_variant	chr1/60539	1205/1512	1205/1512	402/503	c.1205G>A	p.Cys402Tyr	GT:AD:DP:GQ:PL	0/0	0/0	0/0	0/0	0/0	0/0	0/0	0/0	0/0	0/0	0/0	1/1:0,28:28:84:964,84,0	1/1:0,28:28:84:918,84,0	1/1:0,14:14:42:551,42,0	1/1:0,31:31:93:987,93,0	1/1:0,27:27:81:909,81,0	1/1:0,28:28:84:969,84,0	1/1:0,21:21:63:772,63,0	1/1:0,18:18:54:684,54,0	0/0	0/0	1/1:0,21:21:63:726,63,0	1/1:0,29:29:87:936,87,0	1/1:0,20:20:60:765,60,0	1/1:0,19:19:57:681,57,0	1/1:0,30:30:90:1118,90,0	1/1:0,29:29:87:1007,87,0	1/1:0,29:29:87:1038,87,0	0/0	1/1:0,17:17:51:572,51,0	1/1:0,23:23:69:789,69,0	1/1:0,23:23:69:757,69,0	1/1:0,25:25:75:925,75,0	1/1:0,25:25:75:912,75,0	1/1:0,29:29:87:1110,87,0	1/1:0,37:37:99:1241,111,0	0/0	0/0
Nla_1G0000030	Nla_1G0000030	Nla_1G0000030.1	PASS	synonymous_variant	chr1/60678	1344/1512	1344/1512	448/503	c.1344G>A	p.Leu448Leu	GT:AD:DP:GQ:PL	0/0	0/0	0/0	0/0	0/0	0/0	0/0	0/0	0/0	0/0	0/0	1/1:0,17:17:51:642,51,0	1/1:0,39:39:99:1228,117,0	1/1:0,23:23:69:865,69,0	1/1:0,23:23:69:933,69,0	1/1:0,27:27:81:965,81,0	1/1:0,24:24:72:867,72,0	1/1:0,23:23:69:844,69,0	1/1:0,27:27:81:925,81,0	0/0	0/0	1/1:0,25:25:75:938,75,0	1/1:0,22:22:66:783,66,0	1/1:0,25:25:75:810,75,0	1/1:0,25:25:75:870,75,0	1/1:0,18:18:54:697,54,0	1/1:0,29:29:87:1082,87,0	1/1:0,27:27:81:971,81,0	0/0	1/1:0,16:16:48:567,48,0	1/1:0,20:20:60:663,60,0	1/1:0,25:25:75:801,75,0	1/1:0,35:35:99:1231,105,0	1/1:0,34:34:99:1121,102,0	1/1:0,29:29:87:1148,87,0	1/1:0,29:29:87:975,87,0	0/0	0/0
Nla_1G0000040	Nla_1G0000040	Nla_1G0000040.1	PASS	synonymous_variant	chr1/61389	822/867	822/867	274/288	c.822C>T	p.Asp274Asp	GT:AD:DP:GQ:PL	0/0	0/0	0/0	0/0	0/0	0/0	0/0	0/0	0/0	0/0	0/0	1/1:0,29:29:87:1104,87,0	1/1:0,32:32:96:1108,96,0	1/1:0,16:16:48:634,48,0	1/1:0,32:32:96:1138,96,0	1/1:0,27:27:81:930,81,0	1/1:0,44:44:99:1464,132,0	1/1:0,31:31:93:1135,93,0	1/1:0,18:18:54:608,54,0	0/0	0/0	1/1:0,29:29:87:1013,87,0	1/1:0,20:20:60:741,60,0	1/1:0,25:25:75:778,75,0	1/1:0,26:26:78:916,78,0	1/1:0,20:20:60:700,60,0	1/1:0,26:26:78:985,78,0	1/1:0,31:31:93:1167,93,0	0/0	1/1:0,29:29:87:1031,87,0	1/1:0,44:44:99:1495,132,0	1/1:0,32:32:96:1038,96,0	1/1:0,31:31:93:1152,93,0	1/1:0,31:31:93:942,93,0	1/1:0,28:28:84:1168,84,0	1/1:0,38:38:99:1266,114,0	0/0	0/0
Nla_1G0000050	Nla_1G0000050	Nla_1G0000050.1	PASS	missense_variant	chr1/65256	94/294	94/294	32/97	c.94G>A	p.Glu32Lys	GT:AD:DP:GQ:PL	0/0	0/0	0/0	0/0	0/0	0/0	0/0	0/0	0/0	0/0	0/0	0/0	0/0	1/1:0,29:29:87:1155,87,0	1/1:0,14:14:42:568,42,0	0/0	0/0	0/0	0/0	0/0	0/0	0/0	0/0	0/0	0/0	0/0	0/0	0/0	0/0	0/0	0/0	0/0	0/0	0/0	0/0	0/0	0/0	0/0
Nla_1G0000050	Nla_1G0000050	Nla_1G0000050.1	PASS	synonymous_variant	chr1/65376	165/294	165/294	55/97	c.165T>C	p.Ala55Ala	GT:AD:DP:GQ:PL	0/0	0/0	0/0	0/0	0/0	0/0	0/0	0/0	0/0	0/0	0/0	1/1:0,26:26:78:1027,78,0	1/1:0,49:49:99:1775,147,0	1/1:0,20:20:60:732,60,0	1/1:0,29:29:87:1119,87,0	1/1:0,23:23:69:781,69,0	1/1:0,23:23:69:762,69,0	1/1:0,16:16:48:536,48,0	1/1:0,15:15:45:580,45,0	0/0	0/0	1/1:0,22:22:66:745,66,0	1/1:0,38:38:99:1319,114,0	1/1:0,16:16:48:604,48,0	1/1:0,36:36:99:1275,108,0	1/1:0,29:29:87:973,87,0	1/1:0,25:25:75:869,75,0	1/1:0,30:30:90:1086,90,0	0/0	1/1:0,24:24:72:890,72,0	1/1:0,28:28:84:1072,84,0	1/1:0,25:25:75:868,75,0	1/1:0,21:21:63:853,63,0	1/1:0,24:24:72:939,72,0	1/1:0,29:29:87:1118,87,0	1/1:0,41:41:99:1415,123,0	0/0	0/0
Nla_1G0000050	Nla_1G0000050	Nla_1G0000050.1	PASS	stop_gained	chr1/65416	205/294	205/294	69/97	c.205C>T	p.Gln69*	GT:AD:DP:GQ:PL	0/0	0/0	0/0	0/0	0/0	0/0	0/0	0/0	0/0	0/0	0/0	1/1:0,30:30:90:1130,90,0	1/1:0,47:47:99:1670,141,0	1/1:0,22:22:66:846,66,0	1/1:0,35:35:99:1158,105,0	1/1:0,27:27:81:847,81,0	1/1:0,25:25:75:836,75,0	1/1:0,16:16:48:573,48,0	1/1:0,20:20:60:719,60,0	0/0	0/0	1/1:0,26:26:78:848,78,0	1/1:0,33:33:99:1175,99,0	1/1:0,15:15:45:557,45,0	1/1:0,35:35:99:1214,105,0	1/1:0,24:24:72:840,72,0	1/1:0,22:22:66:848,66,0	1/1:0,30:30:90:1053,90,0	0/0	1/1:0,24:24:72:889,72,0	1/1:0,24:24:72:912,72,0	1/1:0,28:28:84:938,84,0	1/1:0,20:20:60:705,60,0	1/1:0,24:24:72:873,72,0	1/1:0,28:28:84:932,84,0	1/1:0,36:36:99:1276,108,0	0/0	0/0
Nla_1G0000080	Nla_1G0000080	Nla_1G0000080.1	PASS	missense_variant	chr1/71978	796/1272	796/1272	266/423	c.796G>A	p.Gly266Arg	GT:AD:DP:GQ:PL	0/0	0/0	0/0	0/0	0/0	0/0	0/0	0/0	0/0	0/0	0/0	1/1:0,30:30:90:1110,90,0	1/1:0,45:45:99:1652,135,0	1/1:0,29:29:87:1150,87,0	1/1:0,30:30:90:1172,90,0	1/1:0,21:21:63:713,63,0	1/1:0,33:33:99:1108,99,0	1/1:0,38:38:99:1349,114,0	1/1:0,26:26:78:884,78,0	0/0	0/0	1/1:0,26:26:78:851,78,0	1/1:0,29:29:87:982,87,0	1/1:0,34:34:99:1157,102,0	1/1:0,24:24:72:977,72,0	1/1:0,21:21:63:819,63,0	1/1:0,21:21:63:785,63,0	1/1:0,30:30:90:1020,90,0	0/0	1/1:0,16:16:48:639,48,0	1/1:0,13:13:39:514,39,0	1/1:0,38:38:99:1332,114,0	1/1:0,30:30:90:1163,90,0	1/1:0,32:32:96:1073,96,0	1/1:0,33:33:99:1223,99,0	1/1:0,20:20:60:724,60,0	0/0	0/0
Nla_1G0000100	Nla_1G0000100	Nla_1G0000100.1	PASS	synonymous_variant	chr1/77507	1449/1599	1449/1599	483/532	c.1449A>G	p.Gly483Gly	GT:AD:DP:GQ:PGT:PID:PL:PS	0/0	0/0	0/0	0/0	0/0	0/0	0/0	0/0	0/0	0/0	0/0	1/1:0,17:17:51:.:.:638,51,0	1/1:0,29:29:87:.:.:1058,87,0	1/1:0,20:20:60:.:.:732,60,0	1/1:0,16:16:48:.:.:585,48,0	1/1:0,18:18:54:.:.:641,54,0	1/1:0,19:19:57:.:.:674,57,0	1/1:0,15:15:45:.:.:555,45,0	1/1:0,22:22:66:.:.:816,66,0	0/0	0/0	1/1:0,29:29:87:.:.:870,87,0	1/1:0,18:18:54:.:.:613,54,0	1/1:0,22:22:66:.:.:676,66,0	1/1:0,19:19:57:.:.:660,57,0	1/1:0,18:18:54:.:.:615,54,0	1/1:0,22:22:66:.:.:850,66,0	1/1:0,29:29:87:.:.:874,87,0	0/0	1/1:0,17:17:51:.:.:608,51,0	1/1:0,28:28:84:.:.:989,84,0	1/1:0,34:34:99:.:.:1077,102,0	1/1:0,31:31:93:.:.:1121,93,0	1/1:0,28:28:84:.:.:927,84,0	1/1:0,28:28:84:.:.:956,84,0	1/1:0,14:14:42:.:.:479,42,0	0/0	0/0
Nla_1G0000100	Nla_1G0000100	Nla_1G0000100.1	PASS	missense_variant	chr1/78135	877/1599	877/1599	293/532	c.877A>G	p.Ile293Val	GT:AD:DP:GQ:PL	0/0	0/0	0/0	0/0	0/0	0/0	0/0	0/0	0/0	0/0	0/0	1/1:0,16:16:48:569,48,0	1/1:0,52:52:99:1634,156,0	1/1:0,29:29:87:1069,87,0	1/1:0,19:19:57:729,57,0	1/1:0,15:15:45:596,45,0	1/1:0,40:40:99:1328,120,0	1/1:0,29:29:87:1013,87,0	1/1:0,26:26:78:976,78,0	0/0	0/0	1/1:0,26:26:78:885,78,0	1/1:0,17:17:51:650,51,0	1/1:0,27:27:81:953,81,0	1/1:0,36:36:99:1262,108,0	1/1:0,29:29:87:1049,87,0	1/1:0,27:27:81:999,81,0	1/1:0,40:40:99:1304,120,0	0/0	1/1:0,18:18:54:654,54,0	1/1:0,28:28:84:990,84,0	1/1:0,38:38:99:1211,114,0	1/1:0,37:37:99:1268,111,0	1/1:0,17:17:51:615,51,0	1/1:0,25:25:75:831,75,0	1/1:0,34:34:99:1294,102,0	0/0	0/0
Nla_1G0000100	Nla_1G0000100	Nla_1G0000100.1	PASS	synonymous_variant	chr1/78310	702/1599	702/1599	234/532	c.702G>A	p.Arg234Arg	GT:AD:DP:GQ:PL	0/0	0/0	0/0	0/0	0/0	0/0	0/0	1/1:0,23:23:69:776,69,0	1/1:0,27:27:81:1025,81,0	0/0	0/0	0/0	0/0	0/0	0/0	0/0	0/0	0/0	0/0	0/0	0/0	0/0	0/0	0/0	0/0	0/0	0/0	0/0	0/0	0/0	0/0	0/0	0/0	0/0	0/0	0/0	0/0	0/0
Nla_1G0000110	Nla_1G0000110	Nla_1G0000110.1	PASS	missense_variant	chr1/79856	445/741	445/741	149/246	c.445T>G	p.Ser149Ala	GT:AD:DP:GQ:PGT:PID:PL:PS	0/0	0/0	0/0	0/0	0/0	0/0	0/0	0/0	0/0	0/0	0/0	1/1:0,17:17:51:.:.:597,51,0	1/1:0,33:33:99:.:.:1010,99,0	1/1:0,17:17:51:.:.:571,51,0	1/1:0,16:16:48:.:.:553,48,0	1/1:0,16:16:48:.:.:564,48,0	1/1:0,17:17:51:.:.:526,51,0	1/1:0,12:12:36:.:.:420,36,0	1/1:0,19:19:57:.:.:672,57,0	0/0	0/0	1/1:0,11:11:33:.:.:353,33,0	1/1:0,14:14:42:.:.:444,42,0	1/1:0,22:22:65:.:.:657,65,0	1/1:0,18:18:54:.:.:651,54,0	1/1:0,24:24:72:.:.:823,72,0	1/1:0,9:9:26:.:.:299,26,0	1/1:0,15:15:45:.:.:521,45,0	0/0	1/1:0,11:11:33:.:.:410,33,0	1|1:0,17:17:51:1|1:79856_T_G:661,51,0:79856	1/1:0,19:19:57:.:.:715,57,0	1/1:0,20:20:59:.:.:673,59,0	1/1:0,16:16:48:.:.:590,48,0	1/1:0,23:23:68:.:.:737,68,0	1/1:0,15:15:45:.:.:501,45,0	0/0	0/0
Nla_1G0000130	Nla_1G0000130	Nla_1G0000130.1	PASS	missense_variant	chr1/82931	1605/1743	1605/1743	535/580	c.1605C>G	p.Ile535Met	GT:AD:DP:GQ:PL	0/0	0/0	0/0	0/0	0/0	0/0	0/0	0/0	0/0	0/0	0/0	1/1:0,21:21:63:749,63,0	1/1:0,31:31:93:1160,93,0	1/1:0,25:25:75:958,75,0	1/1:0,19:19:57:627,57,0	1/1:0,27:27:81:907,81,0	1/1:0,33:33:99:1111,99,0	1/1:0,31:31:93:1115,93,0	1/1:0,36:36:99:1241,108,0	0/0	0/0	1/1:0,25:25:75:845,75,0	1/1:0,27:27:81:927,81,0	1/1:0,26:26:78:945,78,0	1/1:0,25:25:75:877,75,0	1/1:0,23:23:69:924,69,0	1/1:0,14:14:42:546,42,0	1/1:0,15:15:45:526,45,0	0/0	1/1:0,29:29:87:1057,87,0	1/1:0,37:37:99:1406,111,0	1/1:0,30:30:90:1053,90,0	1/1:0,30:30:90:1119,90,0	1/1:0,27:27:81:967,81,0	1/1:0,33:33:99:1255,99,0	1/1:0,42:42:99:1532,126,0	0/0	0/0
Nla_1G0000140	Nla_1G0000140	Nla_1G0000140.1	PASS	missense_variant	chr1/86672	26/1281	26/1281	9/426	c.26A>G	p.Lys9Arg	GT:AD:DP:GQ:PL	0/0	0/0	0/0	0/0	0/0	0/0	0/0	0/0	0/0	0/0	0/0	1/1:0,21:21:63:719,63,0	1/1:0,31:31:93:1064,93,0	1/1:0,18:18:54:676,54,0	1/1:0,27:27:81:920,81,0	1/1:0,21:21:63:713,63,0	1/1:0,25:25:75:834,75,0	1/1:0,30:30:90:998,90,0	1/1:0,27:27:81:1027,81,0	0/0	0/0	1/1:0,26:26:78:868,78,0	1/1:0,25:25:75:908,75,0	1/1:0,28:28:84:866,84,0	1/1:0,36:36:99:1167,108,0	1/1:0,26:26:78:1060,78,0	1/1:0,23:23:69:753,69,0	1/1:0,20:20:60:600,60,0	0/0	1/1:0,25:25:75:909,75,0	1/1:0,34:34:99:1253,102,0	1/1:0,20:20:60:693,60,0	1/1:0,29:29:87:1072,87,0	1/1:0,32:32:96:1161,96,0	1/1:0,37:37:99:1243,111,0	1/1:0,24:24:72:903,72,0	0/0	0/0
Nla_1G0000180	Nla_1G0000180	Nla_1G0000180.1	PASS	missense_variant	chr1/98177	267/555	267/555	89/184	c.267A>C	p.Arg89Ser	GT:AD:DP:GQ:PL	0/0	0/0	0/0	0/0	0/0	0/0	0/0	0/0	0/0	0/0	0/0	1/1:0,31:31:93:1113,93,0	1/1:0,44:44:99:1436,132,0	1/1:0,22:22:66:813,66,0	1/1:0,21:21:63:778,63,0	1/1:0,13:13:39:472,39,0	1/1:0,28:28:84:959,84,0	1/1:0,33:33:99:1109,99,0	1/1:0,45:45:99:1481,134,0	0/0	0/0	1/1:0,32:32:96:1124,96,0	1/1:0,27:27:81:927,81,0	1/1:0,27:27:81:923,81,0	1/1:0,22:22:66:815,66,0	1/1:0,27:27:81:1026,81,0	1/1:0,21:21:63:813,63,0	1/1:0,15:15:45:600,45,0	0/0	1/1:0,23:23:69:883,69,0	1/1:0,28:28:84:1096,84,0	1/1:0,31:31:93:1024,93,0	1/1:0,24:24:72:836,72,0	1/1:0,27:27:81:997,81,0	1/1:0,28:28:84:978,84,0	1/1:0,24:24:72:973,72,0	0/0	0/0
Nla_1G0000180	Nla_1G0000180	Nla_1G0000180.1	SnpCluster	missense_variant	chr1/98188	278/555	278/555	93/184	c.278A>G	p.Lys93Arg	GT:AD:DP:GQ:PGT:PID:PL:PS	0/0	0/0	0/0	0/0	0/0	0/0	0/0	0/0	0/0	0/0	0/0	1|1:0,36:36:99:1|1:98188_A_G:1585,108,0:98188	1|1:0,42:42:99:1|1:98188_A_G:1881,126,0:98188	1|1:0,23:23:69:1|1:98188_A_G:1019,69,0:98188	1|1:0,24:24:72:1|1:98188_A_G:1032,72,0:98188	1|1:0,16:16:48:1|1:98188_A_G:704,48,0:98188	1|1:0,28:28:84:1|1:98188_A_G:1201,84,0:98188	1|1:0,34:34:99:1|1:98188_A_G:1500,102,0:98188	1|1:0,45:45:99:1|1:98188_A_G:2015,135,0:98188	0/0	0/0	1|1:0,34:34:99:1|1:98188_A_G:1510,102,0:98188	1|1:0,27:27:81:1|1:98188_A_G:1201,81,0:98188	1|1:0,33:33:99:1|1:98188_A_G:1478,99,0:98188	1|1:0,25:25:75:1|1:98188_A_G:1115,75,0:98188	1|1:0,30:30:90:1|1:98188_A_G:1341,90,0:98188	1|1:0,24:24:72:1|1:98188_A_G:1002,72,0:98188	1|1:0,14:14:42:1|1:98188_A_G:620,42,0:98188	0/0	1|1:0,23:23:69:1|1:98188_A_G:1035,69,0:98188	1|1:0,34:34:99:1|1:98188_A_G:1486,102,0:98188	1|1:0,33:33:99:1|1:98188_A_G:1485,99,0:98188	1|1:0,27:27:81:1|1:98188_A_G:1215,81,0:98188	1|1:0,28:28:84:1|1:98188_A_G:1251,84,0:98188	1|1:0,24:24:72:1|1:98188_A_G:1060,72,0:98188	1|1:0,31:31:93:1|1:98188_A_G:1334,93,0:98188	0/0	0/0
Nla_1G0000180	Nla_1G0000180	Nla_1G0000180.1	SnpCluster	missense_variant	chr1/98191	281/555	281/555	94/184	c.281G>A	p.Gly94Asp	GT:AD:DP:GQ:PGT:PID:PL:PS	0/0	0/0	0/0	0/0	0/0	0/0	0/0	0/0	0/0	0/0	0/0	1|1:0,35:35:99:1|1:98188_A_G:1550,105,0:98188	1|1:0,42:42:99:1|1:98188_A_G:1881,126,0:98188	1|1:0,24:24:72:1|1:98188_A_G:1061,72,0:98188	1|1:0,24:24:72:1|1:98188_A_G:1032,72,0:98188	1|1:0,16:16:48:1|1:98188_A_G:704,48,0:98188	1|1:0,28:28:84:1|1:98188_A_G:1201,84,0:98188	1|1:0,33:33:99:1|1:98188_A_G:1476,99,0:98188	1|1:0,44:44:99:1|1:98188_A_G:1980,132,0:98188	0/0	0/0	1|1:0,34:34:99:1|1:98188_A_G:1510,102,0:98188	1|1:0,27:27:81:1|1:98188_A_G:1201,81,0:98188	1|1:0,33:33:99:1|1:98188_A_G:1478,99,0:98188	1|1:0,24:24:72:1|1:98188_A_G:1080,72,0:98188	1|1:0,30:30:90:1|1:98188_A_G:1341,90,0:98188	1|1:0,23:23:69:1|1:98188_A_G:967,69,0:98188	1|1:0,13:13:39:1|1:98188_A_G:585,39,0:98188	0/0	1|1:0,23:23:69:1|1:98188_A_G:1035,69,0:98188	1|1:0,35:35:99:1|1:98188_A_G:1528,105,0:98188	1|1:0,34:34:99:1|1:98188_A_G:1510,102,0:98188	1|1:0,27:27:81:1|1:98188_A_G:1215,81,0:98188	1|1:0,30:30:90:1|1:98188_A_G:1334,90,0:98188	1|1:0,24:24:72:1|1:98188_A_G:1060,72,0:98188	1|1:0,31:31:93:1|1:98188_A_G:1334,93,0:98188	0/0	0/0
Nla_1G0000200	Nla_1G0000200	Nla_1G0000200.1	PASS	missense_variant	chr1/104466	765/1728	765/1728	255/575	c.765C>A	p.Asp255Glu	GT:AD:DP:GQ:PL	0/0	0/0	0/0	0/0	0/0	0/0	0/0	1/1:0,16:16:48:607,48,0	1/1:0,33:33:99:1132,99,0	0/0	0/0	0/0	0/0	0/0	0/0	0/0	0/0	0/0	0/0	0/0	0/0	0/0	0/0	0/0	0/0	0/0	0/0	0/0	0/0	0/0	0/0	0/0	0/0	0/0	0/0	0/0	0/0	0/0
Nla_1G0000200	Nla_1G0000200	Nla_1G0000200.1	PASS	missense_variant	chr1/104680	979/1728	979/1728	327/575	c.979A>G	p.Thr327Ala	GT:AD:DP:GQ:PGT:PID:PL:PS	0/0	0/0	0/0	0/0	0/0	0/0	0/0	0/0	0/0	0/0	0/0	1/1:0,17:17:51:.:.:643,51,0	1/1:0,17:17:51:.:.:663,51,0	1/1:0,16:16:48:.:.:600,48,0	1/1:0,22:22:66:.:.:778,66,0	1/1:0,19:19:57:.:.:610,57,0	1/1:0,27:27:81:.:.:870,81,0	1/1:0,22:22:66:.:.:837,66,0	1/1:0,22:22:66:.:.:732,66,0	0/0	0/0	1/1:0,13:13:39:.:.:477,39,0	1/1:0,13:13:39:.:.:471,39,0	1|1:0,22:22:66:1|1:104672_A_G:794,66,0:104672	1/1:0,27:27:81:.:.:1006,81,0	1/1:0,18:18:54:.:.:651,54,0	1/1:0,32:32:96:.:.:1090,96,0	1/1:0,9:9:27:.:.:337,27,0	0/0	1/1:0,19:19:57:.:.:732,57,0	1/1:0,26:26:78:.:.:951,78,0	1/1:0,30:30:90:.:.:953,90,0	1/1:0,21:21:63:.:.:801,63,0	1/1:0,21:21:63:.:.:845,63,0	1/1:0,24:24:72:.:.:865,72,0	1/1:0,36:36:99:.:.:1248,108,0	0/0	0/0
Nla_1G0000210	Nla_1G0000210	Nla_1G0000210.1	SnpCluster	missense_variant	chr1/105631	665/861	665/861	222/286	c.665G>A	p.Gly222Glu	GT:AD:DP:GQ:PGT:PID:PL:PS	0/0	0/0	0/0	0/0	0/0	0/0	0/0	0/0	0/0	0/0	0/0	0/0	0/0	0/0	0/0	0/0	0/0	0/0	0/0	0/0	0/0	0/0	0/0	0/0	0/0	0/0	0/0	0/0	0/0	0/0	0/0	0/0	0/0	0/0	1|1:0,2:2:6:1|1:105631_C_T:84,6,0:105631	0/0	0/0	0/0
Nla_1G0000210	Nla_1G0000210	Nla_1G0000210.1	SnpCluster	missense_variant	chr1/105634	662/861	662/861	221/286	c.662A>G	p.Glu221Gly	GT:AD:DP:GQ:PGT:PID:PL:PS	0/0	0/0	0/0	0/0	0/0	0/0	0/0	0/0	0/0	0/0	0/0	0/0	0/0	0/0	0/0	0/0	0/0	0/0	0/0	0/0	0/0	0/0	0/0	0/0	0/0	0/0	0/0	0/0	0/0	0/0	0/0	0/0	0/0	0/0	1|1:0,2:2:6:1|1:105631_C_T:84,6,0:105631	0/0	0/0	0/0
Nla_1G0000210	Nla_1G0000210	Nla_1G0000210.1	PASS	missense_variant	chr1/106067	229/861	229/861	77/286	c.229C>T	p.Arg77Cys	GT:AD:DP:GQ:PL	0/0	0/0	0/0	0/0	0/0	0/0	0/0	0/0	0/0	0/0	0/0	0/0	0/0	0/0	0/0	0/0	0/0	0/0	0/0	0/0	0/0	1/1:0,2:2:6:49,6,0	0/0	1/1:0,4:4:12:161,12,0	0/0	0/0	0/0	0/0	0/0	0/0	0/0	0/0	0/0	0/0	0/0	1/1:0,2:2:6:85,6,0	0/0	0/0
Nla_1G0000220	Nla_1G0000220	Nla_1G0000220.1	PASS	start_lost	chr1/106737	3/903	3/903	1/300	c.3G>A	p.Met1?	GT:AD:DP:GQ:PGT:PID:PL:PS	0/0	0/0	0/0	0/0	0/0	0/0	0/0	0/0	0/0	0/0	0/0	0/0	0/0	0/0	0/0	0/0	0/0	0/0	0/0	0/0	0/0	0/0	0/0	0/0	0/0	0/0	0/0	0/0	0/0	0/0	0/0	0/0	0/0	0/0	0/0	0/0	0|1:7,2:9:63:0|1:106728_AC_A:63,0,261:106728	0/0
Nla_1G0000280	Nla_1G0000280	Nla_1G0000280.1	PASS	missense_variant	chr1/119352	710/1530	710/1530	237/509	c.710A>G	p.Glu237Gly	GT:AD:DP:GQ:PL	0/0	0/0	0/0	0/0	0/0	0/0	0/0	0/0	0/0	0/0	0/0	0/0	0/0	0/0	0/0	1/1:0,19:19:57:687,57,0	0/0	1/1:0,31:31:93:1087,93,0	1/1:0,31:31:93:1120,93,0	0/0	0/0	1/1:0,22:22:66:771,66,0	1/1:0,26:26:78:849,78,0	1/1:0,29:29:87:974,87,0	0/0	0/0	0/0	0/0	0/0	0/0	0/0	0/0	0/0	0/0	0/0	0/0	0/0	0/0
Nla_1G0000280	Nla_1G0000280	Nla_1G0000280.1	PASS	missense_variant	chr1/119447	805/1530	805/1530	269/509	c.805A>G	p.Ser269Gly	GT:AD:DP:GQ:PL	0/0	0/0	0/0	1/1:0,37:37:99:1313,111,0	0/0	1/1:0,20:20:60:694,60,0	1/1:0,27:27:81:928,81,0	1/1:0,22:22:66:890,66,0	1/1:0,31:31:93:1098,93,0	0/0	0/0	1/1:0,34:34:99:1184,102,0	1/1:0,34:34:99:1086,102,0	1/1:0,24:24:72:838,72,0	1/1:0,31:31:93:1063,93,0	1/1:0,16:16:48:532,48,0	1/1:0,27:27:81:920,81,0	1/1:0,31:31:93:1154,93,0	1/1:0,31:31:93:1267,93,0	0/0	0/0	1/1:0,33:33:99:1104,99,0	1/1:0,22:22:66:771,66,0	1/1:0,24:24:72:802,72,0	1/1:0,32:32:96:1150,96,0	1/1:0,26:26:78:952,78,0	1/1:0,29:29:87:1083,87,0	1/1:0,25:25:75:961,75,0	0/0	1/1:0,22:22:66:793,66,0	1/1:0,26:26:78:913,78,0	1/1:0,21:21:63:741,63,0	1/1:0,20:20:60:769,60,0	1/1:0,32:32:96:1071,96,0	1/1:0,35:35:99:1326,105,0	1/1:0,27:27:81:933,81,0	0/0	0/0
Nla_1G0000290	Nla_1G0000290	Nla_1G0000290.1	PASS	synonymous_variant	chr1/122199	273/729	273/729	91/242	c.273C>T	p.Cys91Cys	GT:AD:DP:GQ:PL	0/0	0/0	0/0	0/0	0/0	0/0	0/0	0/0	0/0	0/0	0/0	1/1:0,16:16:48:585,48,0	1/1:0,20:20:60:724,60,0	1/1:0,11:11:33:419,33,0	1/1:0,19:19:57:718,57,0	1/1:0,11:11:33:417,33,0	1/1:0,19:19:57:636,57,0	1/1:0,19:19:57:617,57,0	1/1:0,16:16:48:564,48,0	0/0	0/0	1/1:0,19:19:57:605,57,0	1/1:0,16:16:48:472,48,0	1/1:0,26:26:78:945,78,0	1/1:0,16:16:48:558,48,0	1/1:1,18:19:47:651,47,0	1/1:0,11:11:33:377,33,0	1/1:0,21:21:63:733,63,0	0/0	1/1:0,15:15:45:572,45,0	1/1:0,21:21:63:695,63,0	1/1:0,14:14:42:464,42,0	1/1:0,15:15:45:571,45,0	1/1:0,11:11:33:429,33,0	1/1:0,21:21:63:753,63,0	1/1:0,17:17:51:566,51,0	0/0	0/0
Nla_1G0000310	Nla_1G0000310	Nla_1G0000310.1	PASS	synonymous_variant	chr1/130533	6/2154	6/2154	2/717	c.6C>T	p.Ala2Ala	GT:AD:DP:GQ:PL	0/0	0/0	0/0	0/0	0/0	0/0	0/0	0/0	0/0	0/0	0/0	1/1:0,6:6:18:181,18,0	1/1:0,22:22:66:716,66,0	1/1:0,8:8:24:302,24,0	1/1:0,5:5:15:208,15,0	1/1:0,6:6:18:166,18,0	1/1:0,12:12:36:438,36,0	1/1:0,3:3:9:127,9,0	1/1:0,14:14:42:381,42,0	0/0	0/0	1/1:0,15:15:45:448,45,0	1/1:0,9:9:27:241,27,0	1/1:0,6:6:18:196,18,0	1/1:0,15:15:45:426,45,0	1/1:0,10:10:30:299,30,0	1/1:0,14:14:42:482,42,0	1/1:0,8:8:24:243,24,0	0/0	1/1:0,3:3:9:125,9,0	1/1:0,16:16:48:465,48,0	1/1:0,12:12:36:402,36,0	1/1:0,10:10:30:316,30,0	1/1:0,12:12:36:332,36,0	1/1:0,6:6:18:183,18,0	1/1:0,5:5:15:175,15,0	0/0	0/0
Nla_1G0000340	Nla_1G0000340	Nla_1G0000340.1	PASS	synonymous_variant	chr1/153362	1776/2646	1776/2646	592/881	c.1776C>T	p.Phe592Phe	GT:AD:DP:GQ:PGT:PID:PL:PS	0/0	0/0	0/0	0/0	0/0	0/0	0/0	0/0	0/0	0/0	0/0	0/0	0/0	0/0	0/0	0/0	0/0	0/0	0/0	0/0	0/0	0/0	0/0	0/0	1|1:0,25:25:75:1|1:153362_G_A:953,75,0:153362	0/0	0/0	1/1:0,27:27:81:.:.:1097,81,0	0/0	0/0	0/0	0/0	0/0	0/0	0/0	0/0	0/0	0/0
Nla_1G0000340	Nla_1G0000340	Nla_1G0000340.1	PASS	missense_variant	chr1/153771	1367/2646	1367/2646	456/881	c.1367T>C	p.Met456Thr	GT:AD:DP:GQ:PL	0/0	0/0	0/0	0/0	0/0	0/0	0/0	0/0	0/0	0/0	0/0	1/1:0,35:35:99:1225,105,0	1/1:0,24:24:72:839,72,0	1/1:0,18:18:54:621,54,0	1/1:0,30:30:90:1093,90,0	1/1:0,21:21:63:747,63,0	1/1:0,32:32:96:1134,96,0	1/1:0,40:40:99:1386,120,0	1/1:0,27:27:81:963,81,0	0/0	0/0	1/1:0,17:17:51:642,51,0	1/1:0,40:40:99:1261,120,0	1/1:0,27:27:81:929,81,0	1/1:0,28:28:84:967,84,0	1/1:0,52:52:99:1713,156,0	1/1:0,28:28:84:1037,84,0	1/1:0,29:29:87:1009,87,0	0/0	1/1:0,12:12:36:394,36,0	1/1:0,21:21:63:780,63,0	1/1:0,24:24:72:725,72,0	1/1:0,41:41:99:1340,123,0	1/1:0,23:23:69:723,69,0	1/1:0,26:26:78:991,78,0	1/1:0,36:36:99:1199,108,0	0/0	0/0
Nla_1G0000340	Nla_1G0000340	Nla_1G0000340.1	PASS	synonymous_variant	chr1/155245	9/2646	9/2646	3/881	c.9A>G	p.Ser3Ser	GT:AD:DP:GQ:PGT:PID:PL:PS	0/0	0/0	0/0	0/0	0/0	0/0	0/0	0/0	0/0	0/0	0/0	1/1:0,8:8:24:.:.:295,24,0	1/1:0,21:21:63:.:.:731,63,0	1/1:0,12:12:36:.:.:435,36,0	1/1:0,8:8:24:.:.:336,24,0	1/1:0,14:14:42:.:.:505,42,0	1/1:0,22:22:66:.:.:696,66,0	1/1:0,13:13:39:.:.:441,39,0	1/1:0,12:12:36:.:.:501,36,0	0/0	0/0	1/1:0,14:14:42:.:.:442,42,0	1/1:0,13:13:39:.:.:474,39,0	1/1:0,13:13:39:.:.:440,39,0	1/1:0,18:18:54:.:.:582,54,0	1/1:0,13:13:39:.:.:500,39,0	1|1:0,10:10:30:1|1:155245_T_C:423,30,0:155245	1/1:0,10:10:30:.:.:385,30,0	0/0	1/1:0,13:13:39:.:.:466,39,0	1/1:0,10:10:30:.:.:407,30,0	1/1:0,15:15:45:.:.:583,45,0	1/1:0,17:17:51:.:.:559,51,0	1|1:0,13:13:39:1|1:155226_C_T:474,39,0:155226	1/1:0,11:11:33:.:.:428,33,0	1/1:0,13:13:39:.:.:514,39,0	0/0	0/0
Nla_1G0000360	Nla_1G0000360	Nla_1G0000360.1	PASS	missense_variant	chr1/157610	2654/2688	2654/2688	885/895	c.2654A>G	p.Glu885Gly	GT:AD:DP:GQ:PL	1/1:0,3:3:9:126,9,0	1/1:0,5:5:15:176,15,0	1/1:0,6:6:18:253,18,0	1/1:0,5:5:15:143,15,0	1/1:0,2:2:6:83,6,0	1/1:0,3:3:9:91,9,0	0/0	0/0	0/0	1/1:0,3:3:9:118,9,0	0/0	0/0	0/0	1/1:0,3:3:9:83,9,0	1/1:0,2:2:6:80,6,0	0/0	1/1:0,5:5:15:172,15,0	1/1:0,3:3:9:114,9,0	1/1:0,2:2:6:85,6,0	1/1:0,6:6:18:175,18,0	1/1:0,3:3:9:125,9,0	1/1:0,2:2:6:84,6,0	0/0	1/1:0,6:6:18:216,18,0	0/0	1/1:0,1:1:3:41,3,0	1/1:0,3:3:9:91,9,0	0/0	0/0	0/0	1/1:0,3:3:9:92,9,0	0/0	1/1:0,2:2:6:84,6,0	1/1:0,3:3:9:126,9,0	1/1:0,2:2:6:85,6,0	1/1:0,7:7:21:258,21,0	1/1:0,6:6:18:249,18,0	1/1:0,6:6:18:217,18,0
Nla_1G0000360	Nla_1G0000360	Nla_1G0000360.1	SnpCluster	synonymous_variant	chr1/157927	2337/2688	2337/2688	779/895	c.2337C>A	p.Pro779Pro	GT:AD:DP:GQ:PGT:PID:PL:PS	0/0	1|1:0,2:2:6:1|1:157927_G_T:90,6,0:157927	1|1:0,8:8:24:1|1:157927_G_T:360,24,0:157927	1|1:0,8:8:24:1|1:157927_G_T:360,24,0:157927	1|1:0,2:2:6:1|1:157927_G_T:90,6,0:157927	1|1:0,3:3:9:1|1:157927_G_T:135,9,0:157927	0/0	0/0	1|1:0,5:5:15:1|1:157927_G_T:225,15,0:157927	0/0	1|1:0,3:3:9:1|1:157927_G_T:135,9,0:157927	0/0	1|1:0,4:4:12:1|1:157927_G_T:180,12,0:157927	1|1:0,2:2:6:1|1:157927_G_T:90,6,0:157927	1|1:0,2:2:6:1|1:157927_G_T:90,6,0:157927	1|1:0,6:6:18:1|1:157927_G_T:249,18,0:157927	1|1:0,5:5:15:1|1:157927_G_T:225,15,0:157927	1|1:0,4:4:12:1|1:157927_G_T:180,12,0:157927	1|1:0,4:4:12:1|1:157927_G_T:180,12,0:157927	1|1:0,6:6:18:1|1:157927_G_T:270,18,0:157927	1|1:0,6:6:18:1|1:157927_G_T:270,18,0:157927	1|1:0,6:6:18:1|1:157927_G_T:270,18,0:157927	1|1:0,4:4:12:1|1:157927_G_T:180,12,0:157927	1|1:0,2:2:6:1|1:157927_G_T:90,6,0:157927	1|1:0,2:2:6:1|1:157927_G_T:90,6,0:157927	1|1:0,7:7:21:1|1:157927_G_T:315,21,0:157927	1|1:0,5:5:15:1|1:157927_G_T:225,15,0:157927	1|1:0,4:4:12:1|1:157927_G_T:180,12,0:157927	1|1:0,3:3:9:1|1:157927_G_T:100,9,0:157927	1|1:0,2:2:6:1|1:157927_G_T:90,6,0:157927	1|1:0,5:5:15:1|1:157927_G_T:225,15,0:157927	1|1:0,1:1:3:1|1:157927_G_T:45,3,0:157927	1|1:0,4:4:12:1|1:157927_G_T:180,12,0:157927	1|1:0,3:3:9:1|1:157927_G_T:135,9,0:157927	1|1:0,4:4:12:1|1:157927_G_T:180,12,0:157927	1|1:0,6:6:18:1|1:157927_G_T:270,18,0:157927	1|1:0,3:3:9:1|1:157927_G_T:135,9,0:157927	0/0
Nla_1G0000360	Nla_1G0000360	Nla_1G0000360.1	SnpCluster	missense_variant	chr1/157929	2335/2688	2335/2688	779/895	c.2335C>G	p.Pro779Ala	GT:AD:DP:GQ:PGT:PID:PL:PS	0/0	1|1:0,2:2:6:1|1:157927_G_T:90,6,0:157927	1|1:0,8:8:24:1|1:157927_G_T:360,24,0:157927	1|1:0,8:8:24:1|1:157927_G_T:360,24,0:157927	1|1:0,2:2:6:1|1:157927_G_T:90,6,0:157927	1|1:0,3:3:9:1|1:157927_G_T:135,9,0:157927	0/0	0/0	1|1:0,5:5:15:1|1:157927_G_T:225,15,0:157927	0/0	1|1:0,3:3:9:1|1:157927_G_T:135,9,0:157927	0/0	1|1:0,4:4:12:1|1:157927_G_T:180,12,0:157927	1|1:0,2:2:6:1|1:157927_G_T:90,6,0:157927	1|1:0,2:2:6:1|1:157927_G_T:90,6,0:157927	1|1:0,6:6:18:1|1:157927_G_T:249,18,0:157927	1|1:0,5:5:15:1|1:157927_G_T:225,15,0:157927	1|1:0,4:4:12:1|1:157927_G_T:180,12,0:157927	1|1:0,4:4:12:1|1:157927_G_T:180,12,0:157927	1|1:0,6:6:18:1|1:157927_G_T:270,18,0:157927	1|1:0,6:6:18:1|1:157927_G_T:270,18,0:157927	1|1:0,6:6:18:1|1:157927_G_T:270,18,0:157927	1|1:0,4:4:12:1|1:157927_G_T:180,12,0:157927	1|1:0,2:2:6:1|1:157927_G_T:90,6,0:157927	1|1:0,2:2:6:1|1:157927_G_T:90,6,0:157927	1|1:0,7:7:21:1|1:157927_G_T:315,21,0:157927	1|1:0,5:5:15:1|1:157927_G_T:225,15,0:157927	1|1:0,4:4:12:1|1:157927_G_T:180,12,0:157927	1|1:0,3:3:9:1|1:157927_G_T:100,9,0:157927	1|1:0,2:2:6:1|1:157927_G_T:90,6,0:157927	1|1:0,5:5:15:1|1:157927_G_T:225,15,0:157927	1|1:0,1:1:3:1|1:157927_G_T:45,3,0:157927	1|1:0,4:4:12:1|1:157927_G_T:180,12,0:157927	1|1:0,3:3:9:1|1:157927_G_T:135,9,0:157927	1|1:0,4:4:12:1|1:157927_G_T:180,12,0:157927	1|1:0,6:6:18:1|1:157927_G_T:270,18,0:157927	1|1:0,3:3:9:1|1:157927_G_T:135,9,0:157927	0/0
Nla_1G0000360	Nla_1G0000360	Nla_1G0000360.1	PASS	missense_variant	chr1/157934	2330/2688	2330/2688	777/895	c.2330C>A	p.Pro777Gln	GT:AD:DP:GQ:PGT:PID:PL:PS	0/0	1|1:0,2:2:6:1|1:157927_G_T:90,6,0:157927	1|1:0,7:7:21:1|1:157927_G_T:315,21,0:157927	1|1:0,7:7:21:1|1:157927_G_T:315,21,0:157927	1|1:0,2:2:6:1|1:157927_G_T:90,6,0:157927	1|1:0,3:3:9:1|1:157927_G_T:135,9,0:157927	0/0	0/0	1|1:0,5:5:15:1|1:157927_G_T:225,15,0:157927	0/0	1|1:0,3:3:9:1|1:157927_G_T:135,9,0:157927	0/0	1|1:0,4:4:12:1|1:157927_G_T:180,12,0:157927	1|1:0,2:2:6:1|1:157927_G_T:90,6,0:157927	1|1:0,2:2:6:1|1:157927_G_T:90,6,0:157927	1|1:0,5:5:15:1|1:157927_G_T:225,15,0:157927	1|1:0,5:5:15:1|1:157927_G_T:225,15,0:157927	1|1:0,4:4:12:1|1:157927_G_T:180,12,0:157927	1|1:0,4:4:12:1|1:157927_G_T:180,12,0:157927	1|1:0,6:6:18:1|1:157927_G_T:270,18,0:157927	1|1:0,6:6:18:1|1:157927_G_T:270,18,0:157927	1|1:0,5:5:15:1|1:157927_G_T:225,15,0:157927	1|1:0,4:4:12:1|1:157927_G_T:180,12,0:157927	1|1:0,2:2:6:1|1:157927_G_T:90,6,0:157927	1|1:0,2:2:6:1|1:157927_G_T:90,6,0:157927	1|1:0,6:6:18:1|1:157927_G_T:270,18,0:157927	1|1:0,5:5:15:1|1:157927_G_T:225,15,0:157927	1|1:0,3:3:9:1|1:157927_G_T:135,9,0:157927	1|1:0,2:2:6:1|1:157927_G_T:90,6,0:157927	1|1:0,2:2:6:1|1:157927_G_T:90,6,0:157927	1|1:0,4:4:12:1|1:157927_G_T:180,12,0:157927	1|1:0,1:1:3:1|1:157927_G_T:45,3,0:157927	1|1:0,4:4:12:1|1:157927_G_T:180,12,0:157927	1|1:0,3:3:9:1|1:157927_G_T:135,9,0:157927	1|1:0,4:4:12:1|1:157927_G_T:180,12,0:157927	1|1:0,6:6:18:1|1:157927_G_T:270,18,0:157927	1|1:0,3:3:9:1|1:157927_G_T:135,9,0:157927	0/0
Nla_1G0000360	Nla_1G0000360	Nla_1G0000360.1	SnpCluster	synonymous_variant	chr1/157939	2325/2688	2325/2688	775/895	c.2325C>A	p.Pro775Pro	GT:AD:DP:GQ:PGT:PID:PL:PS	0/0	1|1:0,2:2:6:1|1:157927_G_T:90,6,0:157927	1|1:0,7:7:21:1|1:157927_G_T:315,21,0:157927	1|1:0,7:7:21:1|1:157927_G_T:315,21,0:157927	0/0	1|1:0,3:3:9:1|1:157927_G_T:135,9,0:157927	0/0	0/0	1|1:0,5:5:15:1|1:157927_G_T:225,15,0:157927	0/0	1|1:0,3:3:9:1|1:157927_G_T:135,9,0:157927	0/0	1|1:0,4:4:12:1|1:157927_G_T:180,12,0:157927	1|1:0,2:2:6:1|1:157927_G_T:90,6,0:157927	1|1:0,2:2:6:1|1:157927_G_T:90,6,0:157927	1|1:0,5:5:15:1|1:157927_G_T:225,15,0:157927	1|1:0,5:5:15:1|1:157927_G_T:225,15,0:157927	1|1:0,4:4:12:1|1:157927_G_T:180,12,0:157927	1|1:0,4:4:12:1|1:157927_G_T:180,12,0:157927	1|1:0,6:6:18:1|1:157927_G_T:270,18,0:157927	1|1:0,6:6:18:1|1:157927_G_T:270,18,0:157927	1|1:0,4:4:12:1|1:157927_G_T:180,12,0:157927	1|1:0,4:4:12:1|1:157927_G_T:180,12,0:157927	1|1:0,2:2:6:1|1:157927_G_T:90,6,0:157927	1|1:0,2:2:6:1|1:157927_G_T:90,6,0:157927	1|1:0,6:6:18:1|1:157927_G_T:270,18,0:157927	1|1:0,5:5:15:1|1:157927_G_T:225,15,0:157927	1|1:0,3:3:9:1|1:157927_G_T:135,9,0:157927	1|1:0,2:2:6:1|1:157927_G_T:90,6,0:157927	1|1:0,2:2:6:1|1:157927_G_T:90,6,0:157927	1|1:0,4:4:12:1|1:157927_G_T:180,12,0:157927	1|1:0,1:1:3:1|1:157927_G_T:45,3,0:157927	1|1:0,4:4:12:1|1:157927_G_T:180,12,0:157927	1|1:0,3:3:9:1|1:157927_G_T:135,9,0:157927	1|1:0,4:4:12:1|1:157927_G_T:180,12,0:157927	1|1:0,6:6:18:1|1:157927_G_T:270,18,0:157927	1|1:0,3:3:9:1|1:157927_G_T:135,9,0:157927	0/0
Nla_1G0000360	Nla_1G0000360	Nla_1G0000360.1	SnpCluster	missense_variant	chr1/157940	2324/2688	2324/2688	775/895	c.2324C>A	p.Pro775His	GT:AD:DP:GQ:PGT:PID:PL:PS	0/0	1|1:0,2:2:6:1|1:157927_G_T:90,6,0:157927	1|1:0,7:7:21:1|1:157927_G_T:315,21,0:157927	1|1:0,7:7:21:1|1:157927_G_T:315,21,0:157927	0/0	1|1:0,3:3:9:1|1:157927_G_T:135,9,0:157927	0/0	0/0	1|1:0,5:5:15:1|1:157927_G_T:225,15,0:157927	0/0	1|1:0,3:3:9:1|1:157927_G_T:135,9,0:157927	0/0	1|1:0,4:4:12:1|1:157927_G_T:180,12,0:157927	1|1:0,2:2:6:1|1:157927_G_T:90,6,0:157927	1|1:0,2:2:6:1|1:157927_G_T:90,6,0:157927	1|1:0,5:5:15:1|1:157927_G_T:225,15,0:157927	1|1:0,5:5:15:1|1:157927_G_T:225,15,0:157927	1|1:0,4:4:12:1|1:157927_G_T:180,12,0:157927	1|1:0,4:4:12:1|1:157927_G_T:180,12,0:157927	1|1:0,6:6:18:1|1:157927_G_T:270,18,0:157927	1|1:0,6:6:18:1|1:157927_G_T:270,18,0:157927	1|1:0,4:4:12:1|1:157927_G_T:180,12,0:157927	1|1:0,4:4:12:1|1:157927_G_T:180,12,0:157927	1|1:0,2:2:6:1|1:157927_G_T:90,6,0:157927	1|1:0,2:2:6:1|1:157927_G_T:90,6,0:157927	1|1:0,6:6:18:1|1:157927_G_T:270,18,0:157927	1|1:0,5:5:15:1|1:157927_G_T:225,15,0:157927	1|1:0,3:3:9:1|1:157927_G_T:135,9,0:157927	1|1:0,2:2:6:1|1:157927_G_T:90,6,0:157927	1|1:0,2:2:6:1|1:157927_G_T:90,6,0:157927	1|1:0,4:4:12:1|1:157927_G_T:180,12,0:157927	1|1:0,1:1:3:1|1:157927_G_T:45,3,0:157927	1|1:0,4:4:12:1|1:157927_G_T:180,12,0:157927	1|1:0,3:3:9:1|1:157927_G_T:135,9,0:157927	1|1:0,4:4:12:1|1:157927_G_T:180,12,0:157927	1|1:0,6:6:18:1|1:157927_G_T:270,18,0:157927	1|1:0,3:3:9:1|1:157927_G_T:135,9,0:157927	0/0
Nla_1G0000360	Nla_1G0000360	Nla_1G0000360.1	SnpCluster	missense_variant	chr1/157943	2321/2688	2321/2688	774/895	c.2321C>A	p.Pro774His	GT:AD:DP:GQ:PGT:PID:PL:PS	0/0	1|1:0,2:2:6:1|1:157927_G_T:90,6,0:157927	1|1:0,7:7:21:1|1:157927_G_T:315,21,0:157927	1|1:0,7:7:21:1|1:157927_G_T:315,21,0:157927	0/0	1|1:0,3:3:9:1|1:157927_G_T:135,9,0:157927	0/0	0/0	1|1:0,5:5:15:1|1:157927_G_T:225,15,0:157927	0/0	1|1:0,3:3:9:1|1:157927_G_T:135,9,0:157927	0/0	1|1:0,3:3:9:1|1:157927_G_T:135,9,0:157927	1|1:0,2:2:6:1|1:157927_G_T:90,6,0:157927	1|1:0,2:2:6:1|1:157927_G_T:90,6,0:157927	1|1:0,5:5:15:1|1:157927_G_T:225,15,0:157927	1|1:0,3:3:9:1|1:157927_G_T:135,9,0:157927	1|1:0,4:4:12:1|1:157927_G_T:180,12,0:157927	1|1:0,4:4:12:1|1:157927_G_T:180,12,0:157927	1|1:0,6:6:18:1|1:157927_G_T:270,18,0:157927	1|1:0,5:5:15:1|1:157927_G_T:225,15,0:157927	1|1:0,4:4:12:1|1:157927_G_T:180,12,0:157927	1|1:0,4:4:12:1|1:157927_G_T:180,12,0:157927	1|1:0,2:2:6:1|1:157927_G_T:90,6,0:157927	1|1:0,2:2:6:1|1:157927_G_T:90,6,0:157927	1|1:0,6:6:18:1|1:157927_G_T:270,18,0:157927	1|1:0,5:5:15:1|1:157927_G_T:225,15,0:157927	1|1:0,3:3:9:1|1:157927_G_T:135,9,0:157927	1|1:0,2:2:6:1|1:157927_G_T:90,6,0:157927	1|1:0,2:2:6:1|1:157927_G_T:90,6,0:157927	1|1:0,4:4:12:1|1:157927_G_T:180,12,0:157927	1|1:0,1:1:3:1|1:157927_G_T:45,3,0:157927	1|1:0,3:3:9:1|1:157927_G_T:135,9,0:157927	1|1:0,3:3:9:1|1:157927_G_T:135,9,0:157927	1|1:0,3:3:9:1|1:157927_G_T:135,9,0:157927	1|1:0,5:5:15:1|1:157927_G_T:225,15,0:157927	1|1:0,3:3:9:1|1:157927_G_T:135,9,0:157927	0/0
Nla_1G0000360	Nla_1G0000360	Nla_1G0000360.1	SnpCluster	missense_variant	chr1/157946	2318/2688	2318/2688	773/895	c.2318C>A	p.Pro773His	GT:AD:DP:GQ:PGT:PID:PL:PS	0/0	1|1:0,3:3:9:1|1:157927_G_T:135,9,0:157927	1|1:0,6:6:18:1|1:157927_G_T:270,18,0:157927	1|1:0,7:7:21:1|1:157927_G_T:315,21,0:157927	0/0	1|1:0,3:3:9:1|1:157927_G_T:135,9,0:157927	0/0	0/0	1|1:0,5:5:15:1|1:157927_G_T:225,15,0:157927	0/0	1|1:0,3:3:9:1|1:157927_G_T:135,9,0:157927	0/0	1|1:0,3:3:9:1|1:157927_G_T:135,9,0:157927	1|1:0,2:2:6:1|1:157927_G_T:90,6,0:157927	1|1:0,2:2:6:1|1:157927_G_T:90,6,0:157927	1|1:0,5:5:15:1|1:157927_G_T:225,15,0:157927	1|1:0,2:2:6:1|1:157927_G_T:90,6,0:157927	1|1:0,4:4:12:1|1:157927_G_T:180,12,0:157927	1|1:0,3:3:9:1|1:157927_G_T:135,9,0:157927	1|1:0,6:6:18:1|1:157927_G_T:270,18,0:157927	1|1:0,5:5:15:1|1:157927_G_T:225,15,0:157927	1|1:0,4:4:12:1|1:157927_G_T:180,12,0:157927	1|1:0,4:4:12:1|1:157927_G_T:180,12,0:157927	1|1:0,2:2:6:1|1:157927_G_T:90,6,0:157927	1|1:0,2:2:6:1|1:157927_G_T:90,6,0:157927	1|1:0,6:6:18:1|1:157927_G_T:270,18,0:157927	1|1:0,4:4:12:1|1:157927_G_T:180,12,0:157927	1|1:0,3:3:9:1|1:157927_G_T:135,9,0:157927	1|1:0,2:2:6:1|1:157927_G_T:90,6,0:157927	1|1:0,2:2:6:1|1:157927_G_T:90,6,0:157927	1|1:0,4:4:12:1|1:157927_G_T:180,12,0:157927	1|1:0,1:1:3:1|1:157927_G_T:45,3,0:157927	1|1:0,2:2:6:1|1:157927_G_T:90,6,0:157927	1|1:0,2:2:6:1|1:157927_G_T:90,6,0:157927	1|1:0,3:3:9:1|1:157927_G_T:135,9,0:157927	1|1:0,5:5:15:1|1:157927_G_T:225,15,0:157927	1|1:0,3:3:9:1|1:157927_G_T:135,9,0:157927	0/0
Nla_1G0000360	Nla_1G0000360	Nla_1G0000360.1	SnpCluster	synonymous_variant	chr1/157966	2298/2688	2298/2688	766/895	c.2298C>A	p.Arg766Arg	GT:AD:DP:GQ:PGT:PID:PL:PS	0/0	1|1:0,6:6:18:1|1:157927_G_T:270,18,0:157927	1|1:0,3:3:9:1|1:157927_G_T:135,9,0:157927	1|1:0,5:5:15:1|1:157927_G_T:225,15,0:157927	0/0	1|1:0,2:2:6:1|1:157927_G_T:90,6,0:157927	0/0	0/0	1|1:0,4:4:12:1|1:157927_G_T:180,12,0:157927	0/0	1|1:0,3:3:9:1|1:157927_G_T:127,9,0:157927	0/0	1|1:0,3:3:9:1|1:157927_G_T:135,9,0:157927	0/0	0/0	1|1:0,3:3:9:1|1:157927_G_T:135,9,0:157927	1|1:0,1:1:3:1|1:157927_G_T:45,3,0:157927	1|1:0,4:4:12:1|1:157927_G_T:180,12,0:157927	1|1:0,3:3:9:1|1:157927_G_T:135,9,0:157927	1|1:0,3:3:9:1|1:157927_G_T:135,9,0:157927	1|1:0,4:4:12:1|1:157927_G_T:180,12,0:157927	1|1:0,4:4:12:1|1:157927_G_T:169,12,0:157927	1|1:0,3:3:9:1|1:157927_G_T:135,9,0:157927	1|1:0,4:4:12:1|1:157927_G_T:180,12,0:157927	0/0	1|1:0,5:5:15:1|1:157927_G_T:225,15,0:157927	1|1:0,4:4:12:1|1:157927_G_T:180,12,0:157927	1|1:0,2:2:6:1|1:157927_G_T:90,6,0:157927	0/0	0/0	0/0	1|1:0,1:1:3:1|1:157927_G_T:45,3,0:157927	0/0	1|1:0,2:2:6:1|1:157927_G_T:90,6,0:157927	1|1:0,2:2:6:1|1:157927_G_T:90,6,0:157927	0/0	1|1:0,3:3:9:1|1:157927_G_T:135,9,0:157927	0/0
Nla_1G0000360	Nla_1G0000360	Nla_1G0000360.1	SnpCluster	synonymous_variant	chr1/157969	2295/2688	2295/2688	765/895	c.2295C>G	p.Pro765Pro	GT:AD:DP:GQ:PGT:PID:PL:PS	0/0	1|1:0,6:6:18:1|1:157927_G_T:270,18,0:157927	1|1:0,3:3:9:1|1:157927_G_T:135,9,0:157927	1|1:0,5:5:15:1|1:157927_G_T:225,15,0:157927	0/0	1|1:0,2:2:6:1|1:157927_G_T:90,6,0:157927	0/0	0/0	1|1:0,4:4:12:1|1:157927_G_T:180,12,0:157927	0/0	1|1:0,3:3:9:1|1:157927_G_T:127,9,0:157927	0/0	1|1:0,3:3:9:1|1:157927_G_T:135,9,0:157927	0/0	0/0	1|1:0,3:3:9:1|1:157927_G_T:135,9,0:157927	1|1:0,1:1:3:1|1:157927_G_T:45,3,0:157927	1|1:0,4:4:12:1|1:157927_G_T:180,12,0:157927	1|1:0,3:3:9:1|1:157927_G_T:135,9,0:157927	1|1:0,3:3:9:1|1:157927_G_T:135,9,0:157927	1|1:0,4:4:12:1|1:157927_G_T:180,12,0:157927	1|1:0,4:4:12:1|1:157927_G_T:169,12,0:157927	1|1:0,3:3:9:1|1:157927_G_T:135,9,0:157927	1|1:0,4:4:12:1|1:157927_G_T:180,12,0:157927	0/0	1|1:0,5:5:15:1|1:157927_G_T:225,15,0:157927	1|1:0,4:4:12:1|1:157927_G_T:180,12,0:157927	1|1:0,2:2:6:1|1:157927_G_T:90,6,0:157927	0/0	0/0	0/0	1|1:0,1:1:3:1|1:157927_G_T:45,3,0:157927	0/0	1|1:0,2:2:6:1|1:157927_G_T:90,6,0:157927	1|1:0,2:2:6:1|1:157927_G_T:90,6,0:157927	0/0	1|1:0,3:3:9:1|1:157927_G_T:135,9,0:157927	0/0
Nla_1G0000360	Nla_1G0000360	Nla_1G0000360.1	PASS	missense_variant	chr1/158001	2263/2688	2263/2688	755/895	c.2263G>A	p.Gly755Ser	GT:AD:DP:GQ:PL	0/0	0/0	0/0	0/0	0/0	0/0	0/0	0/0	0/0	0/0	0/0	0/0	0/0	1/1:0,3:3:9:91,9,0	0/0	0/0	0/0	0/0	0/0	0/0	0/0	0/0	0/0	0/0	0/0	0/0	0/0	0/0	0/0	0/0	0/0	0/0	0/0	0/0	0/0	0/0	0/0	0/0
Nla_1G0000360	Nla_1G0000360	Nla_1G0000360.1	PASS	missense_variant	chr1/158133	2131/2688	2131/2688	711/895	c.2131C>A	p.Pro711Thr	GT:AD:DP:GQ:PL	0/0	0/0	0/0	0/0	0/0	0/0	0/0	0/0	0/0	0/0	0/0	0/0	0/0	0/0	0/0	0/0	0/1:1,2:3:33:40,0,33	0/0	0/0	0/0	0/0	0/0	0/0	0/0	0/0	0/0	0/0	0/0	0/0	0/0	0/0	0/0	0/0	0/0	0/0	0/0	0/0	0/0
Nla_1G0000370	Nla_1G0000370	Nla_1G0000370.1	PASS	synonymous_variant	chr1/161235	405/882	405/882	135/293	c.405G>A	p.Pro135Pro	GT:AD:DP:GQ:PL	0/0	0/0	0/0	0/0	0/0	0/0	0/0	0/0	0/0	0/0	0/0	1/1:0,20:20:60:579,60,0	1/1:0,17:17:51:502,51,0	0/0	0/0	0/0	0/0	0/0	0/0	0/0	0/0	0/0	0/0	0/0	0/0	1/1:0,16:16:48:533,48,0	1/1:0,13:13:39:432,39,0	0/0	0/0	1/1:0,11:11:33:421,33,0	1/1:0,11:11:33:377,33,0	1/1:0,21:21:63:664,63,0	1/1:0,26:26:78:834,78,0	1/1:0,19:19:57:591,57,0	1/1:0,30:30:90:1008,90,0	1/1:0,26:26:78:832,78,0	0/0	0/0
Nla_1G0000370	Nla_1G0000370	Nla_1G0000370.1	PASS	missense_variant	chr1/161416	281/882	281/882	94/293	c.281A>G	p.Tyr94Cys	GT:AD:DP:GQ:PL	0/0	0/0	0/0	1/1:0,29:29:87:910,87,0	0/0	1/1:0,14:14:42:509,42,0	1/1:0,28:28:84:891,84,0	0/0	0/0	0/0	0/0	1/1:0,11:11:33:394,33,0	1/1:0,25:25:75:917,75,0	1/1:0,10:10:30:313,30,0	1/1:0,14:14:42:520,42,0	1/1:0,24:24:72:835,72,0	1/1:0,22:22:66:820,66,0	1/1:0,13:13:39:511,39,0	1/1:0,18:18:54:654,54,0	0/0	0/0	1/1:0,20:20:60:672,60,0	1/1:0,12:12:36:436,36,0	1/1:0,41:41:99:1374,123,0	1/1:0,12:12:36:469,36,0	1/1:0,17:17:51:631,51,0	1/1:0,10:10:30:426,30,0	1/1:0,18:18:54:580,54,0	0/0	1/1:0,14:14:42:580,42,0	1/1:0,20:20:60:740,60,0	1/1:0,20:20:60:702,60,0	1/1:0,22:22:66:837,66,0	1/1:0,17:17:51:614,51,0	1/1:0,27:27:81:917,81,0	1/1:0,20:20:60:717,60,0	0/0	0/0
Nla_1G0000400	Nla_1G0000400	Nla_1G0000400.1	PASS	missense_variant	chr1/168195	818/963	818/963	273/320	c.818A>G	p.Glu273Gly	GT:AD:DP:GQ:PL	0/0	0/0	0/0	0/0	0/0	0/0	0/0	0/0	0/0	0/0	0/0	0/0	0/0	1/1:0,25:25:75:931,75,0	1/1:0,27:27:81:919,81,0	0/0	1/1:0,33:33:99:1002,99,0	0/0	0/0	0/0	0/0	0/0	0/0	0/0	0/0	0/0	0/0	0/0	0/0	0/0	0/0	0/0	0/0	0/0	0/0	0/0	0/0	0/0
Nla_1G0000400	Nla_1G0000400	Nla_1G0000400.1	PASS	missense_variant	chr1/168320	943/963	943/963	315/320	c.943C>T	p.Pro315Ser	GT:AD:DP:GQ:PL	0/0	0/0	0/0	0/0	0/0	0/0	0/0	0/0	0/0	0/0	0/0	1/1:0,14:14:42:503,42,0	1/1:0,39:39:99:1297,117,0	1/1:0,31:31:93:1108,93,0	1/1:0,33:33:99:1172,99,0	1/1:0,25:25:75:775,75,0	1/1:0,33:33:99:1166,99,0	1/1:0,28:28:84:1061,84,0	1/1:0,30:30:90:1064,90,0	0/0	0/0	1/1:0,22:22:66:747,66,0	1/1:0,35:35:99:1163,105,0	1/1:0,39:39:99:1372,117,0	1/1:0,34:34:99:1137,102,0	1/1:0,40:40:99:1515,120,0	1/1:0,20:20:60:696,60,0	1/1:0,32:32:96:1161,96,0	0/0	1/1:0,41:41:99:1485,123,0	1/1:0,34:34:99:1182,102,0	1/1:0,29:29:87:1065,87,0	1/1:0,28:28:84:1116,84,0	1/1:0,24:24:72:821,72,0	1/1:0,40:40:99:1431,120,0	1/1:0,33:33:99:1196,99,0	0/0	0/0
Nla_1G0000480	Nla_1G0000480	Nla_1G0000480.1	PASS	missense_variant	chr1/189384	467/1665	467/1665	156/554	c.467C>G	p.Pro156Arg	GT:AD:DP:GQ:PL	0/0	1/1:0,2:2:6:79,6,0	0/0	0/0	0/0	0/0	0/0	0/0	0/0	0/0	0/0	0/0	0/0	0/0	0/0	1/1:0,2:2:6:84,6,0	0/0	0/0	0/0	0/0	1/1:0,2:2:6:84,6,0	0/0	1/1:0,2:2:6:49,6,0	0/0	0/0	0/0	0/0	0/0	0/0	0/0	0/0	0/0	0/0	0/0	0/0	0/0	0/0	0/0
Nla_1G0000480	Nla_1G0000480	Nla_1G0000480.1	PASS	synonymous_variant	chr1/189910	993/1665	993/1665	331/554	c.993A>G	p.Thr331Thr	GT:AD:DP:GQ:PGT:PID:PL:PS	0/0	0/0	0/0	0/0	0/0	0/0	0/0	0/0	0/0	0/0	0/0	1/1:0,10:10:30:.:.:417,30,0	1/1:0,16:16:48:.:.:527,48,0	1/1:0,13:13:39:.:.:407,39,0	1/1:0,11:11:33:.:.:359,33,0	1/1:0,14:14:42:.:.:412,42,0	1/1:0,18:18:54:.:.:629,54,0	1/1:0,12:12:36:.:.:402,36,0	1/1:0,24:24:72:.:.:850,72,0	0/0	0/0	1/1:0,15:15:45:.:.:458,45,0	1/1:0,9:9:27:.:.:347,27,0	1/1:0,23:23:69:.:.:704,69,0	1/1:0,15:15:45:.:.:526,45,0	1/1:0,18:18:54:.:.:549,54,0	1/1:0,11:11:33:.:.:388,33,0	1/1:0,22:22:66:.:.:750,66,0	0/0	1/1:0,6:6:18:.:.:217,18,0	1/1:0,10:10:30:.:.:421,30,0	1/1:0,16:16:48:.:.:530,48,0	1/1:0,11:11:33:.:.:423,33,0	1/1:0,15:15:45:.:.:465,45,0	1/1:0,14:14:42:.:.:511,42,0	1|1:0,18:18:54:1|1:189910_A_G:654,54,0:189910	0/0	0/0
Nla_1G0000490	Nla_1G0000490	Nla_1G0000490.1	PASS	synonymous_variant	chr1/191133	1566/1593	1566/1593	522/530	c.1566G>A	p.Pro522Pro	GT:AD:DP:GQ:PL	0/0	0/0	0/0	0/0	0/0	0/0	0/0	0/0	0/0	0/0	0/0	1/1:0,24:24:72:837,72,0	1/1:0,39:39:99:1427,117,0	1/1:0,21:21:63:811,63,0	1/1:0,29:29:87:1156,87,0	1/1:0,24:24:72:837,72,0	1/1:0,28:28:84:940,84,0	1/1:0,31:31:93:1063,93,0	1/1:0,18:18:54:679,54,0	0/0	0/0	1/1:0,23:23:69:777,69,0	1/1:0,22:22:66:792,66,0	1/1:0,31:31:93:1028,93,0	1/1:0,23:23:69:898,69,0	1/1:0,30:30:90:1119,90,0	1/1:0,24:24:72:838,72,0	1/1:0,24:24:72:805,72,0	0/0	1/1:0,13:13:39:506,39,0	1/1:0,36:36:99:1270,108,0	1/1:0,30:30:90:1008,90,0	1/1:0,42:42:99:1526,126,0	1/1:0,26:26:78:885,78,0	1/1:0,51:51:99:1687,153,0	1/1:0,47:47:99:1524,141,0	0/0	0/0
Nla_1G0000510	Nla_1G0000510	Nla_1G0000510.1	PASS	missense_variant	chr1/198138	1259/2922	1259/2922	420/973	c.1259T>C	p.Met420Thr	GT:AD:DP:GQ:PL	0/0	0/0	0/0	0/0	0/0	0/0	0/0	0/0	0/0	0/0	0/0	1/1:0,8:8:24:336,24,0	1/1:0,20:20:60:609,60,0	1/1:0,12:12:36:433,36,0	1/1:0,7:7:21:290,21,0	1/1:0,15:15:45:512,45,0	1/1:0,9:9:27:240,27,0	1/1:0,13:13:39:478,39,0	1/1:0,25:25:75:829,75,0	0/0	0/0	1/1:0,18:18:54:548,54,0	1/1:0,10:10:30:322,30,0	1/1:0,27:27:81:881,81,0	1/1:0,6:6:18:200,18,0	1/1:0,15:15:45:577,45,0	1/1:0,12:12:36:461,36,0	1/1:0,18:18:54:651,54,0	0/0	1/1:0,10:10:30:287,30,0	1/1:0,5:5:15:206,15,0	1/1:0,13:13:39:425,39,0	1/1:0,8:8:24:337,24,0	1/1:0,13:13:39:434,39,0	1/1:0,16:16:48:572,48,0	1/1:0,11:11:33:412,33,0	0/0	0/0
Nla_1G0000510	Nla_1G0000510	Nla_1G0000510.1	PASS	synonymous_variant	chr1/199162	2283/2922	2283/2922	761/973	c.2283T>C	p.Ser761Ser	GT:AD:DP:GQ:PL	0/0	0/0	0/0	0/0	0/0	0/0	0/0	0/0	0/0	0/0	0/0	1/1:0,14:14:42:477,42,0	1/1:0,27:27:81:977,81,0	1/1:0,19:19:57:617,57,0	1/1:0,21:21:63:837,63,0	1/1:0,27:27:81:911,81,0	1/1:0,22:22:66:789,66,0	1/1:0,16:16:48:605,48,0	1/1:0,16:16:48:582,48,0	0/0	0/0	1/1:0,23:23:69:752,69,0	1/1:0,29:29:87:964,87,0	1/1:0,28:28:84:957,84,0	1/1:0,22:22:66:667,66,0	1/1:0,23:23:69:829,69,0	1/1:0,19:19:57:727,57,0	1/1:0,23:23:69:821,69,0	0/0	1/1:0,12:12:36:490,36,0	1/1:0,17:17:51:632,51,0	1/1:0,19:19:57:617,57,0	1/1:0,32:32:96:1057,96,0	1/1:0,23:23:69:791,69,0	1/1:1,14:15:35:490,35,0	1/1:0,20:20:60:660,60,0	0/0	0/0
Nla_1G0000540	Nla_1G0000540	Nla_1G0000540.1	PASS	missense_variant	chr1/207906	1547/2025	1547/2025	516/674	c.1547C>T	p.Pro516Leu	GT:AD:DP:GQ:PL	0/0	0/0	0/0	1/1:0,16:16:48:466,48,0	0/0	1/1:0,19:19:57:591,57,0	1/1:0,10:10:30:389,30,0	0/0	0/0	0/0	0/0	0/0	0/0	0/0	0/0	0/0	0/0	0/0	0/0	0/0	0/0	0/0	0/0	0/0	0/0	0/0	0/0	0/0	0/0	0/0	0/0	0/0	0/0	0/0	0/0	0/0	0/0	0/0
Nla_1G0000540	Nla_1G0000540	Nla_1G0000540.1	PASS	synonymous_variant	chr1/207928	1569/2025	1569/2025	523/674	c.1569G>A	p.Ser523Ser	GT:AD:DP:GQ:PL	0/0	0/0	0/0	0/0	0/0	0/0	0/0	0/0	0/0	0/0	0/0	1/1:0,16:16:48:602,48,0	1/1:0,22:22:66:754,66,0	0/0	0/0	1/1:0,9:9:27:358,27,0	0/0	1/1:0,8:8:24:265,24,0	1/1:0,6:6:18:241,18,0	0/0	0/0	1/1:0,12:12:36:431,36,0	1/1:0,7:7:21:293,21,0	1/1:0,11:11:33:389,33,0	1/1:0,17:17:51:523,51,0	1/1:0,15:15:45:546,45,0	1/1:0,10:10:30:382,30,0	1/1:0,7:7:21:257,21,0	0/0	1/1:0,8:8:24:299,24,0	1/1:0,29:29:87:975,87,0	1/1:0,14:14:42:480,42,0	1/1:0,28:28:84:924,84,0	1/1:0,11:11:33:427,33,0	1/1:0,19:19:57:693,57,0	1/1:0,19:19:57:652,57,0	0/0	0/0
Nla_1G0000570	Nla_1G0000570	Nla_1G0000570.1	PASS	synonymous_variant	chr1/211976	555/2346	555/2346	185/781	c.555G>A	p.Leu185Leu	GT:AD:DP:GQ:PL	0/0	0/0	0/0	0/0	0/0	0/0	0/0	0/0	0/0	0/0	0/0	1/1:0,32:32:96:1104,96,0	1/1:0,49:49:99:1739,147,0	1/1:0,25:25:75:912,75,0	1/1:0,24:24:72:908,72,0	1/1:0,27:27:81:1035,81,0	1/1:0,32:32:96:1138,96,0	1/1:0,26:26:78:957,78,0	1/1:0,19:19:57:699,57,0	0/0	0/0	1/1:0,21:21:63:781,63,0	1/1:0,23:23:69:867,69,0	1/1:0,26:26:78:889,78,0	1/1:0,17:17:51:611,51,0	1/1:0,26:26:78:853,78,0	1/1:0,21:21:63:769,63,0	1/1:0,26:26:78:959,78,0	0/0	1/1:0,18:18:54:657,54,0	1/1:0,36:36:99:1206,108,0	1/1:0,26:26:78:888,78,0	1/1:0,24:24:72:904,72,0	1/1:0,14:14:42:558,42,0	1/1:0,32:32:96:1198,96,0	1/1:0,30:30:90:1151,90,0	0/0	0/0
Nla_1G0000580	Nla_1G0000580	Nla_1G0000580.1	PASS	missense_variant	chr1/217061	602/1050	602/1050	201/349	c.602C>G	p.Pro201Arg	GT:AD:DP:GQ:PL	0/0	0/0	0/0	0/0	0/0	0/0	0/0	0/0	0/0	0/0	0/0	0/0	0/0	1/1:0,12:12:36:458,36,0	1/1:0,21:21:63:730,63,0	0/0	1/1:0,25:25:75:870,75,0	0/0	0/0	0/0	0/0	0/0	0/0	0/0	0/0	0/0	0/0	0/0	0/0	0/0	0/0	0/0	0/0	0/0	0/0	0/0	0/0	0/0
Nla_1G0000600	Nla_1G0000600	Nla_1G0000600.1	PASS	synonymous_variant	chr1/230440	2901/3402	2901/3402	967/1133	c.2901C>T	p.Val967Val	GT:AD:DP:GQ:PL	0/0	0/0	0/0	0/0	0/0	0/0	0/0	0/0	0/0	0/0	0/0	0/0	0/0	1/1:0,35:35:99:1253,105,0	1/1:0,35:35:99:1147,105,0	0/0	1/1:0,45:45:99:1584,135,0	0/0	0/0	0/0	0/0	0/0	0/0	0/0	0/0	0/0	0/0	0/0	0/0	0/0	0/0	0/0	0/0	0/0	0/0	0/0	0/0	0/0
Nla_1G0000610	Nla_1G0000610	Nla_1G0000610.1	PASS	synonymous_variant	chr1/235011	597/2919	597/2919	199/972	c.597T>C	p.Ser199Ser	GT:AD:DP:GQ:PL	0/0	0/0	0/0	0/0	0/0	0/0	0/0	0/0	0/0	0/0	0/0	1/1:0,24:24:72:829,72,0	1/1:0,37:37:99:1407,111,0	1/1:0,25:25:75:873,75,0	1/1:0,28:28:84:963,84,0	1/1:0,22:22:66:854,66,0	1/1:0,35:35:99:1092,105,0	1/1:0,35:35:99:1285,105,0	1/1:0,32:32:96:1134,96,0	0/0	0/0	1/1:0,23:23:69:791,69,0	1/1:0,23:23:69:745,69,0	1/1:0,33:33:99:1108,99,0	1/1:0,31:31:93:1126,93,0	1/1:0,31:31:93:1009,93,0	1/1:0,29:29:87:1117,87,0	1/1:0,24:24:72:805,72,0	0/0	1/1:0,19:19:57:733,57,0	1/1:0,25:25:75:891,75,0	1/1:0,46:46:99:1536,138,0	1/1:0,43:43:99:1508,129,0	1/1:0,36:36:99:1155,108,0	1/1:0,40:40:99:1392,120,0	1/1:0,33:33:99:1077,99,0	0/0	0/0
Nla_1G0000610	Nla_1G0000610	Nla_1G0000610.1	PASS	missense_variant	chr1/236156	1742/2919	1742/2919	581/972	c.1742A>G	p.Lys581Arg	GT:AD:DP:GQ:PL	0/0	0/0	0/0	0/0	0/0	0/0	0/0	0/0	0/0	0/0	0/0	0/0	0/0	1/1:0,24:24:72:829,72,0	1/1:0,24:24:72:869,72,0	0/0	1/1:0,26:26:78:815,78,0	0/0	0/0	0/0	0/0	0/0	0/0	0/0	0/0	0/0	0/0	0/0	0/0	0/0	0/0	0/0	0/0	0/0	0/0	0/0	0/0	0/0
Nla_1G0000610	Nla_1G0000610	Nla_1G0000610.1	PASS	synonymous_variant	chr1/236292	1878/2919	1878/2919	626/972	c.1878A>C	p.Arg626Arg	GT:AD:DP:GQ:PL	0/0	0/0	0/0	0/0	0/0	0/0	0/0	0/0	0/0	0/0	0/0	1/1:0,18:18:54:646,54,0	1/1:0,39:39:99:1391,117,0	1/1:0,29:29:87:1025,87,0	1/1:0,27:27:81:1020,81,0	1/1:0,29:29:87:1155,87,0	1/1:0,29:29:87:969,87,0	1/1:0,21:21:63:743,63,0	1/1:0,28:28:84:1038,84,0	0/0	0/0	1/1:0,18:18:54:647,54,0	1/1:0,24:24:72:798,72,0	1/1:0,22:22:66:784,66,0	1/1:0,21:21:62:807,62,0	1/1:0,22:22:66:818,66,0	1/1:0,23:23:69:809,69,0	1/1:0,32:32:96:1125,96,0	0/0	1/1:0,23:23:69:856,69,0	1/1:0,28:28:84:1015,84,0	1/1:0,21:21:63:697,63,0	1/1:0,26:26:78:983,78,0	1/1:0,12:12:36:434,36,0	1/1:0,35:35:99:1290,105,0	1/1:0,32:32:95:1065,95,0	0/0	0/0
Nla_1G0000620	Nla_1G0000620	Nla_1G0000620.1	PASS	missense_variant	chr1/240668	648/777	648/777	216/258	c.648A>G	p.Ile216Met	GT:AD:DP:GQ:PL	0/0	0/0	0/0	0/0	0/0	0/0	0/0	0/0	0/0	0/0	0/0	0/0	0/0	1/1:0,23:23:69:880,69,0	1/1:0,21:21:63:815,63,0	0/0	0/0	0/0	0/0	0/0	0/0	0/0	0/0	0/0	0/0	0/0	0/0	0/0	0/0	0/0	0/0	0/0	0/0	0/0	0/0	0/0	0/0	0/0
Nla_1G0000630	Nla_1G0000630	Nla_1G0000630.1	PASS	splice_region_variant&intron_variant	chr1/241575	-	-	-	c.806+4A>T	-	GT:AD:DP:GQ:PL	0/0	0/0	0/0	0/0	0/0	0/0	0/0	0/0	0/0	0/0	0/0	0/0	0/0	0/0	0/0	0/0	0/0	0/0	0/0	0/0	0/0	0/0	0/0	0/0	0/0	0/0	0/0	0/0	0/0	0/0	0/0	0/0	0/0	0/0	0/0	0/0	0/0	0/0
Nla_1G0000630	Nla_1G0000630	Nla_1G0000630.1	PASS	synonymous_variant	chr1/241638	747/1335	747/1335	249/444	c.747T>G	p.Gly249Gly	GT:AD:DP:GQ:PGT:PID:PL:PS	0/0	0/0	0/0	0/0	0/0	0/0	0/0	0/0	0/0	1/1:0,2:2:6:.:.:49,6,0	0/0	0/0	1/1:0,2:2:6:.:.:74,6,0	0/0	0/0	0/0	0/0	0/0	0/0	0/0	0/0	0/0	0/0	0/0	0/0	0/0	0/0	0/0	0/0	0/0	0/0	0/0	0/0	0/0	0/0	0/0	0/0	0/0
Nla_1G0000670	Nla_1G0000670	Nla_1G0000670.1	PASS	missense_variant	chr1/263175	994/1080	994/1080	332/359	c.994A>G	p.Thr332Ala	GT:AD:DP:GQ:PL	0/0	0/0	0/0	0/0	0/0	0/0	0/0	0/0	0/0	0/0	0/0	1/1:0,10:10:30:387,30,0	1/1:0,34:34:99:1085,102,0	1/1:0,23:23:69:790,69,0	1/1:0,12:12:36:399,36,0	1/1:0,16:16:48:498,48,0	1/1:0,11:11:33:389,33,0	1/1:0,18:18:54:676,54,0	1/1:0,7:7:21:283,21,0	0/0	0/0	1/1:0,15:15:45:524,45,0	1/1:0,13:13:39:445,39,0	1/1:0,19:19:57:656,57,0	1/1:0,22:22:66:726,66,0	1/1:0,22:22:66:733,66,0	1/1:0,17:17:51:654,51,0	1/1:0,25:25:75:842,75,0	0/0	1/1:0,23:23:69:855,69,0	1/1:0,17:17:51:629,51,0	1/1:0,27:27:81:905,81,0	1/1:0,15:15:45:592,45,0	1/1:0,8:8:24:296,24,0	1/1:0,16:16:48:534,48,0	1/1:0,19:19:57:651,57,0	0/0	0/0
Nla_1G0000680	Nla_1G0000680	Nla_1G0000680.1	PASS	splice_region_variant&intron_variant	chr1/264583	-	-	-	c.2542-4C>T	-	GT:AD:DP:GQ:PL	0/0	0/0	0/0	0/0	0/0	0/0	1/1:0,2:2:6:49,6,0	0/0	0/0	0/0	0/0	0/0	0/0	0/0	0/0	0/0	0/0	0/0	0/0	0/0	0/0	0/0	0/0	0/0	0/0	0/0	0/0	0/0	0/0	0/0	0/0	0/0	0/0	0/0	0/0	0/0	0/0	0/0
Nla_1G0000680	Nla_1G0000680	Nla_1G0000680.1	PASS	missense_variant	chr1/266717	814/3174	814/3174	272/1057	c.814C>A	p.Leu272Ile	GT:AD:DP:GQ:PGT:PID:PL:PS	0/0	0/0	0/0	0/0	0/0	0/0	0/0	0/0	0/0	0/0	0/0	0/0	0/0	0/0	0/0	0/0	0/0	0/0	0|1:5,2:7:69:0|1:266717_G_T:69,0,204:266717	0/0	0/0	0/0	0/0	0/0	0/0	0/0	0/0	0/0	0/0	0/0	0/0	0/0	0/0	0/0	0/0	0/0	0/0	0/0
Nla_1G0000680	Nla_1G0000680	Nla_1G0000680.1	PASS	missense_variant	chr1/266732	799/3174	799/3174	267/1057	c.799C>T	p.Pro267Ser	GT:AD:DP:GQ:PGT:PID:PL:PS	0/0	0/0	0/0	0/0	0/0	0/0	0/0	0/0	0/0	0/0	0/0	0/0	0/0	0/0	0/0	0/0	0/0	0/0	0|1:7,2:9:63:0|1:266717_G_T:63,0,265:266717	0/0	0/0	0/0	0/0	0/0	0/0	0/0	0/0	0/0	0/0	0/0	0/0	0/0	0/0	0/0	0/0	0/0	0/0	0/0
Nla_1G0000770	Nla_1G0000770	Nla_1G0000770.1	PASS	synonymous_variant	chr1/294206	2373/4131	2373/4131	791/1376	c.2373A>C	p.Ala791Ala	GT:AD:DP:GQ:PL	0/0	0/0	0/0	0/0	0/0	0/0	0/0	0/0	0/0	0/0	0/0	1/1:0,17:17:51:686,51,0	1/1:0,30:30:90:1089,90,0	1/1:0,19:19:57:684,57,0	1/1:0,26:26:78:941,78,0	1/1:0,29:29:87:1040,87,0	1/1:0,42:42:99:1450,126,0	1/1:0,23:23:69:826,69,0	1/1:0,16:16:48:597,48,0	0/0	0/0	1/1:0,25:25:75:849,75,0	1/1:0,26:26:78:887,78,0	1/1:0,33:33:99:1041,99,0	1/1:0,28:28:84:938,84,0	1/1:0,34:34:99:1260,102,0	1/1:0,25:25:75:943,75,0	1/1:0,26:26:78:903,78,0	0/0	1/1:0,28:28:84:1008,84,0	1/1:0,18:18:54:688,54,0	1/1:0,37:37:99:1203,111,0	1/1:0,21:21:63:709,63,0	1/1:0,23:23:69:756,69,0	1/1:0,36:36:99:1234,108,0	1/1:0,30:30:90:1018,90,0	0/0	0/0
Nla_1G0000780	Nla_1G0000780	Nla_1G0000780.1	PASS	missense_variant	chr1/299667	1616/3702	1616/3702	539/1233	c.1616C>T	p.Ser539Phe	GT:AD:DP:GQ:PL	0/0	0/0	0/0	0/0	0/0	0/0	0/0	0/0	0/0	0/0	0/0	0/0	0/0	0/0	0/0	0/0	0/0	0/0	0/0	0/0	0/0	0/0	0/0	0/0	0/0	1/1:0,33:33:99:1235,99,0	1/1:0,26:26:78:887,78,0	0/0	0/0	0/0	0/0	0/0	0/0	0/0	0/0	0/0	0/0	0/0
Nla_1G0000780	Nla_1G0000780	Nla_1G0000780.1	PASS	synonymous_variant	chr1/301504	3453/3702	3453/3702	1151/1233	c.3453G>A	p.Ser1151Ser	GT:AD:DP:GQ:PL	0/0	0/0	0/0	0/0	0/0	0/0	0/0	0/0	0/0	0/0	0/0	0/0	0/0	0/0	0/0	0/0	0/0	0/0	0/0	0/0	0/0	0/0	0/0	0/0	0/0	1/1:0,40:40:99:1406,120,0	1/1:0,30:30:90:1014,90,0	0/0	0/0	0/0	0/0	0/0	0/0	0/0	0/0	0/0	0/0	0/0
Nla_1G0000790	Nla_1G0000790	Nla_1G0000790.1	PASS	synonymous_variant	chr1/303324	171/930	171/930	57/309	c.171G>A	p.Lys57Lys	GT:AD:DP:GQ:PGT:PID:PL:PS	0/0	0/0	0/0	0/0	0/0	0/0	0/0	0/0	0/0	0/0	0/0	1/1:0,14:14:42:.:.:466,42,0	1/1:0,21:21:63:.:.:659,63,0	0/0	0/0	1/1:0,18:18:54:.:.:636,54,0	0/0	1/1:0,9:9:27:.:.:376,27,0	1/1:0,20:20:60:.:.:721,60,0	0/0	0/0	1/1:0,19:19:57:.:.:653,57,0	1|1:0,11:11:33:1|1:303308_C_T:422,33,0:303308	1/1:0,18:18:54:.:.:651,54,0	1/1:0,9:9:27:.:.:344,27,0	1/1:0,15:15:45:.:.:582,45,0	1/1:0,14:14:42:.:.:507,42,0	1/1:0,13:13:39:.:.:475,39,0	0/0	1/1:0,12:12:36:.:.:419,36,0	1/1:0,26:26:78:.:.:857,78,0	1/1:0,20:20:60:.:.:630,60,0	1/1:0,17:17:51:.:.:642,51,0	1/1:0,22:22:66:.:.:683,66,0	1/1:0,20:20:60:.:.:695,60,0	1/1:0,14:14:42:.:.:474,42,0	0/0	0/0
Nla_1G0000880	Nla_1G0000880	Nla_1G0000880.1	PASS	missense_variant	chr1/332619	3195/4011	3195/4011	1065/1336	c.3195C>A	p.Asn1065Lys	GT:AD:DP:GQ:PL	0/0	0/0	0/0	0/0	0/0	0/0	0/0	0/0	0/0	0/0	0/0	1/1:0,19:19:57:624,57,0	1/1:0,34:34:99:1173,102,0	1/1:0,26:26:78:915,78,0	1/1:0,29:29:87:1049,87,0	1/1:0,22:22:66:704,66,0	1/1:0,22:22:66:750,66,0	1/1:0,22:22:66:710,66,0	1/1:0,31:31:93:1154,93,0	0/0	0/0	1/1:0,23:23:69:750,69,0	1/1:0,26:26:78:875,78,0	1/1:0,36:36:99:1169,108,0	1/1:0,18:18:54:648,54,0	1/1:0,21:21:63:835,63,0	1/1:0,25:25:75:847,75,0	1/1:0,22:22:66:707,66,0	0/0	1/1:0,28:28:84:1013,84,0	1/1:0,33:33:99:1222,99,0	1/1:0,27:27:81:894,81,0	1/1:0,44:44:99:1538,132,0	1/1:0,27:27:81:938,81,0	1/1:0,38:38:99:1306,114,0	1/1:0,26:26:78:979,78,0	0/0	0/0
Nla_1G0000900	Nla_1G0000900	Nla_1G0000900.1	PASS	synonymous_variant	chr1/339971	306/819	306/819	102/272	c.306A>G	p.Gly102Gly	GT:AD:DP:GQ:PL	0/0	0/0	0/0	0/0	0/0	0/0	0/0	0/0	0/0	0/0	0/0	1/1:0,24:24:72:815,72,0	1/1:0,28:28:84:891,84,0	1/1:0,15:15:45:609,45,0	1/1:0,7:7:21:292,21,0	1/1:0,15:15:45:505,45,0	1/1:0,9:9:27:303,27,0	1/1:0,14:14:42:470,42,0	1/1:0,18:18:54:709,54,0	0/0	0/0	1/1:0,15:15:45:503,45,0	1/1:0,13:13:39:430,39,0	1/1:0,24:24:72:738,72,0	1/1:0,17:17:51:604,51,0	1/1:0,13:13:39:479,39,0	1/1:0,8:8:24:328,24,0	1/1:0,11:11:33:422,33,0	0/0	1/1:0,10:10:30:374,30,0	1/1:0,18:18:54:582,54,0	1/1:0,14:14:42:449,42,0	1/1:0,23:23:69:773,69,0	1/1:0,13:13:39:442,39,0	1/1:0,21:21:63:730,63,0	1/1:0,25:25:75:827,75,0	0/0	0/0
Nla_1G0000900	Nla_1G0000900	Nla_1G0000900.1	PASS	synonymous_variant	chr1/340061	396/819	396/819	132/272	c.396G>A	p.Glu132Glu	GT:AD:DP:GQ:PL	0/0	0/0	0/0	0/0	0/0	0/0	0/0	0/0	0/0	0/0	0/0	1/1:0,15:15:45:525,45,0	1/1:0,25:25:75:876,75,0	1/1:0,10:10:30:338,30,0	1/1:0,7:7:21:259,21,0	1/1:0,9:9:27:309,27,0	1/1:0,12:12:36:427,36,0	1/1:0,12:12:36:388,36,0	1/1:0,16:16:48:598,48,0	0/0	0/0	1/1:0,10:10:30:383,30,0	1/1:0,12:12:36:402,36,0	1/1:0,18:18:54:652,54,0	1/1:0,9:9:27:310,27,0	1/1:0,10:10:30:383,30,0	1/1:0,7:7:21:242,21,0	1/1:0,14:14:42:469,42,0	0/0	1/1:0,9:9:27:336,27,0	1/1:0,13:13:39:465,39,0	1/1:0,19:19:57:641,57,0	1/1:0,19:19:57:679,57,0	1/1:0,14:14:42:480,42,0	1/1:0,15:15:45:557,45,0	1/1:0,19:19:57:696,57,0	0/0	0/0
Nla_1G0000960	Nla_1G0000960	Nla_1G0000960.1	PASS	missense_variant	chr1/355143	1022/1596	1022/1596	341/531	c.1022G>C	p.Arg341Pro	GT:AD:DP:GQ:PL	0/0	0/0	0/0	0/0	0/0	0/0	0/0	0/0	0/0	0/0	0/0	0/0	0/0	0/0	0/0	0/0	0/0	0/0	0/0	0/0	0/0	0/0	0/0	0/1:7,5:12:61:61,0,146	0/0	0/0	0/0	0/0	0/0	0/0	0/0	0/0	0/0	0/0	0/0	0/0	0/1:11,7:18:38:38,0,154	0/0
Nla_1G0000970	Nla_1G0000970	Nla_1G0000970.1	PASS	missense_variant	chr1/356543	1409/1500	1409/1500	470/499	c.1409G>T	p.Gly470Val	GT:AD:DP:GQ:PL	1/1:0,2:2:6:85,6,0	0/0	0/0	0/0	0/0	0/0	0/0	0/0	0/0	0/0	0/0	0/0	1/1:0,3:3:9:91,9,0	1/1:0,2:2:6:84,6,0	0/0	0/0	0/0	0/0	0/0	1/1:0,2:2:6:84,6,0	0/0	0/0	0/0	1/1:0,2:2:6:74,6,0	0/0	0/0	0/0	0/0	1/1:0,2:2:6:49,6,0	0/0	0/0	0/0	0/0	0/0	0/0	0/0	0/0	0/0
Nla_1G0000970	Nla_1G0000970	Nla_1G0000970.1	PASS	synonymous_variant	chr1/357684	375/1500	375/1500	125/499	c.375T>C	p.Asn125Asn	GT:AD:DP:GQ:PL	0/0	0/0	0/0	0/0	0/0	0/0	0/0	0/0	0/0	0/0	0/0	1/1:0,15:15:45:525,45,0	1/1:0,35:35:99:1153,105,0	1/1:0,16:16:48:560,48,0	1/1:0,21:21:63:722,63,0	1/1:0,12:12:36:398,36,0	1/1:0,16:16:48:529,48,0	1/1:0,41:41:99:1284,123,0	1/1:0,14:14:42:500,42,0	0/0	0/0	1/1:0,19:19:57:622,57,0	1/1:0,14:14:42:417,42,0	1/1:0,29:29:87:923,87,0	1/1:0,20:20:60:736,60,0	1/1:0,20:20:60:666,60,0	1/1:0,19:19:57:689,57,0	1/1:0,17:17:51:575,51,0	0/0	1/1:0,11:11:33:353,33,0	1/1:0,18:18:54:649,54,0	1/1:0,33:33:99:1014,99,0	1/1:0,22:22:66:794,66,0	1/1:0,23:23:69:757,69,0	1/1:0,14:14:42:513,42,0	1/1:0,30:30:90:936,90,0	0/0	0/0
Nla_1G0000970	Nla_1G0000970	Nla_1G0000970.1	PASS	missense_variant	chr1/358029	168/1500	168/1500	56/499	c.168T>G	p.Ile56Met	GT:AD:DP:GQ:PL	0/0	0/0	0/0	0/0	0/0	0/0	0/0	0/0	0/0	0/0	0/0	1/1:0,25:25:75:880,75,0	1/1:0,32:32:96:1183,96,0	1/1:0,42:42:99:1513,126,0	1/1:0,31:31:93:1132,93,0	1/1:0,40:40:99:1332,120,0	1/1:0,30:30:90:1129,90,0	1/1:0,27:27:81:1064,81,0	1/1:1,43:44:99:1356,122,0	0/0	0/0	1/1:0,35:35:99:1231,105,0	1/1:0,31:31:93:1097,93,0	1/1:0,29:29:87:1014,87,0	1/1:0,20:20:60:774,60,0	1/1:0,33:33:99:1244,99,0	1/1:0,20:20:60:836,60,0	1/1:0,24:24:72:961,72,0	0/0	1/1:0,37:37:99:1331,111,0	1/1:0,36:36:99:1437,108,0	1/1:0,33:33:99:1221,99,0	1/1:0,29:29:87:1181,87,0	1/1:0,21:21:63:679,63,0	1/1:0,38:38:99:1395,114,0	1/1:0,39:39:99:1437,117,0	0/0	0/0
Nla_1G0000980	Nla_1G0000980	Nla_1G0000980.1	PASS	synonymous_variant	chr1/360605	3042/3360	3042/3360	1014/1119	c.3042C>T	p.Gly1014Gly	GT:AD:DP:GQ:PL	0/0	0/0	0/0	0/0	0/0	0/0	0/0	0/0	0/0	0/0	0/0	0/0	0/0	0/0	0/0	0/0	0/0	0/0	0/0	0/0	0/0	0/0	0/0	0/0	0/0	0/0	0/0	0/0	0/0	0/0	0/0	0/0	0/0	0/0	0/0	0/0	0/0	0/0
Nla_1G0000990	Nla_1G0000990	Nla_1G0000990.1	PASS	synonymous_variant	chr1/369077	807/1428	807/1428	269/475	c.807C>T	p.Asn269Asn	GT:AD:DP:GQ:PGT:PID:PL:PS	0/0	0/0	0/0	0/0	0/0	0/0	0/0	0/0	0/0	0/0	0/0	1|1:0,26:26:78:1|1:369067_A_C:925,78,0:369067	1/1:0,36:36:99:.:.:1265,108,0	1/1:0,34:34:99:.:.:1195,102,0	1/1:0,24:24:72:.:.:904,72,0	1/1:0,32:32:96:.:.:1097,96,0	1/1:0,38:38:99:.:.:1253,114,0	1/1:0,24:24:72:.:.:797,72,0	1/1:0,40:40:99:.:.:1252,120,0	0/0	0/0	1/1:0,31:31:93:.:.:994,93,0	1/1:0,27:27:81:.:.:896,81,0	1/1:0,26:26:78:.:.:924,78,0	1/1:0,37:37:99:.:.:1380,111,0	1/1:0,25:25:75:.:.:910,75,0	1/1:0,21:21:63:.:.:698,63,0	1/1:0,20:20:60:.:.:740,60,0	0/0	1/1:0,27:27:81:.:.:1028,81,0	1/1:0,30:30:90:.:.:1045,90,0	1/1:0,36:36:99:.:.:1266,108,0	1/1:0,27:27:81:.:.:1012,81,0	1/1:0,31:31:93:.:.:1058,93,0	1/1:0,29:29:87:.:.:1023,87,0	1/1:0,31:31:93:.:.:1198,93,0	0/0	0/0
Nla_1G0001000	Nla_1G0001000	Nla_1G0001000.1	PASS	missense_variant	chr1/375967	4939/5256	4939/5256	1647/1751	c.4939G>A	p.Val1647Ile	GT:AD:DP:GQ:PL	0/0	0/0	0/0	0/0	0/0	0/0	0/0	0/0	0/0	0/0	0/0	0/0	0/0	0/0	0/0	1/1:0,14:14:42:518,42,0	0/0	1/1:0,36:36:99:1154,108,0	1/1:0,24:24:72:897,72,0	0/0	0/0	1/1:0,35:35:99:1088,105,0	1/1:0,27:27:81:859,81,0	1/1:0,28:28:84:883,84,0	1/1:0,26:26:78:917,78,0	0/0	0/0	0/0	0/0	0/0	0/0	0/0	0/0	0/0	0/0	0/0	0/0	0/0
Nla_1G0001040	Nla_1G0001040	Nla_1G0001040.1	PASS	missense_variant	chr1/391824	427/1140	427/1140	143/379	c.427G>C	p.Ala143Pro	GT:AD:DP:GQ:PL	0/0	0/0	0/0	0/0	0/0	0/0	0/0	0/0	0/0	0/0	0/0	0/0	0/0	0/0	0/0	0/0	0/0	0/0	0/0	0/0	0/0	0/0	0/0	0/0	0/0	0/0	0/0	0/0	0/0	0/0	0/1:11,4:15:45:45,0,290	0/0	0/1:7,3:10:55:55,0,115	0/0	0/0	0/0	0/0	0/0
Nla_1G0001110	Nla_1G0001110	Nla_1G0001110.1	PASS	missense_variant	chr1/414611	458/1701	458/1701	153/566	c.458T>C	p.Leu153Pro	GT:AD:DP:GQ:PL	0/0	0/0	0/0	0/0	0/0	0/0	0/0	0/0	0/0	0/0	0/0	1/1:0,23:23:69:722,69,0	1/1:0,36:36:99:1336,108,0	1/1:0,10:10:30:370,30,0	1/1:0,24:24:72:864,72,0	1/1:0,24:24:72:761,72,0	1/1:0,27:27:81:891,81,0	1/1:0,26:26:78:868,78,0	1/1:0,24:24:72:800,72,0	0/0	0/0	1/1:0,29:29:87:1009,87,0	1/1:0,18:18:54:662,54,0	1/1:0,15:15:45:456,45,0	1/1:0,33:33:99:1046,99,0	1/1:0,24:24:72:887,72,0	1/1:0,16:16:48:572,48,0	1/1:0,18:18:53:609,53,0	0/0	1/1:0,23:23:69:859,69,0	1/1:0,31:31:93:1057,93,0	1/1:0,23:23:69:749,69,0	1/1:0,25:25:75:905,75,0	1/1:0,27:27:81:950,81,0	1/1:0,35:35:99:1285,105,0	1/1:0,40:40:99:1365,120,0	0/0	0/0
Nla_1G0001110	Nla_1G0001110	Nla_1G0001110.1	PASS	missense_variant	chr1/414968	815/1701	815/1701	272/566	c.815C>T	p.Pro272Leu	GT:AD:DP:GQ:PL	0/0	0/0	0/0	0/0	0/0	0/0	0/0	1/1:0,25:25:75:907,75,0	1/1:0,43:43:99:1431,129,0	0/0	0/0	0/0	0/0	0/0	0/0	0/0	0/0	0/0	0/0	0/0	0/0	0/0	0/0	0/0	0/0	0/0	0/0	0/0	0/0	0/0	0/0	0/0	0/0	0/0	0/0	0/0	0/0	0/0
Nla_1G0001110	Nla_1G0001110	Nla_1G0001110.1	PASS	missense_variant	chr1/415751	1598/1701	1598/1701	533/566	c.1598A>G	p.Glu533Gly	GT:AD:DP:GQ:PL	0/0	0/0	0/0	0/0	0/0	0/0	0/0	0/0	0/0	0/0	0/0	1/1:0,19:19:57:732,57,0	1/1:0,38:38:99:1387,114,0	1/1:0,33:33:99:1173,99,0	1/1:0,22:22:66:805,66,0	1/1:0,24:24:72:732,72,0	1/1:0,24:24:72:860,72,0	1/1:0,29:29:87:1020,87,0	1/1:0,29:29:87:1052,87,0	0/0	0/0	1/1:0,35:35:99:1114,105,0	1/1:0,30:30:90:1010,90,0	1/1:0,42:42:99:1403,126,0	1/1:0,20:20:60:793,60,0	1/1:0,31:31:93:1118,93,0	1/1:0,22:22:66:718,66,0	1/1:0,34:34:99:1120,102,0	0/0	1/1:0,23:23:69:829,69,0	1/1:0,26:26:78:887,78,0	1/1:0,31:31:93:1056,93,0	1/1:0,30:30:90:1130,90,0	1/1:0,26:26:78:928,78,0	1/1:0,39:39:99:1351,117,0	1/1:0,37:37:99:1266,111,0	0/0	0/0
Nla_1G0001120	Nla_1G0001120	Nla_1G0001120.1	PASS	synonymous_variant	chr1/420876	930/1695	930/1695	310/564	c.930T>C	p.Val310Val	GT:AD:DP:GQ:PL	0/0	0/0	0/0	0/0	0/0	0/0	0/0	0/0	0/0	0/0	0/0	1/1:0,22:22:66:892,66,0	1/1:0,39:39:99:1366,117,0	1/1:0,21:21:63:706,63,0	1/1:0,27:27:81:1034,81,0	1/1:0,16:16:48:536,48,0	1/1:0,36:36:99:1276,108,0	1/1:0,19:19:57:661,57,0	1/1:0,38:38:99:1306,114,0	0/0	0/0	1/1:0,35:35:99:1165,105,0	1/1:0,29:29:87:1007,87,0	1/1:0,25:25:75:913,75,0	1/1:0,16:16:48:569,48,0	1/1:0,33:33:99:1180,99,0	1/1:0,30:30:90:1159,90,0	1/1:0,30:30:90:1058,90,0	0/0	1/1:0,24:24:72:825,72,0	1/1:0,32:32:96:1167,96,0	1/1:0,22:22:66:753,66,0	1/1:0,23:23:69:832,69,0	1/1:0,32:32:96:1100,96,0	1/1:0,36:36:99:1238,108,0	1/1:0,25:25:75:857,75,0	0/0	0/0
Nla_1G0001120	Nla_1G0001120	Nla_1G0001120.1	PASS	synonymous_variant	chr1/420972	1026/1695	1026/1695	342/564	c.1026C>T	p.Asp342Asp	GT:AD:DP:GQ:PL	0/0	0/0	0/0	0/0	0/0	0/0	0/0	0/0	0/0	0/0	0/0	1/1:0,15:15:45:626,45,0	1/1:0,34:34:99:1183,102,0	1/1:0,18:18:54:689,54,0	1/1:0,26:26:78:940,78,0	1/1:0,17:17:51:542,51,0	1/1:0,37:37:99:1300,111,0	1/1:0,23:23:69:931,69,0	1/1:0,26:26:78:906,78,0	0/0	0/0	1/1:0,26:26:78:1028,78,0	1/1:0,19:19:57:711,57,0	1/1:0,30:30:90:1155,90,0	1/1:0,17:17:51:638,51,0	1/1:0,27:27:81:1026,81,0	1/1:0,31:31:93:1025,93,0	1/1:0,22:22:66:822,66,0	0/0	1/1:0,21:21:63:831,63,0	1/1:0,42:42:99:1470,126,0	1/1:0,19:19:57:638,57,0	1/1:0,22:22:66:855,66,0	1/1:0,31:31:93:1080,93,0	1/1:0,29:29:87:927,87,0	1/1:0,39:39:99:1351,117,0	0/0	0/0
Nla_1G0001150	Nla_1G0001150	Nla_1G0001150.1	PASS	missense_variant	chr1/429731	152/1668	152/1668	51/555	c.152G>C	p.Arg51Pro	GT:AD:DP:GQ:PL	0/0	0/0	0/0	0/0	0/0	0/0	0/0	0/0	0/0	0/0	0/0	0/0	0/0	0/0	0/0	0/0	0/0	0/0	0/0	0/0	0/0	0/0	0/0	0/0	0/1:11,4:15:47:47,0,216	0/0	0/0	0/0	0/0	0/0	0/0	0/0	0/0	0/0	0/0	0/0	0/0	0/0
Nla_1G0001150	Nla_1G0001150	Nla_1G0001150.1	SnpCluster	synonymous_variant	chr1/430221	642/1668	642/1668	214/555	c.642G>C	p.Ala214Ala	GT:AD:DP:GQ:PGT:PID:PL:PS	0/0	0/0	0/0	0/0	0/0	0/0	0/0	0/0	0/0	0/0	0/0	0/0	0/0	0/0	0/0	0/0	0/0	0|1:12,2:14:48:0|1:430221_G_C:48,0,498:430221	0/0	0/0	0/0	0/0	0/0	0/0	0/0	0/0	0/0	0/0	0/0	0/0	0/0	0/0	0/0	0/0	0/0	0/0	0/0	0/0
Nla_1G0001150	Nla_1G0001150	Nla_1G0001150.1	SnpCluster	missense_variant	chr1/430222	643/1668	643/1668	215/555	c.643G>C	p.Gly215Arg	GT:AD:DP:GQ:PGT:PID:PL:PS	0/0	0/0	0/0	0/0	0/0	0/0	0/0	0/0	0/0	0/0	0/0	0/0	0/0	0/0	0/0	0/0	0/0	0|1:12,2:14:48:0|1:430221_G_C:48,0,498:430221	0/0	0/0	0/0	0/0	0/0	0/0	0/0	0/0	0/0	0/0	0/0	0/0	0/0	0/0	0/0	0/0	0/0	0/0	0/0	0/0
Nla_1G0001150	Nla_1G0001150	Nla_1G0001150.1	PASS	synonymous_variant	chr1/430707	1128/1668	1128/1668	376/555	c.1128C>T	p.Ser376Ser	GT:AD:DP:GQ:PL	0/0	0/0	0/0	0/0	0/0	0/0	0/0	0/0	0/0	0/0	0/0	0/0	0/0	0/0	0/0	0/0	0/0	0/0	0/0	0/0	0/0	0/0	0/0	0/0	0/0	0/0	0/0	0/0	0/0	0/0	0/0	0/0	0/0	0/0	0/0	0/0	0/0	0/0
Nla_1G0001150	Nla_1G0001150	Nla_1G0001150.1	PASS	missense_variant	chr1/431234	1655/1668	1655/1668	552/555	c.1655C>T	p.Ser552Phe	GT:AD:DP:GQ:PL	0/0	0/0	0/0	0/0	0/0	0/0	0/0	0/0	0/0	0/0	0/0	1/1:0,5:5:15:205,15,0	1/1:0,10:10:30:334,30,0	1/1:0,4:4:12:156,12,0	1/1:0,7:7:21:254,21,0	1/1:0,9:9:27:286,27,0	1/1:0,8:8:24:195,24,0	1/1:0,7:7:21:253,21,0	1/1:0,10:10:30:389,30,0	0/0	0/0	1/1:0,8:8:24:268,24,0	1/1:0,9:9:27:275,27,0	1/1:0,5:5:15:165,15,0	1/1:0,8:8:24:253,24,0	1/1:0,12:12:36:376,36,0	0/0	1/1:0,7:7:21:217,21,0	0/0	1/1:0,5:5:15:142,15,0	1/1:0,5:5:15:159,15,0	1/1:0,12:12:35:334,35,0	1/1:0,3:3:9:89,9,0	1/1:0,3:3:9:123,9,0	1/1:0,10:10:30:350,30,0	1/1:0,10:10:30:283,30,0	0/0	0/0
Nla_1G0001160	Nla_1G0001160	Nla_1G0001160.1	PASS	missense_variant	chr1/433714	506/804	506/804	169/267	c.506C>A	p.Ala169Asp	GT:AD:DP:GQ:PL	1/1:0,3:3:9:122,9,0	1/1:0,2:2:6:51,6,0	0/0	1/1:0,6:6:17:185,17,0	1/1:0,2:2:6:83,6,0	1/1:0,3:3:9:91,9,0	0/0	1/1:0,3:3:9:125,9,0	1/1:0,3:3:9:102,9,0	1/1:0,3:3:9:126,9,0	1/1:0,5:5:15:173,15,0	1/1:1,3:4:2:107,2,0	1/1:0,4:4:12:166,12,0	0/0	1/1:0,5:5:15:165,15,0	1/1:0,6:6:18:175,18,0	1/1:0,2:2:6:49,6,0	1/1:0,4:4:12:101,12,0	1/1:0,2:2:6:76,6,0	1/1:0,4:4:12:133,12,0	1/1:0,3:3:9:106,9,0	0/0	1/1:0,5:5:15:159,15,0	1/1:0,10:10:30:364,30,0	0/0	1/1:0,4:4:12:162,12,0	1/1:0,4:4:12:163,12,0	0/0	0/0	1/1:0,2:2:6:72,6,0	1/1:0,3:3:9:93,9,0	1/1:0,3:3:9:91,9,0	1/1:0,5:5:15:163,15,0	1/1:0,5:5:15:202,15,0	1/1:0,7:7:20:194,20,0	0/0	0/0	0/0
Nla_1G0001170	Nla_1G0001170	Nla_1G0001170.1	PASS	missense_variant	chr1/434264	2657/2703	2657/2703	886/900	c.2657A>G	p.Glu886Gly	GT:AD:DP:GQ:PL	0/0	0/0	0/0	0/0	0/0	0/0	0/0	0/0	0/0	0/0	0/0	0/0	0/0	0/0	0/0	0/0	0/0	0/0	0/0	0/0	0/0	0/0	0/0	0/0	0/0	0/0	0/0	0/0	0/0	0/0	0/0	0/0	0/0	0/0	0/0	0/0	0/0	0/0
Nla_1G0001170	Nla_1G0001170	Nla_1G0001170.1	PASS	missense_variant	chr1/435076	1898/2703	1898/2703	633/900	c.1898C>T	p.Ser633Leu	GT:AD:DP:GQ:PL	0/0	0/0	0/0	0/0	0/0	0/0	0/0	0/0	0/0	0/0	0/0	0/0	0/0	1/1:0,15:15:45:525,45,0	1/1:0,20:20:60:663,60,0	0/0	1/1:0,15:15:45:590,45,0	0/0	0/0	0/0	0/0	0/0	0/0	0/0	0/0	0/0	0/0	0/0	0/0	0/0	0/0	0/0	0/0	0/0	0/0	0/0	0/0	0/0
Nla_1G0001170	Nla_1G0001170	Nla_1G0001170.1	PASS	missense_variant	chr1/436807	167/2703	167/2703	56/900	c.167A>G	p.His56Arg	GT:AD:DP:GQ:PL	0/0	0/0	0/0	0/0	0/0	0/0	0/0	0/0	0/0	0/0	0/0	1/1:0,15:15:45:593,45,0	1/1:0,26:26:78:956,78,0	1/1:0,16:16:48:633,48,0	1/1:0,15:15:45:546,45,0	1/1:0,13:13:39:504,39,0	1/1:0,20:20:60:633,60,0	1/1:0,19:19:57:642,57,0	1/1:0,20:20:60:740,60,0	0/0	0/0	1/1:0,20:20:60:737,60,0	1/1:0,14:14:42:470,42,0	1/1:0,22:22:66:847,66,0	1/1:0,27:27:81:917,81,0	1/1:0,36:36:99:1261,108,0	1/1:0,18:18:54:648,54,0	1/1:0,21:21:63:746,63,0	0/0	1/1:0,24:24:72:761,72,0	1/1:0,17:17:51:630,51,0	1/1:0,18:18:54:563,54,0	1/1:0,27:27:81:1045,81,0	1/1:0,27:27:81:824,81,0	1/1:0,23:23:69:862,69,0	1/1:0,20:20:60:705,60,0	0/0	0/0
Nla_1G0001170	Nla_1G0001170	Nla_1G0001170.1	PASS	missense_variant	chr1/436822	152/2703	152/2703	51/900	c.152G>A	p.Ser51Asn	GT:AD:DP:GQ:PL	0/0	0/0	0/0	0/0	0/0	0/0	0/0	0/0	0/0	0/0	0/0	1/1:0,16:16:48:580,48,0	1/1:0,26:26:78:901,78,0	1/1:0,15:15:45:547,45,0	1/1:0,10:10:30:359,30,0	0/0	1/1:0,21:21:63:682,63,0	0/0	0/0	0/0	0/0	0/0	0/0	0/0	0/0	1/1:0,36:36:99:1233,108,0	1/1:0,19:19:57:651,57,0	0/0	0/0	1/1:0,25:25:75:837,75,0	1/1:0,20:20:60:763,60,0	1/1:0,23:23:69:716,69,0	1/1:0,32:32:95:1071,95,0	1/1:0,28:28:83:816,83,0	1/1:0,22:22:66:786,66,0	1/1:0,19:19:57:719,57,0	0/0	0/0
Nla_1G0001170	Nla_1G0001170	Nla_1G0001170.1	PASS	synonymous_variant	chr1/436905	69/2703	69/2703	23/900	c.69G>A	p.Ala23Ala	GT:AD:DP:GQ:PL	0/0	0/0	0/0	0/0	0/0	0/0	0/0	0/0	0/0	0/0	0/0	1/1:0,31:31:93:1058,93,0	1/1:0,36:36:99:1280,108,0	1/1:0,14:14:42:514,42,0	1/1:0,13:13:39:409,39,0	1/1:0,15:15:45:592,45,0	1/1:0,18:18:54:653,54,0	1/1:0,18:18:54:567,54,0	1/1:0,25:25:75:870,75,0	0/0	0/0	1/1:0,28:28:84:902,84,0	1/1:0,13:13:39:540,39,0	1/1:0,31:31:93:1047,93,0	1/1:0,19:19:57:678,57,0	1/1:0,32:32:96:1205,96,0	1/1:0,18:18:54:725,54,0	1/1:0,19:19:57:727,57,0	0/0	1/1:0,26:26:78:993,78,0	1/1:0,29:29:87:996,87,0	1/1:0,25:25:75:811,75,0	1/1:0,34:34:99:1186,102,0	1/1:0,26:26:78:955,78,0	1/1:0,27:27:81:983,81,0	1/1:0,19:19:57:697,57,0	0/0	0/0
Nla_1G0001180	Nla_1G0001180	Nla_1G0001180.1	PASS	missense_variant	chr1/437551	1961/2361	1961/2361	654/786	c.1961A>G	p.Asn654Ser	GT:AD:DP:GQ:PL	0/0	0/0	0/0	0/0	0/0	0/0	0/0	0/0	0/0	0/0	0/0	0/0	0/0	0/0	0/0	0/0	0/0	0/0	0/0	0/0	0/0	0/0	0/0	0/0	0/0	0/0	0/0	0/0	0/0	0/0	0/0	0/0	0/0	0/0	0/0	0/0	0/0	0/0
Nla_1G0001190	Nla_1G0001190	Nla_1G0001190.1	PASS	missense_variant	chr1/440351	434/2103	434/2103	145/700	c.434C>T	p.Thr145Met	GT:AD:DP:GQ:PGT:PID:PL:PS	0/0	0/0	0/0	0/0	0/0	0/0	0/0	0/0	0/0	0/0	0/0	1/1:0,30:30:90:.:.:1086,90,0	1/1:0,46:46:99:.:.:1545,138,0	1/1:0,21:21:63:.:.:799,63,0	1/1:0,35:35:99:.:.:1160,105,0	1/1:0,17:17:51:.:.:508,51,0	1/1:0,37:37:99:.:.:1298,111,0	1/1:0,26:26:78:.:.:827,78,0	1/1:0,21:21:63:.:.:741,63,0	0/0	0/0	1|1:0,19:19:57:1|1:440342_C_T:630,57,0:440342	1/1:0,32:32:96:.:.:1051,96,0	1/1:0,27:27:81:.:.:888,81,0	1/1:0,21:21:63:.:.:693,63,0	1/1:0,38:38:99:.:.:1339,114,0	1/1:0,21:21:63:.:.:754,63,0	1/1:0,30:30:90:.:.:1076,90,0	0/0	1/1:0,25:25:75:.:.:854,75,0	1/1:0,32:32:96:.:.:1159,96,0	1/1:0,30:30:90:.:.:1006,90,0	1/1:0,37:37:99:.:.:1346,111,0	1/1:0,21:21:63:.:.:710,63,0	1/1:0,32:32:96:.:.:1157,96,0	1/1:0,41:41:99:.:.:1523,123,0	0/0	0/0
Nla_1G0001190	Nla_1G0001190	Nla_1G0001190.1	PASS	missense_variant	chr1/441513	1493/2103	1493/2103	498/700	c.1493C>T	p.Ala498Val	GT:AD:DP:GQ:PL	0/0	0/0	0/0	0/0	0/0	0/0	0/0	0/0	0/0	0/0	0/0	1/1:0,28:28:84:1066,84,0	1/1:0,36:36:99:1299,108,0	1/1:0,25:25:75:898,75,0	1/1:0,25:25:75:873,75,0	1/1:0,28:28:84:963,84,0	1/1:0,37:37:99:1240,111,0	1/1:0,24:24:72:834,72,0	1/1:0,34:34:99:1245,102,0	0/0	0/0	1/1:0,29:29:87:1064,87,0	1/1:0,35:35:99:1186,105,0	1/1:1,28:29:77:924,77,0	1/1:0,22:22:65:702,65,0	1/1:0,31:31:93:1162,93,0	1/1:0,30:30:90:1013,90,0	1/1:0,34:34:99:1051,101,0	0/0	1/1:0,20:20:60:762,60,0	1/1:0,33:33:99:1131,99,0	1/1:0,26:26:78:917,78,0	1/1:0,35:35:99:1253,105,0	1/1:0,27:27:81:856,81,0	1/1:0,34:34:99:1250,102,0	1/1:0,37:37:99:1102,111,0	0/0	0/0
Nla_1G0001200	Nla_1G0001200	Nla_1G0001200.1	PASS	synonymous_variant	chr1/443257	378/1023	378/1023	126/340	c.378A>G	p.Lys126Lys	GT:AD:DP:GQ:PGT:PID:PL:PS	0/0	0/0	0/0	0/0	0/0	0/0	0/0	0/0	0/0	0/0	0/0	1/1:0,21:21:63:.:.:769,63,0	1/1:0,24:24:72:.:.:800,72,0	1/1:0,25:25:75:.:.:798,75,0	1|1:0,19:19:57:1|1:443257_A_G:759,57,0:443257	1/1:0,21:21:63:.:.:738,63,0	1/1:0,23:23:69:.:.:721,69,0	1/1:0,12:12:36:.:.:420,36,0	1/1:0,19:19:57:.:.:642,57,0	0/0	0/0	1/1:0,17:17:50:.:.:520,50,0	1/1:0,19:19:57:.:.:557,57,0	1/1:0,11:11:33:.:.:443,33,0	1/1:0,13:13:39:.:.:446,39,0	1/1:0,23:23:69:.:.:861,69,0	1/1:0,24:24:72:.:.:903,72,0	1/1:0,4:4:12:.:.:158,12,0	0/0	1/1:0,8:8:24:.:.:297,24,0	1/1:0,15:15:45:.:.:534,45,0	1/1:0,9:9:27:.:.:380,27,0	1/1:0,16:16:48:.:.:535,48,0	1/1:0,13:13:39:.:.:501,39,0	1/1:0,19:19:57:.:.:692,57,0	1/1:0,23:23:69:.:.:761,69,0	0/0	0/0
Nla_1G0001210	Nla_1G0001210	Nla_1G0001210.1	PASS	synonymous_variant	chr1/446897	669/861	669/861	223/286	c.669G>A	p.Glu223Glu	GT:AD:DP:GQ:PL	0/0	0/0	0/0	0/0	0/0	0/0	0/0	0/0	0/0	0/0	0/0	1/1:0,7:7:21:278,21,0	1/1:0,10:10:30:348,30,0	0/0	0/0	0/0	0/0	0/0	0/0	0/0	0/0	0/0	0/0	0/0	0/0	1/1:0,6:6:18:206,18,0	1/1:0,4:4:12:127,12,0	0/0	0/0	1/1:0,3:3:9:123,9,0	1/1:0,7:7:21:257,21,0	1/1:0,9:9:27:274,27,0	1/1:0,9:9:27:290,27,0	1/1:0,2:2:6:49,6,0	1/1:0,15:15:45:590,45,0	1/1:0,16:16:48:535,48,0	0/0	0/0
Nla_1G0001230	Nla_1G0001230	Nla_1G0001230.1	PASS	missense_variant	chr1/456311	2632/2640	2632/2640	878/879	c.2632C>T	p.Arg878Trp	GT:AD:DP:GQ:PL	0/0	0/0	0/0	0/0	0/0	0/0	0/0	0/0	0/0	0/0	0/0	0/0	0/0	0/0	0/0	1/1:0,15:15:45:515,45,0	0/0	1/1:0,14:14:42:486,42,0	1/1:0,23:23:69:822,69,0	0/0	0/0	1/1:0,29:29:87:996,87,0	1/1:0,14:14:42:588,42,0	1/1:0,18:18:54:551,54,0	1/1:0,11:11:33:463,33,0	0/0	0/0	1/1:0,20:20:60:738,60,0	0/0	0/0	0/0	0/0	0/0	0/0	0/0	0/0	0/0	0/0
Nla_1G0001290	Nla_1G0001290	Nla_1G0001290.1	PASS	missense_variant	chr1/470429	427/1947	427/1947	143/648	c.427A>G	p.Ser143Gly	GT:AD:DP:GQ:PL	0/0	0/0	0/0	0/0	0/0	0/0	0/0	0/0	0/0	0/0	0/0	1/1:0,15:15:45:597,45,0	1/1:0,44:44:99:1467,132,0	1/1:0,27:27:81:861,81,0	1/1:0,26:26:78:920,78,0	1/1:0,19:19:57:660,57,0	1/1:0,29:29:87:976,87,0	1/1:0,26:26:78:989,78,0	1/1:0,24:24:72:872,72,0	0/0	0/0	1/1:0,33:33:99:1113,99,0	1/1:0,32:32:96:1100,96,0	1/1:0,24:24:72:865,72,0	1/1:0,18:18:54:585,54,0	1/1:0,24:24:72:865,72,0	1/1:0,23:23:69:823,69,0	1/1:0,30:30:90:1113,90,0	0/0	1/1:0,25:25:75:911,75,0	1/1:0,25:25:75:832,75,0	1/1:0,29:29:87:1008,87,0	1/1:0,17:17:51:644,51,0	1/1:0,25:25:75:871,75,0	1/1:0,24:24:72:839,72,0	1/1:0,28:28:84:1041,84,0	0/0	0/0
Nla_1G0001370	Nla_1G0001370	Nla_1G0001370.1	PASS	missense_variant	chr1/494345	522/1935	522/1935	174/644	c.522A>C	p.Leu174Phe	GT:AD:DP:GQ:PL	0/0	0/0	0/0	0/0	0/0	0/0	0/0	0/0	0/0	0/0	0/0	1/1:0,31:31:93:1151,93,0	1/1:0,29:29:87:1015,87,0	1/1:0,22:22:66:801,66,0	1/1:0,29:29:87:1048,87,0	1/1:0,28:28:84:962,84,0	1/1:0,36:36:99:1198,108,0	1/1:0,18:18:54:655,54,0	1/1:0,25:25:75:894,75,0	0/0	0/0	1/1:0,35:35:99:1167,105,0	1/1:0,38:38:99:1318,114,0	1/1:0,30:30:90:989,90,0	1/1:0,24:24:72:833,72,0	1/1:0,33:33:99:1146,99,0	1/1:0,21:21:63:807,63,0	1/1:0,24:24:72:942,72,0	0/0	1/1:0,21:21:63:805,63,0	1/1:0,34:34:99:1186,102,0	1/1:0,35:35:99:1184,105,0	1/1:0,31:31:93:1130,93,0	1/1:0,24:24:72:837,72,0	1/1:0,38:38:99:1461,114,0	1/1:0,35:35:99:1287,105,0	0/0	0/0
Nla_1G0001370	Nla_1G0001370	Nla_1G0001370.1	PASS	missense_variant	chr1/494594	771/1935	771/1935	257/644	c.771G>A	p.Met257Ile	GT:AD:DP:GQ:PL	0/0	0/0	0/0	0/0	0/0	0/0	0/0	0/0	0/0	0/0	0/0	0/0	0/0	0/0	0/0	0/0	0/0	0/0	0/0	0/0	0/0	0/0	0/0	0/0	0/0	0/0	0/0	0/0	0/0	0/0	0/0	0/0	1/1:0,30:30:90:1124,90,0	1/1:0,27:27:81:997,81,0	0/0	0/0	0/0	0/0
Nla_1G0001470	Nla_1G0001470	Nla_1G0001470.1	PASS	synonymous_variant	chr1/528858	666/861	666/861	222/286	c.666G>A	p.Ala222Ala	GT:AD:DP:GQ:PL	0/0	0/0	0/0	0/0	0/0	0/0	0/0	0/0	0/0	0/0	0/0	1/1:0,7:7:21:246,21,0	1/1:0,8:8:24:301,24,0	1/1:0,9:9:27:297,27,0	1/1:0,3:3:9:122,9,0	1/1:0,12:12:36:426,36,0	1/1:0,18:18:54:634,54,0	1/1:0,10:10:30:341,30,0	1/1:0,11:11:33:411,33,0	0/0	0/0	1/1:0,6:6:18:251,18,0	1/1:0,6:6:18:183,18,0	1/1:0,11:11:33:391,33,0	1/1:0,6:6:18:217,18,0	1/1:0,5:5:15:176,15,0	1/1:0,6:6:18:200,18,0	1/1:0,6:6:18:253,18,0	0/0	1/1:0,13:13:39:437,39,0	1/1:0,8:8:24:330,24,0	1/1:0,10:10:30:341,30,0	1/1:0,6:6:18:250,18,0	1/1:0,11:11:33:394,33,0	1/1:0,11:11:33:398,33,0	1/1:0,6:6:18:241,18,0	0/0	0/0
Nla_1G0001470	Nla_1G0001470	Nla_1G0001470.1	PASS	missense_variant	chr1/528947	577/861	577/861	193/286	c.577G>A	p.Ala193Thr	GT:AD:DP:GQ:PL	0/0	0/0	0/0	0/0	0/0	0/0	0/0	0/0	0/0	0/0	0/0	1/1:0,10:10:30:340,30,0	1/1:0,16:16:48:499,48,0	1/1:0,9:9:27:253,27,0	1/1:0,8:8:24:251,24,0	1/1:0,24:24:72:719,72,0	1/1:0,21:21:63:620,63,0	1/1:0,13:13:38:336,38,0	1/1:0,17:17:51:606,51,0	0/0	0/0	1/1:0,17:17:51:437,51,0	1/1:0,10:10:30:316,30,0	1/1:0,22:22:65:583,65,0	1/1:0,9:9:27:272,27,0	1/1:0,5:5:15:171,15,0	1/1:0,12:12:36:349,36,0	1/1:0,11:11:33:358,33,0	0/0	1/1:0,20:20:60:562,60,0	1/1:0,16:16:48:587,48,0	1/1:0,23:23:69:639,69,0	1/1:0,11:11:33:382,33,0	1/1:0,15:15:45:432,45,0	1/1:0,15:15:44:436,44,0	1/1:0,13:13:39:384,39,0	0/0	0/0
Nla_1G0001510	Nla_1G0001510	Nla_1G0001510.1	PASS	missense_variant	chr1/548566	413/2097	413/2097	138/698	c.413C>T	p.Pro138Leu	GT:AD:DP:GQ:PGT:PID:PL:PS	0/0	0/0	0/0	0/0	0/0	0/0	0/0	0/0	0/0	0/0	0/0	1/1:0,25:25:75:.:.:984,75,0	1/1:0,46:46:99:.:.:1559,138,0	1/1:0,29:29:87:.:.:1112,87,0	1/1:0,24:24:72:.:.:805,72,0	1/1:0,16:16:48:.:.:566,48,0	1/1:0,36:36:99:.:.:1303,108,0	1/1:0,23:23:69:.:.:892,69,0	1/1:0,44:44:99:.:.:1548,132,0	0/0	0/0	1/1:0,35:35:99:.:.:1235,105,0	1/1:0,23:23:69:.:.:868,69,0	1/1:0,24:24:72:.:.:821,72,0	1/1:0,33:33:99:.:.:1221,99,0	1/1:0,26:26:78:.:.:1019,78,0	1/1:0,41:41:99:.:.:1553,123,0	1/1:0,24:24:72:.:.:982,72,0	0/0	1/1:0,28:28:84:.:.:991,84,0	1|1:0,28:28:84:1|1:548557_AT_A:1045,84,0:548557	1/1:0,21:21:63:.:.:749,63,0	1/1:0,40:40:99:.:.:1341,120,0	1/1:0,31:31:93:.:.:1098,93,0	1/1:0,41:41:99:.:.:1527,123,0	1/1:0,31:31:93:.:.:1128,93,0	0/0	0/0
Nla_1G0001520	Nla_1G0001520	Nla_1G0001520.1	PASS	synonymous_variant	chr1/552095	1062/3732	1062/3732	354/1243	c.1062C>T	p.Arg354Arg	GT:AD:DP:GQ:PL	0/0	0/0	0/0	0/0	0/0	0/0	0/0	0/0	0/0	0/0	0/0	1/1:0,18:18:54:641,54,0	1/1:0,28:28:84:1023,84,0	1/1:0,28:28:84:1064,84,0	1/1:0,19:19:57:651,57,0	1/1:0,15:15:45:486,45,0	1/1:0,24:24:72:781,72,0	1/1:0,20:20:60:655,60,0	1/1:0,26:26:78:943,78,0	0/0	0/0	1/1:0,22:22:66:763,66,0	1/1:0,21:21:63:704,63,0	1/1:0,33:33:99:1128,99,0	1/1:0,21:21:63:707,63,0	1/1:0,38:38:99:1313,114,0	1/1:0,22:22:66:742,66,0	1/1:0,20:20:60:617,60,0	0/0	1/1:0,22:22:66:811,66,0	1/1:0,25:25:75:885,75,0	1/1:0,30:30:90:1010,90,0	1/1:0,28:28:84:921,84,0	1/1:0,25:25:75:816,75,0	1/1:0,30:30:90:977,90,0	1/1:0,42:42:99:1484,126,0	0/0	0/0
Nla_1G0001570	Nla_1G0001570	Nla_1G0001570.1	PASS	missense_variant	chr1/577137	626/3951	626/3951	209/1316	c.626G>A	p.Cys209Tyr	GT:AD:DP:GQ:PL	0/0	0/0	0/0	0/0	0/0	0/0	0/0	0/0	0/0	0/0	0/0	0/0	0/0	0/0	0/0	0/0	0/0	0/0	0/0	0/0	0/0	0/0	0/0	0/0	0/0	0/0	0/0	0/0	0/0	0/0	0/0	0/0	0/0	0/0	0/0	0/0	0/0	0/0
Nla_1G0001580	Nla_1G0001580	Nla_1G0001580.1	PASS	synonymous_variant	chr1/582336	1263/1293	1263/1293	421/430	c.1263G>T	p.Gly421Gly	GT:AD:DP:GQ:PL	0/0	0/0	0/0	0/0	0/0	0/0	0/0	0/0	0/0	0/0	0/0	1/1:0,8:8:24:300,24,0	1/1:0,13:13:39:472,39,0	1/1:0,13:13:39:402,39,0	1/1:0,17:17:51:602,51,0	1/1:0,13:13:39:417,39,0	1/1:0,16:18:48:489,48,0	1/1:0,17:17:49:488,49,0	1/1:0,20:20:60:610,60,0	0/0	0/0	1/1:0,9:9:27:344,27,0	1/1:0,9:9:27:245,27,0	1/1:0,16:16:48:539,48,0	1/1:0,9:9:27:240,27,0	1/1:0,13:13:39:374,39,0	1/1:0,18:18:54:600,54,0	1/1:0,20:20:60:600,60,0	0/0	1/1:0,2:2:6:84,6,0	1/1:0,13:13:39:432,39,0	1/1:0,10:10:30:298,30,0	1/1:0,15:15:45:428,45,0	1/1:0,17:17:51:528,51,0	1/1:0,23:23:69:787,69,0	1/1:0,6:6:18:243,18,0	0/0	0/0
Nla_1G0001580	Nla_1G0001580	Nla_1G0001580.1	PASS	synonymous_variant	chr1/582579	1020/1293	1020/1293	340/430	c.1020C>T	p.Ala340Ala	GT:AD:DP:GQ:PGT:PID:PL:PS	0/0	0/0	0/0	0/0	0/0	0/0	0/0	0/0	0/0	0/0	0/0	1/1:0,13:13:39:.:.:436,39,0	1/1:0,21:21:63:.:.:775,63,0	1/1:0,12:12:36:.:.:454,36,0	1/1:0,15:15:45:.:.:554,45,0	1/1:0,16:16:48:.:.:511,48,0	1/1:0,17:17:51:.:.:609,51,0	1/1:0,13:13:38:.:.:393,38,0	1/1:0,18:18:54:.:.:611,54,0	0/0	0/0	1|1:0,23:23:68:1|1:582564_G_A:727,68,0:582564	1/1:0,8:8:24:.:.:297,24,0	1/1:0,16:16:48:.:.:531,48,0	1/1:0,23:23:69:.:.:761,69,0	1/1:0,17:17:51:.:.:606,51,0	1/1:0,20:20:60:.:.:626,60,0	1/1:0,12:12:36:.:.:456,36,0	0/0	1/1:0,9:9:27:.:.:371,27,0	1/1:0,17:17:51:.:.:610,51,0	1|1:0,20:20:60:1|1:582570_G_A:724,60,0:582570	1|1:0,10:10:30:1|1:582572_T_A:354,30,0:582572	1/1:0,15:15:45:.:.:489,45,0	1/1:0,19:19:57:.:.:589,57,0	1/1:0,15:15:45:.:.:490,45,0	0/0	0/0
Nla_1G0001590	Nla_1G0001590	Nla_1G0001590.1	PASS	missense_variant	chr1/589874	874/1806	874/1806	292/601	c.874C>T	p.Arg292Cys	GT:AD:DP:GQ:PL	0/0	0/0	0/0	0/0	0/0	0/0	0/0	0/0	0/0	0/0	0/0	1/1:0,21:21:63:773,63,0	1/1:0,30:30:90:1126,90,0	1/1:0,20:20:60:793,60,0	1/1:0,17:17:51:648,51,0	1/1:0,26:26:78:853,78,0	1/1:0,36:36:99:1343,108,0	1/1:0,21:21:63:811,63,0	1/1:0,23:23:69:898,69,0	0/0	0/0	1/1:0,28:28:84:1082,84,0	1/1:0,24:24:72:895,72,0	1/1:0,28:28:84:974,84,0	1/1:0,18:18:54:681,54,0	1/1:0,20:20:60:743,60,0	1/1:0,15:15:45:565,45,0	1/1:0,14:14:42:452,42,0	0/0	1/1:0,18:18:54:719,54,0	1/1:0,19:19:57:629,57,0	1/1:0,25:25:75:908,75,0	1/1:0,37:37:99:1370,111,0	1/1:0,21:21:63:747,63,0	1/1:0,21:21:63:780,63,0	1/1:0,19:19:57:732,57,0	0/0	0/0
Nla_1G0001600	Nla_1G0001600	Nla_1G0001600.1	PASS	synonymous_variant	chr1/592375	297/2034	297/2034	99/677	c.297A>G	p.Ala99Ala	GT:AD:DP:GQ:PL	0/0	0/0	0/0	0/0	0/1:11,2:13:45:45,0,344	0/0	0/0	0/0	0/0	0/0	0/0	1/1:0,14:14:42:476,42,0	1/1:0,25:25:75:871,75,0	1/1:0,15:15:45:457,45,0	1/1:0,8:8:24:302,24,0	1/1:0,15:15:45:529,45,0	1/1:0,17:17:51:605,51,0	1/1:0,10:10:30:353,30,0	1/1:0,9:9:27:335,27,0	0/0	0/0	1/1:0,26:26:78:884,78,0	1/1:0,19:19:57:583,57,0	1/1:0,14:14:42:427,42,0	1/1:0,8:8:24:329,24,0	1/1:0,11:11:33:409,33,0	1/1:0,13:13:39:402,39,0	1/1:0,22:22:66:743,66,0	0/0	1/1:0,6:6:18:218,18,0	1/1:0,15:15:45:589,45,0	1/1:0,14:14:42:448,42,0	1/1:0,15:15:45:560,45,0	1/1:0,11:11:33:376,33,0	1/1:0,17:17:51:577,51,0	1/1:0,20:20:60:718,60,0	0/0	0/0
Nla_1G0001610	Nla_1G0001610	Nla_1G0001610.1	PASS	synonymous_variant	chr1/596362	558/1899	558/1899	186/632	c.558A>C	p.Ser186Ser	GT:AD:DP:GQ:PL	0/0	0/0	0/0	0/0	0/0	0/0	0/0	0/0	0/0	0/0	0/0	0/0	0/0	0/0	0/0	0/0	0/0	0/0	0/0	0/0	0/0	0/0	0/0	0/0	0/0	0/0	0/0	0/0	0/0	1/1:0,15:15:45:595,45,0	1/1:0,30:30:90:1096,90,0	1/1:0,26:26:78:819,78,0	0/0	0/0	0/0	0/0	0/0	0/0
Nla_1G0001610	Nla_1G0001610	Nla_1G0001610.1	PASS	missense_variant	chr1/596728	192/1899	192/1899	64/632	c.192A>G	p.Ile64Met	GT:AD:DP:GQ:PL	0/0	0/0	0/0	0/0	0/0	0/0	0/0	0/0	0/0	0/0	0/0	1/1:0,22:22:66:834,66,0	1/1:0,44:44:99:1570,132,0	1/1:0,22:22:66:821,66,0	1/1:0,43:43:99:1563,129,0	1/1:0,28:28:84:929,84,0	1/1:0,32:32:96:1170,96,0	1/1:0,24:24:72:818,72,0	1/1:0,31:31:93:1147,93,0	0/0	0/0	1/1:0,34:34:99:1153,102,0	1/1:0,40:40:99:1274,120,0	1/1:0,33:33:99:1247,99,0	1/1:0,40:40:99:1442,120,0	1/1:0,31:31:93:1205,93,0	1/1:0,27:27:81:955,81,0	1/1:0,29:29:87:1088,87,0	0/0	1/1:0,24:24:72:874,72,0	1/1:0,30:30:90:1111,90,0	1/1:0,40:40:99:1335,120,0	1/1:0,29:29:87:1069,87,0	1/1:0,20:20:60:723,60,0	1/1:0,27:27:81:1015,81,0	1/1:0,38:38:99:1288,114,0	0/0	0/0
Nla_1G0001640	Nla_1G0001640	Nla_1G0001640.1	PASS	synonymous_variant	chr1/601618	1554/2178	1554/2178	518/725	c.1554G>A	p.Gln518Gln	GT:AD:DP:GQ:PL	0/0	0/0	0/0	0/0	0/0	0/0	0/0	0/0	0/0	0/0	0/0	1/1:0,23:23:69:865,69,0	1/1:0,41:41:99:1414,123,0	1/1:0,17:17:51:647,51,0	1/1:0,20:20:60:734,60,0	1/1:0,29:29:87:1015,87,0	1/1:0,25:25:75:978,75,0	1/1:0,29:29:87:973,87,0	1/1:0,43:43:99:1496,129,0	0/0	0/0	1/1:0,22:22:66:753,66,0	1/1:0,21:21:63:815,63,0	1/1:0,30:30:90:1056,90,0	1/1:0,25:25:75:914,75,0	1/1:0,34:34:99:1256,102,0	1/1:0,26:26:78:1058,78,0	1/1:0,26:26:78:916,78,0	0/0	1/1:0,32:32:96:1168,96,0	1/1:0,32:32:96:1240,96,0	1/1:0,27:27:81:894,81,0	1/1:0,20:20:60:809,60,0	1/1:0,18:18:54:573,54,0	1/1:0,23:23:69:857,69,0	1/1:0,36:36:99:1345,108,0	0/0	0/0
Nla_1G0001660	Nla_1G0001660	Nla_1G0001660.1	PASS	synonymous_variant	chr1/606452	558/1386	558/1386	186/461	c.558G>A	p.Glu186Glu	GT:AD:DP:GQ:PL	0/0	0/0	0/0	0/0	0/0	0/0	0/0	0/0	0/0	0/0	0/0	1/1:0,24:24:72:892,72,0	1/1:0,33:33:99:1044,99,0	1/1:0,25:25:75:842,75,0	1/1:0,24:24:72:855,72,0	1/1:0,20:20:60:695,60,0	1/1:0,25:25:75:833,75,0	1/1:0,25:25:74:918,74,0	1/1:0,24:24:72:969,72,0	0/0	0/0	1/1:0,17:17:51:573,51,0	1/1:0,22:22:66:738,66,0	1/1:0,33:33:99:1144,99,0	1/1:0,17:17:51:633,51,0	1/1:0,35:35:99:1236,105,0	1/1:0,26:26:78:942,78,0	1/1:0,32:32:96:1117,96,0	0/0	1/1:0,13:13:39:539,39,0	1/1:0,25:25:74:795,74,0	1/1:0,42:42:99:1400,125,0	1/1:0,27:27:81:1002,81,0	1/1:0,26:26:78:919,78,0	1/1:0,25:25:75:938,75,0	1/1:0,34:34:99:1206,102,0	0/0	0/0
Nla_1G0001690	Nla_1G0001690	Nla_1G0001690.1	PASS	synonymous_variant	chr1/616034	2793/3774	2793/3774	931/1257	c.2793C>T	p.Pro931Pro	GT:AD:DP:GQ:PGT:PID:PL:PS	0/0	0/0	0/0	1/1:0,25:25:75:.:.:841,75,0	0/0	1/1:0,27:27:81:.:.:1016,81,0	1/1:0,41:41:99:.:.:1302,123,0	1/1:0,40:40:99:.:.:1457,120,0	1/1:0,20:20:60:.:.:698,60,0	0/0	0/0	1/1:0,38:38:99:.:.:1424,114,0	1/1:0,48:48:99:.:.:1588,144,0	1/1:0,25:25:75:.:.:965,75,0	1/1:0,42:42:99:.:.:1416,126,0	1/1:0,20:20:60:.:.:693,60,0	1/1:0,27:27:81:.:.:994,81,0	1/1:0,37:37:99:.:.:1337,111,0	1/1:0,24:24:72:.:.:755,72,0	0/0	0/0	1/1:0,20:20:60:.:.:714,60,0	1/1:0,24:24:72:.:.:887,72,0	1/1:0,32:32:96:.:.:1171,96,0	1/1:0,35:35:99:.:.:1127,105,0	1/1:0,32:32:96:.:.:1064,96,0	1/1:0,25:25:75:.:.:836,75,0	1/1:0,29:29:87:.:.:1047,87,0	0/0	1/1:0,21:21:63:.:.:761,63,0	1/1:0,33:33:99:.:.:1126,99,0	1/1:0,35:35:99:.:.:1296,105,0	1/1:0,33:33:99:.:.:1115,99,0	1|1:0,25:25:75:1|1:616025_A_C:879,75,0:616025	1/1:0,29:29:87:.:.:1114,87,0	1/1:0,43:43:99:.:.:1511,129,0	0/0	0/0
Nla_1G0001710	Nla_1G0001710	Nla_1G0001710.1	PASS	missense_variant	chr1/621217	64/1419	64/1419	22/472	c.64G>A	p.Ala22Thr	GT:AD:DP:GQ:PL	0/0	0/0	0/0	0/0	0/0	0/0	0/0	0/0	0/0	0/0	0/0	0/0	0/0	0/0	0/0	0/1:10,3:13:54:54,0,229	0/0	0/0	0/0	0/0	0/0	0/0	0/0	0/0	0/0	0/0	0/0	0/0	0/0	0/0	0/0	0/0	0/0	0/0	0/0	0/0	0/0	0/0
Nla_1G0001800	Nla_1G0001800	Nla_1G0001800.1	PASS	missense_variant	chr1/645412	1105/2004	1105/2004	369/667	c.1105G>A	p.Asp369Asn	GT:AD:DP:GQ:PL	0/0	0/0	0/0	0/0	0/0	0/0	0/0	0/0	0/0	0/0	0/0	0/0	0/0	0/0	0/0	0/0	0/0	0/0	0/0	0/0	0/0	0/0	0/0	0/0	0/0	0/0	0/0	0/0	0/0	0/0	0/0	0/0	0/0	0/0	1/1:0,27:27:81:925,81,0	1/1:3,30:33:7:913,7,0	0/0	0/0
Nla_1G0001820	Nla_1G0001820	Nla_1G0001820.1	SnpCluster	missense_variant	chr1/650758	418/1533	418/1533	140/510	c.418C>T	p.Arg140Cys	GT:AD:DP:GQ:PGT:PID:PL:PS	0/0	0/0	0/0	0/0	0/0	0/0	0/0	0/0	0/0	0/0	0/0	0/0	0/0	1|1:0,20:20:60:1|1:650758_G_A:900,60,0:650758	1|1:0,28:28:84:1|1:650758_G_A:1260,84,0:650758	0/0	0/0	0/0	0/0	0/0	0/0	0/0	0/0	0/0	0/0	0/0	0/0	0/0	0/0	0/0	0/0	0/0	0/0	0/0	0/0	0/0	0/0	0/0
Nla_1G0001820	Nla_1G0001820	Nla_1G0001820.1	SnpCluster	synonymous_variant	chr1/650759	417/1533	417/1533	139/510	c.417G>A	p.Ala139Ala	GT:AD:DP:GQ:PGT:PID:PL:PS	0/0	0/0	0/0	0/0	0/0	0/0	0/0	0/0	0/0	0/0	0/0	1/1:0,13:13:39:.:.:426,39,0	1/1:0,45:45:99:.:.:1489,135,0	1|1:0,20:20:60:1|1:650758_G_A:900,60,0:650758	1|1:0,28:28:84:1|1:650758_G_A:1260,84,0:650758	1/1:0,14:14:42:.:.:483,42,0	1/1:0,23:23:69:.:.:762,69,0	1/1:0,28:28:84:.:.:977,84,0	1/1:0,14:14:42:.:.:517,42,0	0/0	0/0	1/1:0,18:18:54:.:.:609,54,0	1|1:0,22:22:66:1|1:650759_C_T:753,66,0:650759	1|1:0,27:27:81:1|1:650759_C_T:963,81,0:650759	1/1:0,22:22:66:.:.:718,66,0	1/1:0,22:22:66:.:.:727,66,0	1/1:0,13:13:39:.:.:528,39,0	1/1:0,33:33:99:.:.:1180,99,0	0/0	1/1:0,14:14:42:.:.:486,42,0	1/1:0,14:14:42:.:.:508,42,0	1/1:0,29:29:87:.:.:1066,87,0	1/1:0,13:13:39:.:.:444,39,0	1/1:0,20:20:60:.:.:686,60,0	1/1:0,27:27:81:.:.:980,81,0	1/1:0,24:24:72:.:.:969,72,0	0/0	0/0
Nla_1G0001850	Nla_1G0001850	Nla_1G0001850.1	PASS	synonymous_variant	chr1/659897	924/1128	924/1128	308/375	c.924T>G	p.Val308Val	GT:AD:DP:GQ:PGT:PID:PL:PS	0/0	0/0	0/0	0/0	0/0	0/0	0/0	0/0	0/0	0/0	0/0	1/1:0,19:19:57:.:.:749,57,0	1/1:0,35:35:99:.:.:1343,105,0	1/1:0,17:17:51:.:.:604,51,0	1|1:0,24:24:72:1|1:659891_GC_G:939,72,0:659891	1/1:0,34:34:99:.:.:1147,102,0	1/1:0,32:32:96:.:.:1051,96,0	1/1:0,36:36:99:.:.:1373,108,0	1/1:0,23:23:69:.:.:845,69,0	0/0	0/0	1/1:0,30:30:90:.:.:1055,90,0	1/1:0,20:20:60:.:.:742,60,0	1/1:0,28:28:84:.:.:1083,84,0	1/1:0,31:31:93:.:.:1127,93,0	1/1:0,24:24:72:.:.:944,72,0	1|1:0,28:28:84:1|1:659896_G_A:999,84,0:659896	1/1:0,28:28:84:.:.:1031,84,0	0/0	1/1:0,22:22:66:.:.:787,66,0	1/1:0,28:28:84:.:.:1097,84,0	1/1:0,26:26:78:.:.:907,78,0	1/1:0,28:28:84:.:.:970,84,0	1/1:0,21:21:63:.:.:745,63,0	1/1:0,34:34:99:.:.:1362,102,0	1/1:0,33:33:99:.:.:1178,99,0	0/0	0/0
Nla_1G0001940	Nla_1G0001940	Nla_1G0001940.1	PASS	missense_variant	chr1/687103	569/708	569/708	190/235	c.569G>T	p.Gly190Val	GT:AD:DP:GQ:PL	0/0	0/0	0/0	0/0	0/0	0/0	0/0	0/0	0/0	0/0	0/0	0/0	0/0	0/0	0/0	0/0	1/1:0,32:32:96:1169,96,0	0/0	0/0	0/0	0/0	0/0	0/0	0/0	0/0	0/0	0/0	0/0	0/0	0/0	0/0	0/0	0/0	0/0	0/0	0/0	0/0	0/0
Nla_1G0002010	Nla_1G0002010	Nla_1G0002010.1	PASS	missense_variant	chr1/714164	823/1503	823/1503	275/500	c.823G>A	p.Asp275Asn	GT:AD:DP:GQ:PL	0/0	0/0	0/0	0/0	0/0	0/0	0/0	0/0	0/0	0/0	0/0	1/1:0,26:26:78:938,78,0	1/1:0,47:47:99:1625,141,0	1/1:0,29:29:87:1036,87,0	1/1:0,21:21:63:748,63,0	1/1:0,18:18:54:655,54,0	1/1:0,25:25:75:917,75,0	1/1:0,32:32:96:1132,96,0	1/1:0,35:35:99:1227,105,0	0/0	0/0	1/1:0,27:27:81:932,81,0	1/1:0,28:28:84:974,84,0	1/1:0,26:26:78:995,78,0	1/1:0,29:29:87:978,87,0	1/1:0,28:28:84:1009,84,0	1/1:0,20:20:60:810,60,0	1/1:0,34:34:99:1221,102,0	0/0	1/1:1,19:20:18:656,18,0	1/1:0,29:29:87:1054,87,0	1/1:0,27:27:81:947,81,0	1/1:0,34:34:99:1260,102,0	1/1:0,26:26:78:961,78,0	1/1:0,45:45:99:1650,135,0	1/1:0,26:26:78:926,78,0	0/0	0/0
Nla_1G0002020	Nla_1G0002020	Nla_1G0002020.1	PASS	synonymous_variant	chr1/717368	127/3966	127/3966	43/1321	c.127C>T	p.Leu43Leu	GT:AD:DP:GQ:PGT:PID:PL:PS	0/0	0/0	0/0	0/0	0/0	0/0	0/0	0/0	0/0	0/0	0/0	1/1:0,23:23:69:.:.:767,69,0	1/1:0,38:38:99:.:.:1299,114,0	1/1:0,25:25:75:.:.:798,75,0	1|1:0,25:25:75:1|1:717368_C_T:844,75,0:717368	1/1:0,24:24:72:.:.:758,72,0	1/1:0,36:36:99:.:.:1121,108,0	1/1:0,15:15:45:.:.:424,45,0	1/1:0,27:27:81:.:.:924,81,0	0/0	0/0	1/1:0,25:25:75:.:.:834,75,0	1/1:0,18:18:54:.:.:709,54,0	1/1:0,30:30:90:.:.:1014,90,0	1/1:0,19:19:57:.:.:661,57,0	1/1:0,24:24:72:.:.:798,72,0	1/1:0,12:12:36:.:.:365,36,0	1/1:0,25:25:75:.:.:846,75,0	0/0	1/1:0,16:16:48:.:.:493,48,0	1/1:0,19:19:57:.:.:682,57,0	1/1:0,27:27:81:.:.:880,81,0	1/1:0,26:26:78:.:.:987,78,0	1/1:0,27:27:81:.:.:924,81,0	1|1:0,23:23:69:1|1:717368_C_T:827,69,0:717368	1/1:0,23:23:69:.:.:799,69,0	0/0	0/0
Nla_1G0002020	Nla_1G0002020	Nla_1G0002020.1	PASS	synonymous_variant	chr1/718490	1200/3966	1200/3966	400/1321	c.1200T>C	p.Arg400Arg	GT:AD:DP:GQ:PGT:PID:PL:PS	0/0	0/0	0/0	0/0	0/0	0/0	0/0	0/0	0/0	0/0	0/0	1/1:0,24:24:72:.:.:872,72,0	1/1:0,32:32:96:.:.:1269,96,0	1/1:0,32:32:96:.:.:1206,96,0	1/1:0,33:33:99:.:.:1242,99,0	1/1:0,32:32:96:.:.:988,96,0	1/1:0,34:34:99:.:.:1214,102,0	1/1:0,31:31:93:.:.:1131,93,0	1/1:0,32:32:96:.:.:1229,96,0	0/0	0/0	1/1:0,21:21:63:.:.:703,63,0	1/1:0,21:21:63:.:.:806,63,0	1/1:0,36:36:99:.:.:1234,108,0	1/1:0,36:36:99:.:.:1170,108,0	1/1:0,36:36:99:.:.:1296,108,0	1/1:0,17:17:51:.:.:644,51,0	1/1:0,24:24:72:.:.:967,72,0	0/0	1|1:0,20:20:60:1|1:718466_C_T:694,60,0:718466	1/1:0,32:32:96:.:.:1101,96,0	1/1:0,40:40:99:.:.:1335,120,0	1/1:0,29:29:87:.:.:1144,87,0	1/1:0,27:27:81:.:.:953,81,0	1/1:0,42:42:99:.:.:1491,126,0	1/1:0,40:40:99:.:.:1394,120,0	0/0	0/0
Nla_1G0002020	Nla_1G0002020	Nla_1G0002020.1	PASS	synonymous_variant	chr1/719639	2349/3966	2349/3966	783/1321	c.2349G>A	p.Gln783Gln	GT:AD:DP:GQ:PGT:PID:PL:PS	0/0	0/0	0/0	0/0	0/0	0/0	0/0	0/0	0/0	0/0	0/0	1/1:0,31:31:93:.:.:1158,93,0	1/1:0,46:46:99:.:.:1644,138,0	1/1:0,14:14:42:.:.:544,42,0	1/1:0,27:27:81:.:.:952,81,0	1/1:0,23:23:69:.:.:799,69,0	1/1:0,27:27:81:.:.:875,81,0	1/1:0,25:25:75:.:.:899,75,0	1/1:0,19:19:57:.:.:689,57,0	0/0	0/0	1/1:0,31:31:93:.:.:1136,93,0	1/1:0,31:31:93:.:.:1219,93,0	1/1:0,34:34:99:.:.:1287,102,0	1|1:0,25:25:75:1|1:719639_G_A:928,75,0:719639	1/1:0,29:29:87:.:.:1057,87,0	1/1:0,34:34:99:.:.:1200,102,0	1/1:0,27:27:81:.:.:1014,81,0	0/0	1/1:0,32:32:95:.:.:1127,95,0	1/1:0,24:24:71:.:.:833,71,0	1/1:0,33:33:99:.:.:1101,99,0	1/1:0,26:26:78:.:.:948,78,0	1/1:0,32:32:96:.:.:1002,96,0	1|1:0,41:41:99:1|1:719635_G_A:1475,123,0:719635	1/1:0,23:23:69:.:.:885,69,0	0/0	0/0
Nla_1G0002020	Nla_1G0002020	Nla_1G0002020.1	PASS	synonymous_variant	chr1/720869	3579/3966	3579/3966	1193/1321	c.3579C>T	p.Ile1193Ile	GT:AD:DP:GQ:PL	0/0	0/0	0/0	0/0	0/0	0/0	0/0	0/0	0/0	0/0	0/0	1/1:0,25:25:75:966,75,0	1/1:0,36:36:99:1367,108,0	1/1:0,32:32:96:1167,96,0	1/1:0,35:35:99:1211,105,0	1/1:0,20:20:60:768,60,0	1/1:0,33:33:99:1185,99,0	1/1:0,32:32:96:1054,96,0	1/1:0,25:25:75:951,75,0	0/0	0/0	1/1:0,27:27:81:991,81,0	1/1:0,30:30:90:1057,90,0	1/1:0,42:42:99:1415,126,0	1/1:0,26:26:78:949,78,0	1/1:1,28:29:46:997,46,0	1/1:0,34:34:99:1214,102,0	1/1:0,31:31:93:1096,93,0	0/0	1/1:0,33:33:99:1241,99,0	1/1:0,34:34:99:1168,102,0	1/1:0,34:34:99:997,102,0	1/1:0,41:41:99:1451,123,0	1/1:0,25:25:75:910,75,0	1/1:0,35:35:99:1186,105,0	1/1:0,43:43:99:1447,129,0	0/0	0/0
Nla_1G0002020	Nla_1G0002020	Nla_1G0002020.1	PASS	synonymous_variant	chr1/721164	3819/3966	3819/3966	1273/1321	c.3819C>T	p.Ala1273Ala	GT:AD:DP:GQ:PL	1/1:0,28:28:84:992,84,0	0/0	0/0	0/0	0/0	0/0	0/0	0/0	0/0	0/0	0/0	0/0	0/0	0/0	0/0	0/0	0/0	0/0	0/0	0/0	0/0	0/0	0/0	0/0	0/0	0/0	0/0	0/0	0/0	0/0	0/0	0/0	0/0	0/0	0/0	0/0	0/0	0/0
Nla_1G0002030	Nla_1G0002030	Nla_1G0002030.1	PASS	missense_variant	chr1/724231	809/3855	809/3855	270/1284	c.809C>A	p.Thr270Asn	GT:AD:DP:GQ:PL	0/0	0/0	0/0	0/0	0/0	0/0	0/0	0/0	0/0	0/0	0/0	1/1:0,26:26:78:1061,78,0	1/1:0,40:40:99:1376,120,0	1/1:0,26:26:78:976,78,0	1/1:0,34:34:99:1270,102,0	1/1:0,13:13:39:503,39,0	1/1:0,34:34:99:1240,102,0	1/1:0,25:25:74:857,74,0	1/1:0,34:34:99:1062,102,0	0/0	0/0	1/1:0,27:27:81:964,81,0	1/1:0,26:26:78:871,78,0	1/1:0,30:30:90:994,90,0	1/1:0,21:21:63:840,63,0	1/1:0,26:26:78:937,78,0	1/1:0,30:30:90:1181,90,0	1/1:1,39:40:99:1353,110,0	0/0	1/1:0,12:12:36:423,36,0	1/1:0,30:30:90:1082,90,0	1/1:0,32:32:96:1136,96,0	1/1:0,43:43:99:1473,129,0	1/1:0,25:25:75:833,75,0	1/1:0,36:36:99:1297,108,0	1/1:0,33:33:99:1102,99,0	0/0	0/0
Nla_1G0002040	Nla_1G0002040	Nla_1G0002040.1	PASS	missense_variant&splice_region_variant	chr1/730882	181/1866	181/1866	61/621	c.181C>T	p.Arg61Cys	GT:AD:DP:GQ:PGT:PID:PL:PS	0/0	0/0	0/0	0/0	0/0	0/0	0/0	0/0	0/0	0/0	0/0	1/1:0,20:20:60:.:.:741,60,0	1/1:0,34:34:99:.:.:1241,102,0	1/1:0,14:14:42:.:.:520,42,0	1/1:0,23:23:69:.:.:892,69,0	1/1:0,19:19:57:.:.:697,57,0	1/1:0,23:23:69:.:.:797,69,0	1/1:0,27:27:81:.:.:911,81,0	1/1:0,24:24:72:.:.:876,72,0	0/0	0/0	1/1:0,29:29:87:.:.:1077,87,0	1/1:0,17:17:51:.:.:645,51,0	1/1:0,32:32:96:.:.:1155,96,0	1/1:0,22:22:66:.:.:813,66,0	1/1:0,15:15:45:.:.:506,45,0	1|1:0,19:19:57:1|1:730882_G_A:673,57,0:730882	1/1:0,29:29:87:.:.:1023,87,0	0/0	1/1:0,21:21:63:.:.:705,63,0	1/1:0,23:23:69:.:.:744,69,0	1/1:0,37:37:99:.:.:1077,111,0	1/1:0,26:26:78:.:.:880,78,0	1/1:0,17:17:51:.:.:646,51,0	1/1:0,25:25:75:.:.:898,75,0	1/1:0,31:31:93:.:.:1092,93,0	0/0	0/0
Nla_1G0002060	Nla_1G0002060	Nla_1G0002060.1	PASS	missense_variant	chr1/735481	404/2895	404/2895	135/964	c.404A>G	p.Gln135Arg	GT:AD:DP:GQ:PL	0/0	0/0	0/0	0/0	0/0	0/0	0/0	0/0	0/0	0/0	0/0	1/1:0,16:16:48:587,48,0	1/1:0,20:20:60:793,60,0	1/1:0,9:9:27:375,27,0	1/1:0,13:13:39:443,39,0	1/1:0,12:12:36:467,36,0	1/1:0,21:21:63:656,63,0	1/1:0,12:12:36:461,36,0	1/1:0,18:18:54:687,54,0	0/0	0/0	1/1:0,18:18:54:618,54,0	1/1:0,16:16:48:603,48,0	1/1:0,19:19:57:661,57,0	1/1:0,10:10:30:383,30,0	1/1:0,14:14:42:544,42,0	1/1:0,19:19:57:661,57,0	1/1:0,21:21:63:687,63,0	0/0	1/1:0,14:14:42:534,42,0	1/1:0,12:12:36:468,36,0	1/1:0,9:9:27:340,27,0	1/1:0,23:23:69:833,69,0	1/1:0,14:14:42:440,42,0	1/1:0,14:14:42:508,42,0	1/1:0,16:16:48:569,48,0	0/0	0/0
Nla_1G0002060	Nla_1G0002060	Nla_1G0002060.1	PASS	synonymous_variant	chr1/736657	954/2895	954/2895	318/964	c.954C>G	p.Arg318Arg	GT:AD:DP:GQ:PL	0/0	0/0	0/0	0/0	0/0	0/0	0/0	0/0	0/0	0/0	0/0	1/1:0,12:12:36:466,36,0	1/1:0,19:19:57:627,57,0	1/1:0,9:9:27:296,27,0	1/1:0,17:17:51:516,51,0	1/1:0,10:10:30:304,30,0	1/1:0,14:14:42:511,42,0	1/1:0,19:19:57:640,57,0	1/1:0,22:22:66:748,66,0	0/0	0/0	1/1:0,5:5:15:181,15,0	1/1:0,10:10:30:414,30,0	1/1:0,24:24:72:777,72,0	1/1:0,21:21:63:684,63,0	1/1:0,10:10:30:365,30,0	1/1:0,9:9:27:330,27,0	1/1:0,4:4:12:168,12,0	0/0	1/1:0,14:14:42:533,42,0	1/1:0,14:14:42:520,42,0	1/1:0,26:26:78:928,78,0	1/1:0,14:14:42:514,42,0	1/1:0,18:18:54:667,54,0	1/1:0,18:18:54:601,54,0	1/1:1,20:21:53:631,53,0	0/0	0/0
Nla_1G0002060	Nla_1G0002060	Nla_1G0002060.1	PASS	missense_variant	chr1/737889	1981/2895	1981/2895	661/964	c.1981C>T	p.Leu661Phe	GT:AD:DP:GQ:PL	0/0	0/0	0/0	0/0	0/0	0/0	0/0	0/0	0/0	0/0	0/0	1/1:0,26:26:78:946,78,0	1/1:0,41:41:99:1292,123,0	1/1:0,14:14:42:464,42,0	1/1:0,16:16:48:559,48,0	1/1:0,19:19:57:654,57,0	1/1:0,19:19:57:663,57,0	1/1:0,26:26:78:872,78,0	1/1:0,26:26:78:892,78,0	0/0	0/0	1/1:0,27:27:81:843,81,0	1/1:0,20:20:60:702,60,0	1/1:0,19:19:56:644,56,0	1/1:1,22:23:26:693,26,0	1/1:0,18:18:54:721,54,0	1/1:0,11:11:33:435,33,0	1/1:0,28:28:84:873,84,0	0/0	1/1:0,17:17:51:678,51,0	1/1:1,22:23:59:755,59,0	1/1:0,27:27:81:936,81,0	1/1:0,17:17:51:658,51,0	1/1:0,22:22:66:818,66,0	1/1:0,31:31:93:1111,93,0	1/1:0,16:16:48:557,48,0	0/0	0/0
Nla_1G0002070	Nla_1G0002070	Nla_1G0002070.1	PASS	missense_variant	chr1/742829	1246/1800	1246/1800	416/599	c.1246A>C	p.Lys416Gln	GT:AD:DP:GQ:PL	0/0	0/0	0/0	0/0	0/0	0/0	0/0	0/0	0/0	0/0	0/0	1/1:0,24:24:72:838,72,0	1/1:0,33:33:99:1075,99,0	1/1:0,22:22:66:852,66,0	1/1:0,21:21:63:744,63,0	1/1:0,12:12:36:426,36,0	1/1:0,21:21:63:783,63,0	1/1:0,12:12:36:435,36,0	1/1:0,20:20:60:721,60,0	0/0	0/0	1/1:0,22:22:66:749,66,0	1/1:0,20:20:60:768,60,0	1/1:0,16:16:48:546,48,0	1/1:0,24:24:72:884,72,0	1/1:0,22:22:66:825,66,0	1/1:0,22:22:66:748,66,0	1/1:0,17:17:51:643,51,0	0/0	1/1:0,10:10:30:414,30,0	1/1:0,20:20:60:740,60,0	1/1:0,21:21:63:640,63,0	1/1:0,26:26:78:933,78,0	1/1:0,17:17:51:623,51,0	1/1:0,25:25:75:864,75,0	1/1:0,31:31:93:1161,93,0	0/0	0/0
Nla_1G0002080	Nla_1G0002080	Nla_1G0002080.1	PASS	missense_variant	chr1/750931	1825/2364	1825/2364	609/787	c.1825A>G	p.Asn609Asp	GT:AD:DP:GQ:PL	0/0	0/0	0/0	0/0	0/0	0/0	0/0	0/0	0/0	0/0	0/0	1/1:0,33:33:99:1122,99,0	1/1:0,63:63:99:2182,189,0	1/1:0,28:28:84:1093,84,0	1/1:0,37:37:99:1230,109,0	1/1:0,38:38:99:1286,114,0	1/1:0,32:32:96:1065,96,0	1/1:0,31:31:93:1086,93,0	1/1:0,45:45:99:1516,135,0	0/0	0/0	1/1:0,41:41:99:1342,123,0	1/1:0,30:30:90:1118,90,0	1/1:0,24:24:72:868,72,0	1/1:0,33:33:99:1195,99,0	1/1:0,32:32:96:1228,96,0	1/1:0,25:25:75:910,75,0	1/1:0,34:34:99:1213,102,0	0/0	1/1:0,27:27:81:1014,81,0	1/1:0,44:44:99:1514,132,0	1/1:0,38:38:99:1185,114,0	1/1:0,31:31:93:1191,93,0	1/1:0,32:32:96:1098,96,0	1/1:0,36:36:99:1215,108,0	1/1:0,38:38:99:1296,114,0	0/0	0/0
Nla_1G0002090	Nla_1G0002090	Nla_1G0002090.1	PASS	missense_variant	chr1/758702	524/1782	524/1782	175/593	c.524A>G	p.Asn175Ser	GT:AD:DP:GQ:PL	0/0	0/0	0/0	0/0	0/0	0/0	0/0	0/0	0/0	0/0	0/0	0/0	0/0	0/0	0/0	0/0	1/1:0,32:32:96:1094,96,0	0/0	0/0	0/0	0/0	0/0	0/0	0/0	0/0	0/0	0/0	0/0	0/0	0/0	0/0	0/0	0/0	0/0	0/0	0/0	0/0	0/0
Nla_1G0002090	Nla_1G0002090	Nla_1G0002090.1	PASS	missense_variant	chr1/758776	598/1782	598/1782	200/593	c.598G>A	p.Asp200Asn	GT:AD:DP:GQ:PL	0/0	0/0	0/0	0/0	0/0	0/0	0/0	0/0	0/0	0/0	0/0	1/1:0,19:19:57:689,57,0	1/1:0,35:35:99:1259,105,0	1/1:0,23:23:69:889,69,0	1/1:0,23:23:69:880,69,0	1/1:0,25:25:75:879,75,0	1/1:0,26:26:78:847,78,0	1/1:0,19:19:57:748,57,0	1/1:0,26:26:78:976,78,0	0/0	0/0	1/1:0,34:34:99:1100,102,0	1/1:0,22:22:66:783,66,0	1/1:0,30:30:90:1089,90,0	1/1:0,37:37:99:1235,111,0	1/1:0,32:32:96:1028,96,0	1/1:0,14:14:42:550,42,0	1/1:0,37:37:99:1202,111,0	0/0	1/1:0,17:17:51:568,51,0	1/1:0,40:40:99:1367,120,0	1/1:0,21:21:63:710,63,0	1/1:0,27:27:81:959,81,0	1/1:0,20:20:60:832,60,0	1/1:0,31:31:93:1224,93,0	1/1:0,27:27:81:998,81,0	0/0	0/0
Nla_1G0002090	Nla_1G0002090	Nla_1G0002090.1	PASS	missense_variant	chr1/759364	1186/1782	1186/1782	396/593	c.1186G>A	p.Val396Ile	GT:AD:DP:GQ:PGT:PID:PL:PS	0/0	0/0	0/0	0/0	0/0	0/0	0/0	0/0	0/0	0/0	0/0	1/1:0,28:28:84:.:.:1014,84,0	1/1:0,31:31:93:.:.:1086,93,0	1/1:0,18:18:54:.:.:670,54,0	1/1:0,29:29:87:.:.:1055,87,0	1/1:0,24:24:72:.:.:823,72,0	1/1:0,28:28:84:.:.:1032,84,0	1/1:0,19:19:57:.:.:689,57,0	1/1:0,21:21:63:.:.:790,63,0	0/0	0/0	1/1:0,25:25:75:.:.:860,75,0	1/1:0,24:24:72:.:.:898,72,0	1/1:0,23:23:69:.:.:795,69,0	1/1:0,24:24:72:.:.:825,72,0	1/1:0,29:29:87:.:.:987,87,0	1/1:0,24:24:72:.:.:902,72,0	1/1:0,31:31:93:.:.:1054,93,0	0/0	1/1:0,15:15:45:.:.:552,45,0	1/1:0,19:19:57:.:.:719,57,0	1/1:0,31:31:93:.:.:1045,93,0	1|1:0,26:26:78:1|1:759361_C_A:848,78,0:759361	1/1:0,19:19:57:.:.:690,57,0	1/1:0,38:38:99:.:.:1244,114,0	1/1:0,28:28:84:.:.:1036,84,0	0/0	0/0
Nla_1G0002100	Nla_1G0002100	Nla_1G0002100.1	PASS	missense_variant	chr1/761477	834/1611	834/1611	278/536	c.834G>C	p.Gln278His	GT:AD:DP:GQ:PGT:PID:PL:PS	0/0	0/0	0/0	0/0	0/0	0/0	0/0	0/0	0/0	0/0	0/0	1/1:0,11:11:33:.:.:426,33,0	1|1:0,15:15:45:1|1:761477_G_C:544,45,0:761477	1/1:0,11:11:33:.:.:425,33,0	1/1:0,10:10:30:.:.:355,30,0	1/1:0,14:14:42:.:.:499,42,0	1/1:0,20:20:60:.:.:651,60,0	1/1:0,6:6:18:.:.:182,18,0	1/1:0,11:11:33:.:.:423,33,0	0/0	0/0	1/1:0,13:13:39:.:.:477,39,0	1/1:0,13:13:39:.:.:407,39,0	1/1:0,23:23:69:.:.:758,69,0	1/1:0,14:14:42:.:.:465,42,0	1/1:0,17:17:51:.:.:575,51,0	1/1:0,16:16:48:.:.:554,48,0	1/1:0,27:27:81:.:.:960,81,0	0/0	1/1:0,6:6:18:.:.:219,18,0	1/1:0,20:20:60:.:.:700,60,0	1/1:0,22:22:66:.:.:757,66,0	1/1:0,10:10:30:.:.:352,30,0	1/1:0,11:11:33:.:.:424,33,0	1/1:0,15:15:45:.:.:560,45,0	1/1:0,13:13:39:.:.:469,39,0	0/0	0/0
Nla_1G0002110	Nla_1G0002110	Nla_1G0002110.1	PASS	missense_variant	chr1/764871	2929/3231	2929/3231	977/1076	c.2929A>G	p.Ile977Val	GT:AD:DP:GQ:PL	0/0	0/0	0/0	0/0	0/0	0/0	0/0	0/0	0/0	0/0	0/0	0/0	0/0	1/1:0,24:24:72:863,72,0	1/1:0,31:31:93:1004,93,0	0/0	0/0	0/0	0/0	0/0	0/0	0/0	0/0	0/0	0/0	0/0	0/0	0/0	0/0	0/0	0/0	0/0	0/0	0/0	0/0	0/0	0/0	0/0
Nla_1G0002130	Nla_1G0002130	Nla_1G0002130.1	PASS	missense_variant	chr1/772099	152/1311	152/1311	51/436	c.152G>A	p.Arg51Gln	GT:AD:DP:GQ:PL	0/0	0/0	0/0	0/0	0/0	0/0	0/0	0/0	0/0	0/0	0/0	1/1:0,13:13:39:456,39,0	1/1:0,31:31:93:1086,93,0	1/1:0,11:11:33:413,33,0	1/1:0,18:18:54:673,54,0	1/1:0,20:20:60:701,60,0	1/1:0,17:17:51:646,51,0	1/1:0,15:15:45:538,45,0	1/1:0,20:20:60:697,60,0	0/0	0/0	1/1:0,15:15:45:595,45,0	1/1:0,25:25:75:809,75,0	1/1:0,22:22:66:788,66,0	1/1:0,8:8:24:303,24,0	1/1:0,22:22:66:813,66,0	1/1:0,20:20:60:770,60,0	1/1:0,25:25:75:929,75,0	0/0	1/1:0,15:15:45:562,45,0	1/1:0,18:18:54:635,54,0	1/1:0,33:33:99:1044,99,0	1/1:0,26:26:78:860,78,0	1/1:0,19:19:57:636,57,0	1/1:0,32:32:96:1161,96,0	1/1:0,24:24:72:894,72,0	0/0	0/0
Nla_1G0002130	Nla_1G0002130	Nla_1G0002130.1	PASS	missense_variant	chr1/772476	529/1311	529/1311	177/436	c.529T>C	p.Trp177Arg	GT:AD:DP:GQ:PL	0/0	0/0	0/0	0/0	0/0	0/0	0/0	0/0	0/0	0/0	0/0	1/1:0,22:22:66:751,66,0	1/1:0,27:27:81:984,81,0	1/1:0,15:15:45:590,45,0	1/1:0,28:28:84:929,84,0	1/1:0,16:16:48:453,48,0	1/1:0,24:24:72:764,72,0	1/1:0,30:30:90:998,90,0	1/1:0,26:26:78:833,78,0	0/0	0/0	1/1:0,29:29:87:965,87,0	1/1:0,36:36:99:1155,107,0	1/1:0,33:33:99:1104,99,0	1/1:0,21:21:63:776,63,0	1/1:0,26:26:78:891,78,0	1/1:0,23:23:69:857,69,0	1/1:0,30:30:90:1070,90,0	0/0	1/1:0,15:15:45:546,45,0	1/1:0,23:23:69:918,69,0	1/1:0,20:20:60:667,60,0	1/1:0,19:19:57:636,57,0	1/1:0,18:18:54:605,54,0	1/1:0,31:31:92:994,92,0	1/1:0,30:30:89:937,89,0	0/0	0/0
Nla_1G0002130	Nla_1G0002130	Nla_1G0002130.1	PASS	synonymous_variant	chr1/772605	658/1311	658/1311	220/436	c.658C>T	p.Leu220Leu	GT:AD:DP:GQ:PL	0/0	0/0	0/0	0/0	0/0	0/0	0/0	0/0	0/0	0/0	0/0	1/1:0,22:22:66:819,66,0	1/1:0,39:39:99:1396,117,0	1/1:0,23:23:69:812,69,0	1/1:0,19:19:57:744,57,0	1/1:0,20:20:60:697,60,0	1/1:0,21:21:63:676,63,0	1/1:0,24:24:72:969,72,0	1/1:0,29:29:87:1100,87,0	0/0	0/0	1/1:0,26:26:78:920,78,0	1/1:0,31:31:93:1096,93,0	1/1:0,27:27:81:985,81,0	1/1:0,23:23:69:763,69,0	1/1:0,17:17:51:605,51,0	1/1:0,25:25:75:1007,75,0	1/1:0,28:28:84:1069,84,0	0/0	1/1:0,22:22:66:751,66,0	1/1:0,37:37:99:1234,111,0	1/1:0,23:23:69:817,69,0	1/1:0,26:26:78:988,78,0	1/1:0,23:23:69:866,69,0	1/1:0,24:24:72:916,72,0	1/1:0,33:33:99:1265,99,0	0/0	0/0
Nla_1G0002130	Nla_1G0002130	Nla_1G0002130.1	PASS	missense_variant	chr1/772681	682/1311	682/1311	228/436	c.682A>C	p.Ile228Leu	GT:AD:DP:GQ:PL	0/0	0/0	0/0	0/0	0/0	0/0	0/0	0/0	0/0	0/0	0/0	1/1:0,28:28:84:1105,84,0	1/1:0,40:40:99:1403,120,0	1/1:0,26:26:78:975,78,0	1/1:0,23:23:69:773,69,0	1/1:0,27:27:81:930,81,0	1/1:0,21:21:63:727,63,0	1/1:0,23:23:69:822,69,0	1/1:0,37:37:99:1311,111,0	0/0	0/0	1/1:0,27:27:81:998,81,0	1/1:0,29:29:87:944,87,0	1/1:0,36:36:99:1303,108,0	1/1:0,26:26:78:877,78,0	1/1:0,24:24:72:936,72,0	1/1:0,29:29:87:1103,87,0	1/1:0,29:29:87:1072,87,0	0/0	1/1:0,25:25:75:948,75,0	1/1:0,41:41:99:1483,123,0	1/1:0,36:36:99:1241,108,0	1/1:0,24:24:72:908,72,0	1/1:0,37:37:99:1217,111,0	1/1:0,21:21:63:799,63,0	1/1:0,39:39:99:1447,117,0	0/0	0/0
Nla_1G0002140	Nla_1G0002140	Nla_1G0002140.1	PASS	missense_variant	chr1/775803	911/1554	911/1554	304/517	c.911G>A	p.Arg304His	GT:AD:DP:GQ:PL	0/0	0/0	0/0	0/0	0/0	0/0	0/0	0/0	0/0	0/0	0/0	0/0	0/0	0/0	0/0	0/0	0/0	0/0	0/0	0/0	0/0	0/0	0/1:11,3:14:49:49,0,377	0/0	0/0	0/0	0/0	0/0	0/0	0/0	0/0	0/0	0/0	0/0	0/0	0/0	0/0	0/0
Nla_1G0002200	Nla_1G0002200	Nla_1G0002200.1	PASS	synonymous_variant	chr1/791200	255/987	255/987	85/328	c.255T>C	p.Arg85Arg	GT:AD:DP:GQ:PL	0/0	0/0	0/0	0/0	0/0	0/0	0/0	0/0	0/0	0/0	0/0	1/1:0,12:12:36:435,36,0	1/1:0,21:21:63:782,63,0	1/1:0,16:16:48:568,48,0	1/1:0,10:10:30:381,30,0	1/1:0,20:20:60:664,60,0	1/1:0,30:30:90:986,90,0	1/1:0,20:20:60:653,60,0	1/1:0,20:20:60:704,60,0	0/0	0/0	1/1:0,15:15:45:589,45,0	1/1:0,18:18:54:550,54,0	1/1:0,18:18:54:598,54,0	1/1:0,19:19:57:688,57,0	1/1:0,20:20:60:759,60,0	1/1:0,11:11:33:425,33,0	1/1:0,12:12:36:401,36,0	0/0	1/1:0,15:15:45:549,45,0	1/1:0,16:16:48:624,48,0	1/1:0,24:24:72:795,72,0	1/1:0,20:20:60:631,60,0	1/1:0,20:20:60:723,60,0	1/1:0,23:23:69:882,69,0	1/1:0,23:23:69:862,69,0	0/0	0/0
Nla_1G0002200	Nla_1G0002200	Nla_1G0002200.1	PASS	missense_variant	chr1/791295	160/987	160/987	54/328	c.160C>T	p.Leu54Phe	GT:AD:DP:GQ:PL	0/0	0/0	0/0	0/0	0/0	0/0	0/0	0/0	0/0	0/0	0/0	1/1:0,12:12:36:437,36,0	1/1:0,34:34:99:1085,102,0	1/1:0,13:13:39:469,39,0	1/1:0,15:15:45:563,45,0	1/1:0,20:20:60:667,60,0	1/1:0,31:31:93:1008,93,0	1/1:0,22:22:66:819,66,0	1/1:0,25:25:75:873,75,0	0/0	0/0	1/1:0,25:25:75:796,75,0	1/1:0,27:27:81:930,81,0	1/1:0,20:20:60:685,60,0	1/1:0,22:22:66:816,66,0	1/1:0,21:21:63:816,63,0	1/1:0,14:14:42:498,42,0	1/1:0,14:14:42:481,42,0	0/0	1/1:0,18:18:54:621,54,0	1/1:0,20:20:60:733,60,0	1/1:0,24:24:72:834,72,0	1/1:0,18:18:54:619,54,0	1/1:0,22:22:66:813,66,0	1/1:0,35:35:99:1124,105,0	1/1:0,25:25:75:834,75,0	0/0	0/0
Nla_1G0002210	Nla_1G0002210	Nla_1G0002210.1	PASS	synonymous_variant	chr1/795728	480/1020	480/1020	160/339	c.480A>G	p.Gly160Gly	GT:AD:DP:GQ:PL	0/0	0/0	0/0	0/0	0/0	0/0	0/0	0/0	0/0	0/0	0/0	1/1:0,16:16:48:564,48,0	1/1:0,39:39:99:1398,117,0	1/1:0,28:28:84:1013,84,0	1/1:0,19:19:57:637,57,0	1/1:0,20:20:60:682,60,0	1/1:0,33:33:99:1165,99,0	1/1:0,19:19:57:596,57,0	1/1:0,24:24:72:848,72,0	0/0	0/0	1/1:0,17:17:51:564,51,0	1/1:0,28:28:84:951,84,0	1/1:0,18:18:54:684,54,0	1/1:0,18:18:54:615,54,0	1/1:0,18:18:54:687,54,0	1/1:0,23:23:69:877,69,0	1/1:0,19:19:57:689,57,0	0/0	1/1:0,19:19:57:748,57,0	1/1:0,18:18:54:645,54,0	1/1:0,18:18:54:604,54,0	1/1:0,25:25:75:926,75,0	1/1:0,30:30:90:1045,90,0	1/1:0,18:18:54:654,54,0	1/1:0,24:24:72:877,72,0	0/0	0/0
Nla_1G0002210	Nla_1G0002210	Nla_1G0002210.1	PASS	missense_variant	chr1/795783	535/1020	535/1020	179/339	c.535A>G	p.Ser179Gly	GT:AD:DP:GQ:PL	0/0	0/0	0/0	0/0	0/0	0/0	0/0	0/0	0/0	0/0	0/0	0/0	0/0	1/1:0,24:24:72:927,72,0	1/1:0,18:18:54:576,54,0	0/0	0/0	0/0	0/0	0/0	0/0	0/0	0/0	0/0	0/0	0/0	0/0	0/0	0/0	0/0	0/0	0/0	0/0	0/0	0/0	0/0	0/0	0/0
Nla_1G0002220	Nla_1G0002220	Nla_1G0002220.1	PASS	missense_variant	chr1/798654	218/573	218/573	73/190	c.218C>T	p.Pro73Leu	GT:AD:DP:GQ:PL	0/0	0/0	0/0	0/0	0/0	0/0	0/0	0/0	0/0	0/0	0/0	1/1:0,20:20:60:664,60,0	1/1:0,44:44:99:1436,132,0	1/1:0,17:17:51:630,51,0	1/1:0,20:20:60:649,60,0	1/1:0,21:21:63:748,63,0	1/1:0,29:29:87:1047,87,0	1/1:0,20:20:60:772,60,0	1/1:0,15:15:45:528,45,0	0/0	0/0	1/1:0,38:38:99:1246,114,0	1/1:0,19:19:57:730,57,0	1/1:0,26:26:78:953,78,0	1/1:0,34:34:99:1158,102,0	1/1:0,24:24:72:910,72,0	1/1:0,12:12:36:497,36,0	1/1:0,24:24:72:906,72,0	0/0	1/1:0,25:25:75:1009,75,0	1/1:0,23:23:69:825,69,0	1/1:0,22:22:66:823,66,0	1/1:0,33:33:99:1182,99,0	1/1:0,19:19:57:747,57,0	1/1:0,25:25:75:840,75,0	1/1:0,23:23:69:763,69,0	0/0	0/0
Nla_1G0002220	Nla_1G0002220	Nla_1G0002220.1	PASS	synonymous_variant	chr1/798785	87/573	87/573	29/190	c.87C>T	p.Asp29Asp	GT:AD:DP:GQ:PL	0/0	0/0	0/0	0/0	0/0	0/0	0/0	0/0	0/0	0/0	0/0	1/1:0,28:28:83:975,83,0	1/1:0,35:35:99:1178,105,0	1/1:0,20:20:60:774,60,0	1/1:0,24:24:72:784,72,0	1/1:0,18:18:54:618,54,0	1/1:0,35:35:99:1144,105,0	1/1:0,20:20:60:700,60,0	1/1:0,30:30:90:1003,90,0	0/0	0/0	1/1:0,25:25:75:880,75,0	1/1:0,23:23:69:794,69,0	1/1:0,29:29:87:942,87,0	1/1:0,23:23:69:814,69,0	1/1:0,21:21:63:747,63,0	1/1:0,15:15:45:523,45,0	1/1:0,22:22:66:679,66,0	0/0	1/1:0,22:22:66:832,66,0	1/1:0,22:22:66:789,66,0	1/1:0,29:29:87:904,87,0	1/1:0,41:41:99:1425,123,0	1/1:0,20:20:60:702,60,0	1/1:0,27:27:81:890,81,0	1/1:0,27:27:81:821,81,0	0/0	0/0
Nla_1G0002230	Nla_1G0002230	Nla_1G0002230.1	PASS	missense_variant	chr1/802528	1264/2709	1264/2709	422/902	c.1264C>T	p.His422Tyr	GT:AD:DP:GQ:PL	0/0	0/0	0/0	0/0	0/0	0/0	0/0	0/0	0/0	0/0	0/0	0/0	0/0	0/0	0/0	0/0	1/1:0,26:26:78:923,78,0	0/0	0/0	0/0	0/0	0/0	0/0	0/0	0/0	0/0	0/0	0/0	0/0	0/0	0/0	0/0	0/0	0/0	0/0	0/0	0/0	0/0
Nla_1G0002290	Nla_1G0002290	Nla_1G0002290.1	PASS	missense_variant	chr1/819584	554/813	554/813	185/270	c.554A>G	p.Glu185Gly	GT:AD:DP:GQ:PL	1/1:0,32:32:96:1236,96,0	0/0	0/0	0/0	0/0	0/0	0/0	0/0	0/0	0/0	0/0	0/0	0/0	0/0	0/0	0/0	0/0	0/0	0/0	0/0	0/0	0/0	0/0	0/0	0/0	0/0	0/0	0/0	0/0	0/0	0/0	0/0	0/0	0/0	0/0	0/0	0/0	0/0
Nla_1G0002350	Nla_1G0002350	Nla_1G0002350.1	PASS	synonymous_variant	chr1/836473	2145/3612	2145/3612	715/1203	c.2145T>C	p.Ala715Ala	GT:AD:DP:GQ:PL	0/0	0/0	0/0	0/0	0/0	0/0	0/0	0/0	0/0	0/0	0/0	1/1:0,25:25:75:892,75,0	1/1:0,38:38:99:1240,114,0	1/1:0,23:23:69:748,69,0	1/1:0,33:33:99:1259,99,0	1/1:0,20:20:60:703,60,0	1/1:0,20:20:60:601,60,0	1/1:0,18:18:54:688,54,0	1/1:0,29:29:87:1093,87,0	0/0	0/0	1/1:0,36:36:99:1186,108,0	1/1:0,30:30:90:1085,90,0	1/1:0,31:31:93:1130,93,0	1/1:0,21:21:63:746,63,0	1/1:0,33:33:99:1235,99,0	1/1:0,21:21:63:696,63,0	1/1:0,20:20:60:669,60,0	0/0	1/1:0,19:19:57:713,57,0	1/1:0,24:24:72:884,72,0	1/1:0,25:25:75:871,75,0	1/1:0,37:37:99:1247,111,0	1/1:0,25:25:75:852,75,0	1/1:0,32:32:96:1036,96,0	1/1:0,34:34:99:1150,102,0	0/0	0/0
Nla_1G0002350	Nla_1G0002350	Nla_1G0002350.1	PASS	synonymous_variant	chr1/837589	3261/3612	3261/3612	1087/1203	c.3261A>G	p.Gln1087Gln	GT:AD:DP:GQ:PL	0/0	0/0	0/0	0/0	0/0	0/0	0/0	0/0	0/0	0/0	0/0	0/0	0/0	0/0	0/0	0/0	0/0	0/0	0/0	0/0	0/0	0/0	0/0	0/0	0/0	0/0	0/0	0/0	0/0	0/0	0/0	0/0	0/0	0/0	0/0	0/0	0/0	0/0
Nla_1G0002360	Nla_1G0002360	Nla_1G0002360.1	PASS	missense_variant	chr1/843721	64/798	64/798	22/265	c.64A>G	p.Ser22Gly	GT:AD:DP:GQ:PGT:PID:PL:PS	0/0	0/0	0/0	0/0	0/0	0/0	0/0	0/0	0/0	0/0	0/0	1/1:0,19:19:57:.:.:661,57,0	1/1:0,31:31:93:.:.:1062,93,0	1/1:0,23:23:69:.:.:858,69,0	1/1:0,27:27:81:.:.:962,81,0	1/1:0,19:19:57:.:.:603,57,0	1/1:0,19:19:57:.:.:695,57,0	1/1:0,20:20:60:.:.:701,60,0	1/1:0,18:18:54:.:.:655,54,0	0/0	0/0	1/1:0,29:29:87:.:.:1005,87,0	1/1:0,22:22:66:.:.:816,66,0	1/1:0,26:26:78:.:.:884,78,0	1/1:0,21:21:63:.:.:710,63,0	1|1:0,20:20:60:1|1:843720_C_T:704,60,0:843720	1/1:0,23:23:69:.:.:864,69,0	1/1:0,33:33:99:.:.:1167,99,0	0/0	1/1:0,13:13:39:.:.:513,39,0	1/1:0,21:21:63:.:.:811,63,0	1/1:0,30:30:90:.:.:1054,90,0	1/1:0,27:27:81:.:.:992,81,0	1/1:0,14:14:42:.:.:580,42,0	1/1:0,42:42:99:.:.:1496,126,0	1/1:0,43:43:99:.:.:1491,129,0	0/0	0/0
Nla_1G0002390	Nla_1G0002390	Nla_1G0002390.1	PASS	synonymous_variant	chr1/854555	945/990	945/990	315/329	c.945G>A	p.Ser315Ser	GT:AD:DP:GQ:PL	0/0	0/0	0/0	0/0	0/0	0/0	0/0	0/0	0/0	0/0	0/0	0/0	0/0	0/0	0/0	0/0	0/0	0/0	0/0	0/0	0/0	0/0	0/0	0/0	0/0	0/0	0/0	0/0	0/0	0/0	0/0	0/0	0/0	0/0	0/0	0/0	0/0	0/0
Nla_1G0002410	Nla_1G0002410	Nla_1G0002410.1	PASS	missense_variant	chr1/859368	2027/4251	2027/4251	676/1416	c.2027T>C	p.Ile676Thr	GT:AD:DP:GQ:PL	0/0	0/0	0/0	0/0	0/0	0/0	0/0	0/0	0/0	0/0	0/0	1/1:0,32:32:96:1199,96,0	1/1:0,41:41:99:1361,123,0	1/1:0,22:22:66:815,66,0	1/1:0,21:21:63:736,63,0	1/1:0,22:22:66:676,66,0	1/1:0,35:35:99:1149,105,0	1/1:0,30:30:90:1149,90,0	1/1:0,33:33:99:1176,99,0	0/0	0/0	1/1:0,32:32:96:1106,96,0	1/1:0,27:27:81:962,81,0	1/1:0,34:34:99:1179,102,0	0/0	0/0	0/0	0/0	0/0	0/0	0/0	0/0	1/1:0,31:31:93:1095,93,0	1/1:0,27:27:81:962,81,0	0/0	0/0	0/0	0/0
Nla_1G0002450	Nla_1G0002450	Nla_1G0002450.1	PASS	missense_variant	chr1/867945	503/1203	503/1203	168/400	c.503T>C	p.Leu168Pro	GT:AD:DP:GQ:PL	0/0	0/0	0/0	0/0	0/0	0/0	0/0	0/0	0/0	0/0	0/0	0/0	0/0	0/0	0/0	0/0	1/1:0,15:15:45:561,45,0	0/0	0/0	0/0	0/0	0/0	0/0	0/0	0/0	0/0	0/0	0/0	0/0	0/0	0/0	0/0	0/0	0/0	0/0	0/0	0/0	0/0
Nla_1G0002480	Nla_1G0002480	Nla_1G0002480.1	PASS	missense_variant	chr1/874866	2841/3573	2841/3573	947/1190	c.2841T>G	p.His947Gln	GT:AD:DP:GQ:PL	0/0	0/0	0/0	0/0	0/0	0/0	0/0	1/1:0,42:42:99:1344,126,0	1/1:0,30:30:90:1037,90,0	0/0	0/0	1/1:0,26:26:78:921,78,0	1/1:0,47:47:99:1449,141,0	1/1:0,35:35:99:1310,105,0	1/1:0,33:33:99:1150,99,0	1/1:0,31:31:93:1065,93,0	1/1:0,39:39:99:1225,117,0	1/1:0,36:36:99:1181,108,0	1/1:0,35:35:99:1184,105,0	0/0	0/0	1/1:0,26:26:78:814,78,0	1/1:0,33:33:99:1149,99,0	1/1:0,35:35:99:1090,105,0	1/1:0,23:23:69:790,69,0	1/1:0,20:20:60:722,60,0	1/1:0,28:28:84:1039,84,0	1/1:0,26:26:78:832,78,0	0/0	1/1:0,20:20:60:702,60,0	1/1:0,22:22:66:735,66,0	1/1:0,25:25:75:844,75,0	1/1:0,28:28:84:970,84,0	1/1:0,26:26:78:811,78,0	1/1:0,33:33:99:1216,99,0	1/1:0,32:32:96:1143,96,0	0/0	0/0
Nla_1G0002480	Nla_1G0002480	Nla_1G0002480.1	PASS	missense_variant	chr1/876199	2212/3573	2212/3573	738/1190	c.2212C>T	p.Leu738Phe	GT:AD:DP:GQ:PL	0/0	0/0	0/0	0/0	0/0	0/0	0/0	0/0	0/0	0/0	0/0	1/1:0,26:26:78:942,78,0	1/1:0,42:42:99:1402,126,0	1/1:0,26:26:78:914,78,0	1/1:0,30:30:90:1031,90,0	1/1:0,17:17:51:595,51,0	1/1:0,27:27:81:956,81,0	1/1:0,22:22:66:820,66,0	1/1:0,38:38:99:1387,114,0	0/0	0/0	1/1:0,35:35:99:1036,105,0	1/1:0,20:20:60:762,60,0	1/1:0,34:34:99:1044,102,0	1/1:0,36:36:99:1165,107,0	1/1:0,21:21:63:766,63,0	1/1:0,29:29:87:1047,87,0	1/1:0,26:26:78:883,78,0	0/0	1/1:0,14:14:42:518,42,0	1/1:0,38:38:99:1321,114,0	1/1:0,28:28:84:1075,84,0	1/1:0,33:33:99:1154,99,0	1/1:0,34:34:99:1167,102,0	1/1:0,15:15:45:562,45,0	1/1:0,38:38:99:1362,114,0	0/0	0/0
Nla_1G0002480	Nla_1G0002480	Nla_1G0002480.1	PASS	missense_variant	chr1/876225	2186/3573	2186/3573	729/1190	c.2186T>C	p.Val729Ala	GT:AD:DP:GQ:PL	0/0	0/0	0/0	0/0	0/0	0/0	0/0	0/0	0/0	0/0	0/0	1/1:0,26:26:78:946,78,0	1/1:0,48:48:99:1660,144,0	1/1:0,29:29:87:1010,87,0	1/1:0,31:31:93:1088,93,0	1/1:0,22:22:66:715,66,0	1/1:0,32:32:96:989,96,0	1/1:0,23:23:69:824,69,0	1/1:0,43:43:99:1486,129,0	0/0	0/0	1/1:0,36:36:99:1064,108,0	1/1:0,24:24:72:847,72,0	1/1:0,28:28:84:910,84,0	1/1:0,40:40:99:1346,120,0	1/1:0,22:22:66:785,66,0	1/1:0,31:31:93:1134,93,0	1/1:0,28:28:84:888,84,0	0/0	1/1:0,14:14:42:516,42,0	1/1:0,33:33:99:1102,99,0	1/1:0,32:32:96:1199,96,0	1/1:0,32:32:96:1190,96,0	1/1:0,37:37:99:1301,111,0	1/1:0,14:14:42:555,42,0	1/1:0,39:39:99:1366,117,0	0/0	0/0
Nla_1G0002490	Nla_1G0002490	Nla_1G0002490.1	PASS	missense_variant	chr1/881181	1575/1959	1575/1959	525/652	c.1575A>C	p.Lys525Asn	GT:AD:DP:GQ:PGT:PID:PL:PS	0/0	0/0	0/0	0/0	0/0	0/0	0/0	0/0	0/0	0/0	0/0	1/1:0,14:14:42:.:.:522,42,0	1/1:0,30:30:90:.:.:1011,90,0	1/1:0,6:6:18:.:.:252,18,0	1/1:0,17:17:51:.:.:597,51,0	1|1:0,13:13:39:1|1:881176_C_T:496,39,0:881176	1/1:0,18:18:54:.:.:685,54,0	1/1:0,15:15:45:.:.:541,45,0	1/1:0,15:15:45:.:.:481,45,0	0/0	0/0	1/1:0,13:13:39:.:.:470,39,0	1/1:0,22:22:66:.:.:745,66,0	1/1:0,11:11:33:.:.:394,33,0	1/1:0,15:15:45:.:.:526,45,0	1/1:0,19:19:57:.:.:753,57,0	1/1:0,20:20:60:.:.:732,60,0	1/1:0,14:14:42:.:.:515,42,0	0/0	1/1:0,8:8:24:.:.:301,24,0	1/1:0,23:23:69:.:.:822,69,0	1/1:0,12:12:36:.:.:501,36,0	1/1:0,20:20:60:.:.:698,60,0	1/1:0,9:9:27:.:.:309,27,0	1/1:0,25:25:75:.:.:938,75,0	1/1:0,10:10:30:.:.:386,30,0	0/0	0/0
Nla_1G0002510	Nla_1G0002510	Nla_1G0002510.1	PASS	missense_variant	chr1/883976	757/1083	757/1083	253/360	c.757G>A	p.Val253Met	GT:AD:DP:GQ:PL	0/0	0/0	0/0	0/0	0/0	0/0	0/0	0/0	0/0	0/0	0/0	1/1:0,23:23:69:752,69,0	1/1:0,32:32:96:1092,96,0	1/1:0,16:16:48:628,48,0	1/1:0,34:34:99:1171,102,0	1/1:0,25:25:75:791,75,0	1/1:0,30:30:90:942,90,0	1/1:0,21:21:63:805,63,0	1/1:0,17:17:51:631,51,0	0/0	0/0	1/1:0,20:20:60:727,60,0	1/1:0,20:20:60:696,60,0	1/1:0,27:27:81:928,81,0	1/1:0,22:22:66:738,66,0	1/1:0,26:26:78:934,78,0	1/1:0,16:16:48:662,48,0	1/1:0,11:11:33:322,33,0	0/0	1/1:0,22:22:65:777,65,0	1/1:0,32:32:95:1052,95,0	1/1:0,24:24:72:846,72,0	1/1:0,27:27:81:973,81,0	1/1:0,19:19:57:685,57,0	1/1:0,17:17:51:665,51,0	1/1:0,21:21:63:626,63,0	0/0	0/0
Nla_1G0002530	Nla_1G0002530	Nla_1G0002530.1	PASS	missense_variant	chr1/889454	1912/2004	1912/2004	638/667	c.1912A>G	p.Met638Val	GT:AD:DP:GQ:PL	0/0	0/0	0/0	0/0	0/0	0/0	0/0	0/0	0/0	0/0	0/0	1/1:0,25:25:75:882,75,0	1/1:0,32:32:96:1058,96,0	1/1:0,18:18:54:610,54,0	1/1:0,16:16:48:561,48,0	1/1:0,17:17:51:543,51,0	1/1:0,15:15:45:599,45,0	1/1:0,28:28:84:896,84,0	1/1:0,30:30:90:1021,90,0	0/0	0/0	1/1:0,33:33:99:1182,99,0	1/1:0,25:25:75:911,75,0	1/1:0,35:35:99:1196,105,0	0/1:1,13:14:1:436,0,1	1/1:0,27:27:81:959,81,0	1/1:0,23:23:69:865,69,0	1/1:0,25:25:75:909,75,0	0/0	1/1:0,21:21:63:774,63,0	1/1:0,29:29:87:1071,87,0	1/1:0,18:18:54:626,54,0	1/1:0,26:26:78:959,78,0	1/1:0,23:23:69:726,69,0	1/1:0,27:27:81:996,81,0	1/1:0,30:30:90:1089,90,0	0/0	0/0
Nla_1G0002530	Nla_1G0002530	Nla_1G0002530.1	PASS	missense_variant	chr1/891142	374/2004	374/2004	125/667	c.374G>A	p.Cys125Tyr	GT:AD:DP:GQ:PL	0/0	0/0	0/0	0/0	0/0	0/0	0/0	0/0	0/0	0/0	0/0	0/0	0/0	0/0	0/0	0/0	1/1:0,21:21:63:769,63,0	0/0	0/0	0/0	0/0	0/0	0/0	0/0	0/0	0/0	0/0	0/0	0/0	0/0	0/0	0/0	0/0	0/0	0/0	0/0	0/0	0/0
Nla_1G0002530	Nla_1G0002530	Nla_1G0002530.1	PASS	synonymous_variant	chr1/891500	87/2004	87/2004	29/667	c.87C>T	p.Cys29Cys	GT:AD:DP:GQ:PGT:PID:PL:PS	0/0	0/0	0/0	0/0	0/0	0/0	0/0	0/0	0|1:19,4:23:70:0|1:891500_G_A:70,0,591:891500	0/0	0/0	0/0	0/0	0/0	0/0	0/0	0/0	0/0	0/0	0/0	0/0	0/0	0/0	0/0	0/0	0/0	0/0	0/0	0/0	0/0	0/0	0/0	0/0	0/0	0/0	0/0	0/0	0/0
Nla_1G0002550	Nla_1G0002550	Nla_1G0002550.1	PASS	synonymous_variant	chr1/900002	873/3021	873/3021	291/1006	c.873C>T	p.Asp291Asp	GT:AD:DP:GQ:PL	0/0	0/0	0/0	0/0	0/0	0/0	0/0	0/0	0/0	0/0	0/0	0/0	0/0	1/1:0,24:24:72:885,72,0	1/1:0,21:21:63:853,63,0	0/0	0/0	0/0	0/0	0/0	0/0	0/0	0/0	0/0	0/0	0/0	0/0	0/0	0/0	0/0	0/0	0/0	0/0	0/0	0/0	0/0	0/0	0/0
Nla_1G0002560	Nla_1G0002560	Nla_1G0002560.1	PASS	missense_variant	chr1/903675	512/1191	512/1191	171/396	c.512G>C	p.Arg171Pro	GT:AD:DP:GQ:PL	0/0	0/0	0/0	0/0	0/0	0/0	0/0	0/0	0/0	0/0	0/0	0/0	1/1:0,4:4:12:116,12,0	1/1:0,2:2:6:49,6,0	1/1:0,8:8:24:232,24,0	1/1:0,7:7:21:262,21,0	1/1:0,5:5:15:194,15,0	0/0	1/1:0,5:5:15:177,15,0	0/0	0/0	1/1:0,7:7:21:203,21,0	1/1:0,3:3:9:118,9,0	0/0	1/1:0,6:6:18:183,18,0	1/1:0,9:9:27:274,27,0	1/1:0,5:5:15:172,15,0	1/1:0,7:7:21:225,21,0	0/0	1/1:0,4:4:12:168,12,0	1/1:0,3:3:9:91,9,0	1/1:0,4:4:12:133,12,0	1/1:0,5:5:15:188,15,0	1/1:0,4:4:12:168,12,0	1/1:0,6:6:18:242,18,0	1/1:0,14:14:42:483,42,0	0/0	0/0
Nla_1G0002570	Nla_1G0002570	Nla_1G0002570.1	PASS	missense_variant	chr1/905135	4846/5007	4846/5007	1616/1668	c.4846C>T	p.Pro1616Ser	GT:AD:DP:GQ:PL	0/0	0/0	0/0	0/0	0/0	0/0	0/0	0/0	0/0	0/0	0/0	1/1:0,21:21:63:772,63,0	1/1:0,46:46:99:1419,138,0	1/1:0,18:18:54:594,54,0	1/1:0,19:19:57:637,57,0	1/1:0,22:22:66:729,66,0	1/1:0,22:22:66:614,66,0	1/1:0,28:28:84:911,84,0	1/1:0,18:18:54:611,54,0	0/0	0/0	1/1:0,23:23:69:702,69,0	1/1:0,18:18:54:687,54,0	1/1:0,20:20:60:732,60,0	1/1:0,53:53:99:1681,159,0	1/1:0,18:18:54:634,54,0	1/1:0,27:27:81:884,81,0	1/1:0,30:30:90:985,90,0	0/0	1/1:0,18:18:54:677,54,0	1/1:0,27:27:81:950,81,0	1/1:1,24:25:32:783,32,0	1/1:0,40:40:99:1265,120,0	1/1:0,19:19:57:718,57,0	1/1:0,45:45:99:1481,135,0	1/1:0,29:29:87:1006,87,0	0/0	0/0
Nla_1G0002570	Nla_1G0002570	Nla_1G0002570.1	PASS	synonymous_variant	chr1/909255	726/5007	726/5007	242/1668	c.726A>G	p.Gly242Gly	GT:AD:DP:GQ:PL	0/0	0/0	0/0	0/0	0/0	0/0	0/0	0/0	0/0	0/0	0/0	0/0	0/0	0/0	0/0	0/0	0/0	0/0	0/0	0/0	0/0	0/0	0/0	0/0	0/0	0/0	0/0	0/0	0/0	1/1:0,21:21:63:791,63,0	1/1:0,19:19:56:584,56,0	1/1:0,14:14:42:520,42,0	0/0	0/0	0/0	0/0	0/0	0/0
Nla_1G0002580	Nla_1G0002580	Nla_1G0002580.1	PASS	synonymous_variant	chr1/910873	474/615	474/615	158/204	c.474T>G	p.Thr158Thr	GT:AD:DP:GQ:PL	0/0	0/0	0/0	0/0	0/0	0/0	0/0	0/0	0/0	0/0	0/0	1/1:0,33:33:99:1142,99,0	1/1:0,44:44:99:1519,132,0	1/1:0,19:19:57:790,57,0	1/1:0,36:36:99:1243,108,0	1/1:0,16:16:48:569,48,0	1/1:0,24:24:72:832,72,0	1/1:0,28:28:84:1040,84,0	1/1:0,36:36:99:1125,108,0	0/0	0/0	1/1:0,30:30:90:987,90,0	1/1:0,26:26:78:953,78,0	1/1:0,31:31:93:1027,93,0	1/1:0,20:20:60:694,60,0	1/1:0,28:28:84:1037,84,0	1/1:0,19:19:57:789,57,0	1/1:0,30:30:90:1012,90,0	0/0	1/1:0,20:20:60:666,60,0	1/1:0,45:45:99:1451,135,0	1/1:0,27:27:81:912,81,0	1/1:0,24:24:72:828,72,0	1/1:0,20:20:60:738,60,0	1/1:0,27:27:81:957,81,0	1/1:0,26:26:78:840,78,0	0/0	0/0
Nla_1G0002590	Nla_1G0002590	Nla_1G0002590.1	PASS	missense_variant	chr1/911746	1565/2007	1565/2007	522/668	c.1565T>C	p.Ile522Thr	GT:AD:DP:GQ:PL	0/0	0/0	0/0	0/0	0/0	0/0	0/0	0/0	0/0	0/0	0/0	0/0	0/0	1/1:0,29:29:87:1034,87,0	1/1:0,22:22:66:799,66,0	0/0	1/1:0,32:32:96:1014,96,0	0/0	0/0	0/0	0/0	0/0	0/0	0/0	0/0	0/0	0/0	0/0	0/0	0/0	0/0	0/0	0/0	0/0	0/0	0/0	0/0	0/0
Nla_1G0002590	Nla_1G0002590	Nla_1G0002590.1	PASS	synonymous_variant	chr1/911901	1410/2007	1410/2007	470/668	c.1410T>C	p.Ile470Ile	GT:AD:DP:GQ:PL	0/0	0/0	0/0	1/1:0,27:27:81:936,81,0	0/0	1/1:0,34:34:99:1223,102,0	1/1:0,20:20:60:666,60,0	1/1:0,34:34:99:1207,102,0	1/1:0,24:24:72:782,72,0	0/0	0/0	1/1:0,28:28:84:976,84,0	1/1:0,42:42:99:1336,126,0	1/1:0,24:24:72:876,72,0	1/1:0,37:37:99:1196,111,0	1/1:0,34:34:99:1256,102,0	1/1:0,35:35:99:1089,105,0	1/1:0,26:26:78:886,78,0	1/1:0,29:29:87:976,87,0	0/0	0/0	1/1:0,15:15:45:494,45,0	1/1:0,32:32:96:1134,96,0	1/1:0,27:27:81:951,81,0	1/1:0,19:19:57:685,57,0	1/1:0,17:17:51:648,51,0	1/1:0,24:24:72:890,72,0	1/1:0,24:24:72:834,72,0	0/0	1/1:0,9:9:27:360,27,0	1/1:0,23:23:69:886,69,0	1/1:0,27:27:81:958,81,0	1/1:0,20:20:60:795,60,0	1/1:0,24:24:72:900,72,0	1/1:0,33:33:99:1115,99,0	1/1:0,32:32:96:1082,96,0	0/0	0/0
Nla_1G0002610	Nla_1G0002610	Nla_1G0002610.1	PASS	synonymous_variant	chr1/917658	2205/3396	2205/3396	735/1131	c.2205T>C	p.Gly735Gly	GT:AD:DP:GQ:PL	0/0	0/0	0/0	0/0	0/0	0/0	0/0	0/0	0/0	0/0	0/0	1/1:0,23:23:69:891,69,0	1/1:0,27:27:81:911,81,0	1/1:0,21:21:63:792,63,0	1/1:0,21:21:63:717,63,0	1/1:0,21:21:63:708,63,0	1/1:0,40:40:99:1447,120,0	1/1:0,23:23:69:843,69,0	1/1:0,35:35:99:1163,105,0	0/0	0/0	1/1:0,38:38:99:1373,114,0	1/1:1,20:21:21:664,21,0	1/1:0,22:22:66:810,66,0	1/1:0,37:37:99:1321,111,0	1/1:0,28:28:84:982,84,0	1/1:0,28:28:84:1039,84,0	1/1:0,33:33:99:1116,99,0	0/0	1/1:0,19:19:56:575,56,0	1/1:0,44:44:99:1614,132,0	1/1:0,31:31:93:1019,93,0	1/1:0,39:39:99:1225,117,0	1/1:0,20:20:60:725,60,0	1/1:0,39:39:99:1317,117,0	1/1:0,34:34:99:1115,102,0	0/0	0/0
Nla_1G0002610	Nla_1G0002610	Nla_1G0002610.1	PASS	missense_variant	chr1/918057	1806/3396	1806/3396	602/1131	c.1806G>T	p.Lys602Asn	GT:AD:DP:GQ:PL	0/0	0/0	0/0	0/0	0/0	0/0	0/0	0/0	0/0	0/0	0/0	1/1:0,32:32:96:1172,96,0	1/1:0,46:46:99:1579,138,0	1/1:0,24:24:72:909,72,0	1/1:0,26:26:78:920,78,0	1/1:0,19:19:57:664,57,0	1/1:0,37:37:99:1316,111,0	1/1:0,29:29:87:1122,87,0	1/1:0,26:26:78:926,78,0	0/0	0/0	1/1:0,26:26:78:955,78,0	1/1:0,30:30:90:1165,90,0	1/1:0,36:36:99:1169,108,0	1/1:0,25:25:75:879,75,0	1/1:0,33:33:99:1219,99,0	1/1:0,35:35:99:1155,105,0	1/1:0,32:32:96:1062,96,0	0/0	1/1:0,36:36:99:1435,108,0	1/1:0,43:43:99:1497,129,0	1/1:0,43:43:99:1494,129,0	1/1:0,33:33:99:1286,99,0	1/1:0,26:26:78:955,78,0	1/1:0,38:38:99:1347,114,0	1/1:0,46:46:99:1588,138,0	0/0	0/0
Nla_1G0002610	Nla_1G0002610	Nla_1G0002610.1	PASS	synonymous_variant	chr1/918504	1359/3396	1359/3396	453/1131	c.1359T>G	p.Gly453Gly	GT:AD:DP:GQ:PL	0/0	0/0	0/0	0/0	0/0	0/0	0/0	0/0	0/0	0/0	0/0	1/1:0,27:27:81:919,81,0	1/1:0,43:43:99:1552,129,0	1/1:0,18:18:54:708,54,0	1/1:0,34:34:99:1290,102,0	1/1:0,29:29:87:964,87,0	1/1:0,32:32:96:1139,96,0	1/1:0,25:25:75:926,75,0	1/1:0,41:41:99:1415,123,0	0/0	0/0	1/1:0,34:34:99:1155,102,0	1/1:0,33:33:99:1157,99,0	1/1:0,34:34:99:1178,102,0	1/1:0,24:24:72:793,72,0	1/1:0,24:24:72:887,72,0	1/1:0,23:23:69:850,69,0	1/1:0,27:27:81:939,81,0	0/0	1/1:0,28:28:84:972,84,0	1/1:0,32:32:96:1129,96,0	1/1:0,39:39:99:1394,117,0	1/1:0,45:45:99:1492,135,0	1/1:0,31:31:93:1162,93,0	1/1:0,40:40:99:1358,119,0	1/1:0,36:36:99:1219,108,0	0/0	0/0
Nla_1G0002610	Nla_1G0002610	Nla_1G0002610.1	PASS	missense_variant	chr1/919163	700/3396	700/3396	234/1131	c.700G>A	p.Val234Ile	GT:AD:DP:GQ:PL	0/0	0/0	0/0	0/0	0/0	0/0	0/0	0/0	0/0	0/0	0/0	0/0	0/0	0/0	0/0	1/1:0,31:31:93:1131,93,0	0/0	1/1:0,35:35:99:1257,105,0	1/1:0,38:38:99:1317,114,0	0/0	0/0	1/1:0,40:40:99:1335,120,0	1/1:0,29:29:87:1061,87,0	1/1:0,24:24:72:767,72,0	0/0	0/0	0/0	0/0	0/0	0/0	0/0	0/0	0/0	0/0	0/0	0/0	0/0	0/0
Nla_1G0002620	Nla_1G0002620	Nla_1G0002620.1	PASS	synonymous_variant	chr1/923405	534/1569	534/1569	178/522	c.534A>G	p.Pro178Pro	GT:AD:DP:GQ:PL	0/0	0/0	0/0	0/0	0/0	0/0	0/0	0/0	0/0	0/0	0/0	1/1:0,20:20:60:786,60,0	1/1:0,35:35:99:1230,105,0	1/1:0,19:19:57:716,57,0	1/1:0,28:28:83:892,83,0	1/1:0,18:18:54:652,54,0	1/1:1,23:24:62:796,62,0	1/1:0,18:18:54:609,54,0	1/1:0,31:31:93:1160,93,0	0/0	0/0	1/1:0,21:21:63:757,63,0	1/1:0,14:14:42:546,42,0	1/1:0,21:21:63:731,63,0	1/1:0,14:14:42:548,42,0	1/1:0,24:24:72:849,72,0	1/1:0,23:23:69:826,69,0	1/1:0,33:33:99:1152,99,0	0/0	1/1:0,21:21:63:793,63,0	1/1:0,32:32:96:1194,96,0	1/1:0,26:26:78:789,78,0	1/1:0,17:17:51:605,51,0	1/1:0,19:19:57:651,57,0	1/1:0,25:25:75:939,75,0	1/1:0,32:32:95:1012,95,0	0/0	0/0
Nla_1G0002620	Nla_1G0002620	Nla_1G0002620.1	PASS	missense_variant	chr1/923431	560/1569	560/1569	187/522	c.560C>T	p.Thr187Met	GT:AD:DP:GQ:PL	0/0	0/0	0/0	0/0	0/0	0/0	0/0	0/0	0/0	0/0	0/0	0/0	0/0	0/0	0/0	0/0	0/0	0/0	0/0	0/0	0/0	0/0	0/0	0/0	0/0	0/0	0/0	0/0	0/0	0/0	0/0	0/0	0/0	0/0	0/0	0/0	0/0	0/0
Nla_1G0002660	Nla_1G0002660	Nla_1G0002660.1	PASS	missense_variant	chr1/931969	62/1878	62/1878	21/625	c.62A>G	p.Lys21Arg	GT:AD:DP:GQ:PL	0/0	0/0	0/0	1/1:0,29:29:87:982,87,0	0/0	1/1:0,16:16:48:592,48,0	1/1:0,16:16:48:531,48,0	1/1:0,20:20:60:666,60,0	1/1:0,24:24:72:873,72,0	0/0	0/0	1/1:0,9:9:27:342,27,0	1/1:0,19:19:57:655,57,0	1/1:0,7:7:21:258,21,0	1/1:0,27:27:81:1007,81,0	1/1:0,20:20:60:633,60,0	1/1:0,16:16:48:532,48,0	1/1:0,15:15:45:549,45,0	1/1:0,14:14:42:570,42,0	0/0	0/0	1/1:0,19:19:57:775,57,0	1/1:0,21:21:63:708,63,0	1/1:0,21:21:63:702,63,0	1/1:0,21:21:63:715,63,0	1/1:0,15:15:45:583,45,0	1/1:0,29:29:87:1056,87,0	1/1:0,10:10:30:350,30,0	0/0	1/1:0,8:8:24:296,24,0	1/1:0,14:14:42:493,42,0	1/1:0,24:24:72:908,72,0	1/1:0,21:21:63:766,63,0	1/1:0,17:17:51:629,51,0	1/1:0,16:16:48:631,48,0	1/1:0,16:16:48:576,48,0	0/0	0/0
Nla_1G0002680	Nla_1G0002680	Nla_1G0002680.1	PASS	missense_variant	chr1/942995	1215/4179	1215/4179	405/1392	c.1215A>G	p.Ile405Met	GT:AD:DP:GQ:PGT:PID:PL:PS	0/0	0/0	0/0	1|1:0,40:40:99:1|1:942995_A_G:1790,120,0:942995	0/0	1|1:0,29:29:87:1|1:942995_A_G:1302,87,0:942995	1|1:0,41:41:99:1|1:942995_A_G:1784,123,0:942995	1|1:0,42:42:99:1|1:942995_A_G:1886,126,0:942995	1|1:0,38:38:99:1|1:942995_A_G:1697,114,0:942995	0/0	0/0	1|1:0,31:31:93:1|1:942995_A_G:1371,93,0:942995	1|1:0,51:51:99:1|1:942995_A_G:2249,153,0:942995	1|1:0,23:23:69:1|1:942995_A_G:1031,69,0:942995	1|1:0,49:49:99:1|1:942995_A_G:2205,147,0:942995	1|1:0,22:22:66:1|1:942995_A_G:967,66,0:942995	1|1:0,38:38:99:1|1:942995_A_G:1664,114,0:942995	1|1:0,29:29:87:1|1:942995_A_G:1301,87,0:942995	1|1:0,44:44:99:1|1:942995_A_G:1966,132,0:942995	0/0	0/0	1|1:0,31:31:93:1|1:942995_A_G:1395,93,0:942995	1|1:0,30:30:90:1|1:942995_A_G:1347,90,0:942995	1|1:0,36:36:99:1|1:942995_A_G:1539,108,0:942995	1|1:0,26:26:78:1|1:942995_A_G:1150,78,0:942995	1|1:0,39:39:99:1|1:942995_A_G:1755,117,0:942995	1|1:0,30:30:90:1|1:942995_A_G:1350,90,0:942995	1|1:0,36:36:99:1|1:942995_A_G:1600,108,0:942995	0/0	1|1:0,20:20:60:1|1:942995_A_G:900,60,0:942995	1|1:0,43:43:99:1|1:942995_A_G:1891,129,0:942995	1|1:0,40:40:99:1|1:942995_A_G:1759,120,0:942995	1|1:0,40:40:99:1|1:942995_A_G:1800,120,0:942995	1|1:0,35:35:99:1|1:942995_A_G:1575,105,0:942995	1|1:0,38:38:99:1|1:942995_A_G:1702,114,0:942995	1|1:0,48:48:99:1|1:942995_A_G:2156,144,0:942995	0/0	0/0
Nla_1G0002680	Nla_1G0002680	Nla_1G0002680.1	PASS	missense_variant	chr1/943002	1222/4179	1222/4179	408/1392	c.1222A>G	p.Ser408Gly	GT:AD:DP:GQ:PGT:PID:PL:PS	0/0	0/0	0/0	1|1:0,43:43:99:1|1:942995_A_G:1930,129,0:942995	0/0	1|1:0,31:31:93:1|1:942995_A_G:1395,93,0:942995	1|1:0,42:42:99:1|1:942995_A_G:1809,126,0:942995	1|1:0,42:42:99:1|1:942995_A_G:1890,126,0:942995	1|1:0,37:37:99:1|1:942995_A_G:1665,111,0:942995	0/0	0/0	1|1:0,30:30:90:1|1:942995_A_G:1350,90,0:942995	1|1:0,49:49:99:1|1:942995_A_G:2205,147,0:942995	1|1:0,25:25:75:1|1:942995_A_G:1105,75,0:942995	1|1:0,57:57:99:1|1:942995_A_G:2545,172,0:942995	1|1:0,22:22:66:1|1:942995_A_G:988,66,0:942995	1|1:0,37:37:99:1|1:942995_A_G:1645,111,0:942995	1|1:0,29:29:87:1|1:942995_A_G:1305,87,0:942995	1|1:0,41:41:99:1|1:942995_A_G:1845,123,0:942995	0/0	0/0	1|1:0,32:32:96:1|1:942995_A_G:1440,96,0:942995	1|1:0,32:32:96:1|1:942995_A_G:1437,96,0:942995	1|1:0,34:34:99:1|1:942995_A_G:1530,102,0:942995	1|1:0,27:27:81:1|1:942995_A_G:1212,81,0:942995	1|1:0,39:39:99:1|1:942995_A_G:1755,117,0:942995	1|1:0,31:31:93:1|1:942995_A_G:1375,93,0:942995	1|1:0,40:40:99:1|1:942995_A_G:1776,120,0:942995	0/0	1|1:0,21:21:63:1|1:942995_A_G:945,63,0:942995	1|1:0,41:41:99:1|1:942995_A_G:1845,123,0:942995	1|1:0,39:39:99:1|1:942995_A_G:1755,117,0:942995	1|1:0,43:43:99:1|1:942995_A_G:1908,129,0:942995	1|1:0,37:37:99:1|1:942995_A_G:1645,111,0:942995	1|1:0,39:39:99:1|1:942995_A_G:1752,117,0:942995	1|1:0,50:50:99:1|1:942995_A_G:2227,150,0:942995	0/0	0/0
Nla_1G0002680	Nla_1G0002680	Nla_1G0002680.1	PASS	missense_variant	chr1/943009	1229/4179	1229/4179	410/1392	c.1229T>C	p.Ile410Thr	GT:AD:DP:GQ:PGT:PID:PL:PS	0/0	0/0	0/0	1|1:0,44:44:99:1|1:942995_A_G:1934,132,0:942995	0/0	1|1:0,31:31:93:1|1:942995_A_G:1392,93,0:942995	1|1:0,41:41:99:1|1:942995_A_G:1784,123,0:942995	1|1:0,42:42:99:1|1:942995_A_G:1870,126,0:942995	1|1:0,37:37:99:1|1:942995_A_G:1663,111,0:942995	0/0	0/0	1|1:0,32:32:96:1|1:942995_A_G:1399,96,0:942995	1|1:0,51:51:99:1|1:942995_A_G:2256,153,0:942995	1|1:0,25:25:75:1|1:942995_A_G:1105,75,0:942995	1|1:0,55:55:99:1|1:942995_A_G:2451,166,0:942995	1|1:0,21:21:63:1|1:942995_A_G:925,63,0:942995	1|1:0,35:35:99:1|1:942995_A_G:1575,105,0:942995	1|1:0,32:32:96:1|1:942995_A_G:1414,96,0:942995	1|1:0,41:41:99:1|1:942995_A_G:1825,123,0:942995	0/0	0/0	1|1:0,32:32:96:1|1:942995_A_G:1421,96,0:942995	1|1:0,35:35:99:1|1:942995_A_G:1545,105,0:942995	1|1:0,35:35:99:1|1:942995_A_G:1573,105,0:942995	1|1:0,30:30:90:1|1:942995_A_G:1321,90,0:942995	1|1:0,39:39:99:1|1:942995_A_G:1749,117,0:942995	1|1:0,31:31:93:1|1:942995_A_G:1372,93,0:942995	1|1:0,37:37:99:1|1:942995_A_G:1662,111,0:942995	0/0	1|1:0,22:22:66:1|1:942995_A_G:970,66,0:942995	1|1:0,44:44:99:1|1:942995_A_G:1929,132,0:942995	1|1:0,40:40:99:1|1:942995_A_G:1780,120,0:942995	1|1:0,47:47:99:1|1:942995_A_G:2025,141,0:942995	1|1:0,37:37:99:1|1:942995_A_G:1642,111,0:942995	1|1:0,39:39:99:1|1:942995_A_G:1748,117,0:942995	1|1:0,51:51:99:1|1:942995_A_G:2229,153,0:942995	0/0	0/0
Nla_1G0002720	Nla_1G0002720	Nla_1G0002720.1	PASS	synonymous_variant	chr1/956762	1077/3564	1077/3564	359/1187	c.1077G>A	p.Ser359Ser	GT:AD:DP:GQ:PL	0/0	0/0	0/0	0/0	0/0	0/0	0/0	0/0	0/0	0/0	0/0	0/0	0/0	1/1:0,26:26:78:806,78,0	1/1:0,37:37:99:1271,111,0	0/0	1/1:0,33:33:99:1113,99,0	0/0	0/0	0/0	0/0	0/0	0/0	0/0	0/0	0/0	0/0	0/0	0/0	0/0	0/0	0/0	0/0	0/0	0/0	0/0	0/0	0/0
Nla_1G0002770	Nla_1G0002770	Nla_1G0002770.1	PASS;SnpCluster	synonymous_variant	chr1/974409	282/582	282/582	94/193	c.282C>T	p.Phe94Phe	GT:AD:DP:GQ:PGT:PID:PL:PS	0/0	0/0	0/0	0/0	0/0	0/0	0/0	0/0	0/0	0/0	0/0	0/0	0/0	0/0	0/0	0/0	0/0	0/0	0/0	0/0	0/0	0/0	0/0	0/0	0/0	0/0	0/0	0/0	0/0	0|1:31,4:35:75:0|1:974409_C_T:75,0,1266:974409	0/0	0/0	0/0	0/0	0/0	0/0	0/0	0/0
Nla_1G0002770	Nla_1G0002770	Nla_1G0002770.1	PASS;SnpCluster	synonymous_variant	chr1/974412	285/582	285/582	95/193	c.285C>T	p.Gly95Gly	GT:AD:DP:GQ:PGT:PID:PL:PS	0/0	0/0	0/0	0/0	0/0	0/0	0/0	0/0	0/0	0/0	0/0	0/0	0/0	0/0	0/0	0/0	0/0	0/0	0/0	0/0	0/0	0/0	0/0	0/0	0/0	0/0	0/0	0/0	0/0	0|1:33,4:37:69:0|1:974409_C_T:69,0,1350:974409	0/0	0/0	0/0	0/0	0/0	0/0	0/0	0/0
Nla_1G0002770	Nla_1G0002770	Nla_1G0002770.1	PASS;SnpCluster	synonymous_variant	chr1/974421	294/582	294/582	98/193	c.294C>T	p.Ile98Ile	GT:AD:DP:GQ:PGT:PID:PL:PS	0/0	0/0	0/0	0/0	0/0	0/0	0/0	0/0	0/0	0/0	0/0	0/0	0/0	0/0	0/0	0/0	0/0	0/0	0/0	0/0	0/0	0/0	0/0	0/0	0/0	0/0	0/0	0/0	0/0	0|1:35,4:39:63:0|1:974409_C_T:63,0,1437:974409	0/0	0/0	0/0	0/0	0/0	0/0	0/0	0/0
Nla_1G0002770	Nla_1G0002770	Nla_1G0002770.1	PASS;SnpCluster	missense_variant	chr1/974422	295/582	295/582	99/193	c.295C>A	p.Arg99Ser	GT:AD:DP:GQ:PGT:PID:PL:PS	0/0	0/0	0/0	0/0	0/0	0/0	0/0	0/0	0/0	0/0	0/0	0/0	0/0	0/0	0/0	0/0	0/0	0/0	0/0	0/0	0/0	0/0	0/0	0/0	0/0	0/0	0/0	0/0	0/0	0|1:35,4:39:63:0|1:974409_C_T:63,0,1437:974409	0/0	0/0	0/0	0/0	0/0	0/0	0/0	0/0
Nla_1G0002770	Nla_1G0002770	Nla_1G0002770.1	PASS;SnpCluster	synonymous_variant	chr1/974424	297/582	297/582	99/193	c.297C>A	p.Arg99Arg	GT:AD:DP:GQ:PGT:PID:PL:PS	0/0	0/0	0/0	0/0	0/0	0/0	0/0	0/0	0/0	0/0	0/0	0/0	0/0	0/0	0/0	0/0	0/0	0/0	0/0	0/0	0/0	0/0	0/0	0/0	0/0	0/0	0/0	0/0	0/0	0|1:35,4:39:63:0|1:974409_C_T:63,0,1437:974409	0/0	0/0	0/0	0/0	0/0	0/0	0/0	0/0
Nla_1G0002770	Nla_1G0002770	Nla_1G0002770.1	PASS	synonymous_variant	chr1/974436	309/582	309/582	103/193	c.309G>A	p.Arg103Arg	GT:AD:DP:GQ:PGT:PID:PL:PS	0/0	0/0	0/0	0/0	0/0	0/0	0/0	0/0	0/0	0/0	0/0	0/0	0/0	0/0	0/0	0/0	0/0	0/0	0/0	0/0	0/0	0/0	0/0	0/0	0/0	0/0	0/0	0/0	0/0	0|1:36,4:40:60:0|1:974436_G_A:60,0,1500:974436	0/0	0/0	0/0	0/0	0/0	0/0	0/0	0/0
Nla_1G0002770	Nla_1G0002770	Nla_1G0002770.1	PASS;SnpCluster	synonymous_variant	chr1/974442	315/582	315/582	105/193	c.315C>T	p.Gly105Gly	GT:AD:DP:GQ:PGT:PID:PL:PS	0/0	0/0	0/0	0/0	0/0	0/0	0/0	0/0	0/0	0/0	0/0	0/0	0/0	0/0	0/0	0/0	0/0	0/0	0/0	0/0	0/0	0/0	0/0	0/0	0/0	0/0	0/0	0/0	0/0	0|1:38,4:42:54:0|1:974436_G_A:54,0,1579:974436	0/0	0/0	0/0	0/0	0/0	0/0	0/0	0/0
Nla_1G0002770	Nla_1G0002770	Nla_1G0002770.1	PASS;SnpCluster	missense_variant	chr1/974444	317/582	317/582	106/193	c.317C>T	p.Thr106Ile	GT:AD:DP:GQ:PGT:PID:PL:PS	0/0	0/0	0/0	0/0	0/0	0/0	0/0	0/0	0/0	0/0	0/0	0/0	0/0	0/0	0/0	0/0	0/0	0/0	0/0	0/0	0/0	0/0	0/0	0/0	0/0	0/0	0/0	0/0	0/0	0|1:38,4:42:54:0|1:974436_G_A:54,0,1579:974436	0/0	0/0	0/0	0/0	0/0	0/0	0/0	0/0
Nla_1G0002770	Nla_1G0002770	Nla_1G0002770.1	PASS;SnpCluster	synonymous_variant	chr1/974445	318/582	318/582	106/193	c.318T>C	p.Thr106Thr	GT:AD:DP:GQ:PGT:PID:PL:PS	0/0	0/0	0/0	0/0	0/0	0/0	0/0	0/0	0/0	0/0	0/0	0/0	0/0	0/0	0/0	0/0	0/0	0/0	0/0	0/0	0/0	0/0	0/0	0/0	0/0	0/0	0/0	0/0	0/0	0|1:37,4:41:57:0|1:974436_G_A:57,0,1537:974436	0/0	0/0	0/0	0/0	0/0	0/0	0/0	0/0
Nla_1G0002810	Nla_1G0002810	Nla_1G0002810.1	PASS	missense_variant	chr1/986475	1213/4176	1213/4176	405/1391	c.1213A>G	p.Thr405Ala	GT:AD:DP:GQ:PL	0/0	0/0	0/0	0/0	1/1:2,35:37:62:1141,62,0	0/0	0/0	0/0	0/0	0/0	0/0	0/0	0/0	0/0	0/0	0/0	0/0	0/0	0/0	0/0	0/0	0/0	0/0	0/0	0/0	0/0	0/0	0/0	0/0	0/0	0/0	0/0	0/0	0/0	0/0	0/0	0/0	0/0
Nla_1G0002810	Nla_1G0002810	Nla_1G0002810.1	PASS	synonymous_variant	chr1/987013	675/4176	675/4176	225/1391	c.675A>G	p.Ser225Ser	GT:AD:DP:GQ:PL	0/0	0/0	0/0	0/0	0/0	0/0	0/0	0/0	0/0	0/0	0/0	1/1:1,38:39:99:1229,107,0	1/1:0,67:67:99:2087,201,0	0/0	0/0	0/0	0/0	0/0	0/0	0/0	0/0	0/0	0/0	0/0	0/0	0/0	0/0	0/0	0/0	0/0	0/0	0/0	0/0	0/0	0/0	0/0	0/0	0/0
Nla_1G0002830	Nla_1G0002830	Nla_1G0002830.1	PASS	missense_variant	chr1/991308	1459/2544	1459/2544	487/847	c.1459G>A	p.Gly487Arg	GT:AD:DP:GQ:PL	0/0	0/0	0/0	0/0	0/0	0/0	0/0	0/0	0/0	0/0	0/0	1/1:0,24:24:72:833,72,0	1/1:0,40:40:99:1336,120,0	0/0	0/0	1/1:0,28:28:84:944,84,0	0/0	1/1:0,32:32:96:1146,96,0	1/1:0,31:31:93:1095,93,0	0/0	0/0	1/1:0,26:26:78:802,78,0	1/1:0,32:32:96:1099,96,0	1/1:0,24:24:72:807,72,0	1/1:0,35:35:99:1297,105,0	1/1:0,27:27:81:1074,81,0	1/1:0,24:24:72:839,72,0	1/1:0,38:38:99:1296,114,0	0/0	1/1:0,19:19:57:663,57,0	1/1:0,37:37:99:1316,111,0	1/1:0,30:30:90:1089,90,0	1/1:0,22:22:66:897,66,0	1/1:0,36:36:99:1314,108,0	1/1:0,29:29:87:1051,87,0	1/1:0,36:36:99:1345,108,0	0/0	0/0
Nla_1G0002870	Nla_1G0002870	Nla_1G0002870.1	PASS	missense_variant	chr1/1008994	1000/1614	1000/1614	334/537	c.1000G>C	p.Gly334Arg	GT:AD:DP:GQ:PL	0/0	0/0	0/0	0/0	0/0	0/0	0/0	0/0	0/0	0/0	0/0	1/1:0,25:25:75:909,75,0	1/1:0,41:41:99:1452,123,0	0/0	0/0	1/1:0,22:22:66:735,66,0	0/0	1/1:0,12:12:36:437,36,0	1/1:0,43:43:99:1357,129,0	0/0	0/0	1/1:0,14:14:42:553,42,0	1/1:0,25:25:75:885,75,0	1/1:0,24:24:72:806,72,0	1/1:0,27:27:81:957,81,0	1/1:0,21:21:63:771,63,0	1/1:0,21:21:63:743,63,0	1/1:0,19:19:57:663,57,0	0/0	1/1:0,16:16:48:569,48,0	1/1:0,34:34:99:1152,102,0	1/1:0,30:30:90:944,90,0	1/1:0,25:25:75:878,75,0	1/1:0,18:18:54:689,54,0	1/1:0,20:20:60:740,60,0	1/1:0,26:26:78:1038,78,0	0/0	0/0
Nla_1G0002960	Nla_1G0002960	Nla_1G0002960.1	PASS	synonymous_variant	chr1/1046849	558/1638	558/1638	186/545	c.558G>A	p.Gln186Gln	GT:AD:DP:GQ:PL	0/0	0/0	0/0	0/0	0/0	0/0	0/0	0/0	0/0	0/0	0/0	0/0	0/0	0/0	0/0	0/0	0/0	0/0	0/0	0/0	0/0	0/0	0/0	0/0	0/0	1/1:0,30:30:90:1101,90,0	1/1:0,21:21:63:778,63,0	0/0	0/0	0/0	0/0	0/0	0/0	0/0	0/0	0/0	0/0	0/0
Nla_1G0003030	Nla_1G0003030	Nla_1G0003030.1	PASS	synonymous_variant	chr1/1074037	324/1578	324/1578	108/525	c.324G>A	p.Glu108Glu	GT:AD:DP:GQ:PL	0/0	0/0	0/0	0/0	0/0	0/0	0/0	0/0	0/0	0/0	0/0	1/1:0,25:25:75:831,75,0	1/1:0,28:28:84:926,84,0	1/1:0,12:12:36:432,36,0	1/1:0,21:21:63:699,63,0	1/1:0,19:19:57:625,57,0	1/1:0,29:29:87:978,87,0	1/1:0,29:29:87:951,87,0	1/1:0,16:16:48:568,48,0	0/0	0/0	1/1:0,28:28:84:861,84,0	1/1:0,25:25:75:892,75,0	1/1:0,33:33:99:1097,99,0	1/1:0,19:19:57:687,57,0	1/1:0,17:17:51:525,51,0	1/1:0,25:25:75:887,75,0	1/1:0,20:20:60:665,60,0	0/0	1/1:0,15:15:45:533,45,0	1/1:0,22:22:66:751,66,0	1/1:0,16:16:48:598,48,0	1/1:0,29:29:87:1037,87,0	1/1:0,22:22:66:770,66,0	1/1:0,20:20:60:667,60,0	1/1:0,17:17:51:664,51,0	0/0	0/0
Nla_1G0003050	Nla_1G0003050	Nla_1G0003050.1	PASS	synonymous_variant	chr1/1082638	45/1095	45/1095	15/364	c.45C>T	p.Val15Val	GT:AD:DP:GQ:PL	0/0	0/0	0/0	0/0	0/0	0/0	0/0	0/0	0/0	0/0	0/0	0/0	0/0	0/0	0/0	0/0	0/0	0/0	0/0	0/0	0/0	0/0	0/0	0/0	0/0	0/0	0/0	0/0	0/0	1/1:0,21:21:63:749,63,0	1/1:0,18:18:54:602,54,0	1/1:0,13:13:39:427,39,0	0/0	0/0	0/0	0/0	0/0	0/0
Nla_1G0003080	Nla_1G0003080	Nla_1G0003080.1	PASS	missense_variant	chr1/1088714	1468/1710	1468/1710	490/569	c.1468G>T	p.Ala490Ser	GT:AD:DP:GQ:PGT:PID:PL:PS	0/0	0/0	0/0	0/0	0/0	0/0	0/0	0/0	0/0	0/0	0/0	0/0	0/0	0/0	0/0	0/0	0/0	0/0	0/0	0/0	0/0	0/0	0/0	0/0	0/0	0/0	0/0	0/0	0/0	0/0	0/0	0|1:13,2:15:45:0|1:1088714_C_A:45,0,529:1088714	0/0	0/0	0/0	0/0	0/0	0/0
Nla_1G0003080	Nla_1G0003080	Nla_1G0003080.1	PASS	missense_variant	chr1/1088719	1463/1710	1463/1710	488/569	c.1463A>C	p.Asp488Ala	GT:AD:DP:GQ:PGT:PID:PL:PS	0/0	0/0	0/0	0/0	0/0	0/0	0/0	0/0	0/0	0/0	0/0	0/0	0/0	0/0	0/0	0/0	0/0	0/0	0/0	0/0	0/0	0/0	0/0	0/0	0/0	0/0	0/0	0/0	0/0	0/0	0/0	0|1:13,2:15:45:0|1:1088714_C_A:45,0,529:1088714	0/0	0/0	0/0	0/0	0/0	0/0
Nla_1G0003080	Nla_1G0003080	Nla_1G0003080.1	PASS	synonymous_variant	chr1/1089210	972/1710	972/1710	324/569	c.972C>T	p.Gly324Gly	GT:AD:DP:GQ:PL	0/0	0/0	0/0	0/0	0/0	0/0	0/0	0/0	0/0	0/0	0/0	0/0	0/0	1/1:0,10:10:30:385,30,0	1/1:0,13:13:39:440,39,0	0/0	1/1:0,16:16:48:494,48,0	0/0	0/0	0/0	0/0	0/0	0/0	0/0	0/0	0/0	0/0	0/0	0/0	0/0	0/0	0/0	0/0	0/0	0/0	0/0	0/0	0/0
Nla_1G0003100	Nla_1G0003100	Nla_1G0003100.1	PASS	missense_variant	chr1/1099766	945/1905	945/1905	315/634	c.945A>C	p.Lys315Asn	GT:AD:DP:GQ:PL	0/0	0/0	0/0	0/0	0/0	0/0	0/0	0/0	0/0	0/0	0/0	1/1:0,22:22:66:781,66,0	1/1:0,38:38:99:1282,114,0	1/1:0,20:20:60:697,60,0	1/1:0,41:41:99:1462,123,0	1/1:0,25:25:75:884,75,0	1/1:0,28:28:84:949,84,0	1/1:0,30:30:90:1102,90,0	1/1:0,32:32:96:1162,96,0	0/0	0/0	1/1:0,19:19:57:690,57,0	1/1:0,29:29:87:936,87,0	1/1:0,33:33:99:1029,99,0	1/1:0,29:29:87:1112,87,0	1/1:0,25:25:75:856,75,0	1/1:0,44:44:99:1652,132,0	1/1:0,32:32:96:1123,96,0	0/0	1/1:0,22:22:66:877,66,0	1/1:0,50:50:99:1662,150,0	1/1:0,31:31:93:1028,93,0	1/1:0,29:29:87:1038,87,0	1/1:0,26:26:78:952,78,0	1/1:0,33:33:99:1216,99,0	1/1:0,36:36:99:1365,108,0	0/0	0/0
Nla_1G0003100	Nla_1G0003100	Nla_1G0003100.1	PASS	synonymous_variant	chr1/1100536	1605/1905	1605/1905	535/634	c.1605A>T	p.Pro535Pro	GT:AD:DP:GQ:PGT:PID:PL:PS	0/0	0/0	0/0	0/0	0/0	0/0	0/0	0/0	0/0	0/0	0/0	1/1:0,33:33:99:.:.:1145,99,0	1/1:0,36:36:99:.:.:1229,108,0	1/1:0,24:24:72:.:.:903,72,0	1/1:0,24:24:72:.:.:899,72,0	1/1:0,13:13:39:.:.:441,39,0	1/1:0,25:25:75:.:.:877,75,0	1/1:0,19:19:57:.:.:695,57,0	1/1:0,34:34:99:.:.:1111,102,0	0/0	0/0	1/1:0,35:35:99:.:.:1223,105,0	1/1:0,25:25:75:.:.:895,75,0	1/1:0,32:32:96:.:.:1171,96,0	1/1:0,37:37:99:.:.:1232,111,0	1/1:0,24:24:72:.:.:944,72,0	1/1:0,28:28:84:.:.:1030,84,0	1/1:0,26:26:78:.:.:927,78,0	0/0	1/1:0,22:22:66:.:.:806,66,0	1/1:0,31:31:93:.:.:1201,93,0	1|1:0,26:26:78:1|1:1100527_CT_C:865,78,0:1100527	1/1:0,27:27:81:.:.:993,81,0	1/1:0,26:26:78:.:.:944,78,0	1/1:0,40:40:99:.:.:1403,120,0	1/1:0,30:30:90:.:.:1105,90,0	0/0	0/0
Nla_1G0003130	Nla_1G0003130	Nla_1G0003130.1	PASS	synonymous_variant	chr1/1105857	1122/1485	1122/1485	374/494	c.1122T>C	p.Tyr374Tyr	GT:AD:DP:GQ:PL	0/0	0/0	0/0	0/0	0/0	0/0	0/0	0/0	0/0	0/0	0/0	0/0	1/1:0,11:11:33:355,33,0	1/1:0,3:3:9:92,9,0	0/0	0/0	1/1:0,7:7:21:226,21,0	1/1:0,4:4:12:134,12,0	1/1:0,8:8:24:282,24,0	0/0	0/0	1/1:0,7:7:21:191,21,0	1/1:0,4:4:12:168,12,0	1/1:0,4:4:12:167,12,0	0/0	1/1:0,4:4:12:169,12,0	1/1:0,7:7:21:292,21,0	1/1:0,6:6:18:218,18,0	0/0	1/1:0,4:4:12:160,12,0	1/1:0,9:9:27:352,27,0	1/1:0,8:8:24:265,24,0	1/1:0,5:5:15:176,15,0	1/1:0,5:5:15:194,15,0	1/1:0,11:11:33:383,33,0	1/1:0,3:3:9:125,9,0	0/0	0/0
Nla_1G0003130	Nla_1G0003130	Nla_1G0003130.1	PASS	missense_variant	chr1/1106465	569/1485	569/1485	190/494	c.569A>G	p.Lys190Arg	GT:AD:DP:GQ:PGT:PID:PL:PS	0/0	0/0	0/0	0/0	0/0	0/0	0/0	0/0	0/0	0/0	0/0	1/1:0,17:17:51:.:.:630,51,0	1/1:0,48:48:99:.:.:1621,144,0	1/1:0,18:18:54:.:.:685,54,0	1/1:0,19:19:57:.:.:752,57,0	1/1:0,24:24:72:.:.:816,72,0	1/1:0,22:22:66:.:.:811,66,0	1/1:0,27:27:81:.:.:963,81,0	1/1:0,20:20:60:.:.:715,60,0	0/0	0/0	1/1:0,19:19:57:.:.:660,57,0	1/1:0,21:21:63:.:.:775,63,0	1/1:0,27:27:81:.:.:958,81,0	1|1:0,33:33:99:1|1:1106456_T_C:1215,99,0:1106456	1/1:0,37:37:99:.:.:1369,111,0	1/1:0,19:19:57:.:.:686,57,0	1/1:0,24:24:72:.:.:827,72,0	0/0	1/1:0,14:14:42:.:.:447,42,0	1/1:0,29:29:87:.:.:1003,87,0	1/1:0,18:18:54:.:.:547,54,0	1/1:0,23:23:69:.:.:885,69,0	1/1:0,15:15:45:.:.:519,45,0	1/1:0,24:24:72:.:.:799,72,0	1/1:0,31:31:93:.:.:1091,93,0	0/0	0/0
Nla_1G0003150	Nla_1G0003150	Nla_1G0003150.1	PASS	synonymous_variant	chr1/1109728	207/7386	207/7386	69/2461	c.207C>T	p.Ile69Ile	GT:AD:DP:GQ:PL	0/0	0/0	0/0	0/0	0/0	0/0	0/0	0/0	0/0	0/0	0/0	0/0	0/0	0/0	0/0	0/0	0/0	0/0	0/0	0/0	0/0	0/0	0/0	0/0	1/1:0,17:17:51:649,51,0	0/0	0/0	0/0	0/0	0/0	0/0	0/0	0/0	0/0	0/0	0/0	0/0	0/0
Nla_1G0003150	Nla_1G0003150	Nla_1G0003150.1	PASS	missense_variant	chr1/1110560	896/7386	896/7386	299/2461	c.896C>T	p.Ala299Val	GT:AD:DP:GQ:PL	0/0	0/0	0/0	0/0	0/0	0/0	0/0	0/0	0/0	0/0	0/0	0/0	0/0	1/1:0,12:12:36:364,36,0	1/1:0,14:14:42:547,42,0	0/0	0/0	0/0	0/0	0/0	0/0	0/0	0/0	0/0	0/0	0/0	0/0	0/0	0/0	0/0	0/0	0/0	0/0	0/0	0/0	0/0	0/0	0/0
Nla_1G0003150	Nla_1G0003150	Nla_1G0003150.1	PASS	missense_variant	chr1/1114686	4973/7386	4973/7386	1658/2461	c.4973C>T	p.Ala1658Val	GT:AD:DP:GQ:PL	0/0	0/0	0/0	0/0	0/0	0/0	0/0	0/0	0/0	0/0	0/0	1/1:0,25:25:75:945,75,0	1/1:0,37:37:99:1176,111,0	1/1:0,23:23:69:836,69,0	1/1:0,30:30:90:1043,90,0	1/1:0,25:25:75:792,75,0	1/1:0,37:37:99:1261,111,0	1/1:0,21:21:63:745,63,0	1/1:0,39:39:99:1336,117,0	0/0	0/0	1/1:0,29:29:87:940,87,0	1/1:0,31:31:93:1026,93,0	1/1:0,35:35:99:1198,105,0	1/1:0,29:29:87:975,87,0	1/1:0,37:37:99:1279,111,0	1/1:0,30:30:90:1064,90,0	1/1:0,28:28:84:1041,84,0	0/0	1/1:0,17:17:51:636,51,0	1/1:0,38:38:99:1369,114,0	1/1:0,27:27:81:964,81,0	1/1:0,27:27:81:1017,81,0	1/1:0,27:27:81:1015,81,0	1/1:0,41:41:99:1345,123,0	1/1:0,44:44:99:1536,132,0	0/0	0/0
Nla_1G0003160	Nla_1G0003160	Nla_1G0003160.1	PASS;SnpCluster	missense_variant	chr1/1117635	958/1146	958/1146	320/381	c.958C>A	p.Leu320Met	GT:AD:DP:GQ:PGT:PID:PL:PS	0/0	1|1:0,4:4:12:1|1:1117635_G_T:159,12,0:1117635	0/0	0/0	1|1:0,3:3:9:1|1:1117635_G_T:135,9,0:1117635	0/0	0/0	0/0	0/0	0/0	1|1:0,4:4:12:1|1:1117635_G_T:180,12,0:1117635	0/0	0/0	0/0	0/0	0/0	1|1:0,2:2:6:1|1:1117635_G_T:90,6,0:1117635	0/0	1|1:0,1:1:3:1|1:1117635_G_T:45,3,0:1117635	0/0	0/0	0/0	0/0	1|1:0,3:3:9:1|1:1117635_G_T:135,9,0:1117635	0/0	0/0	0/0	0/0	0/0	0/0	1|1:0,5:5:15:1|1:1117635_G_T:225,15,0:1117635	0/0	0/0	0/0	0/0	1|1:0,2:2:6:1|1:1117635_G_T:90,6,0:1117635	0/0	0/0
Nla_1G0003160	Nla_1G0003160	Nla_1G0003160.1	PASS;SnpCluster	missense_variant	chr1/1117637	956/1146	956/1146	319/381	c.956G>T	p.Gly319Val	GT:AD:DP:GQ:PGT:PID:PL:PS	0/0	1|1:0,4:4:12:1|1:1117635_G_T:159,12,0:1117635	0/0	0/0	1|1:0,3:3:9:1|1:1117635_G_T:135,9,0:1117635	0/0	0/0	0/0	0/0	0/0	1|1:0,5:5:15:1|1:1117635_G_T:225,15,0:1117635	0/0	0/0	0/0	0/0	0/0	1|1:0,2:2:6:1|1:1117635_G_T:90,6,0:1117635	0/0	0/0	0/0	0/0	0/0	0/0	1|1:0,3:3:9:1|1:1117635_G_T:135,9,0:1117635	0/0	0/0	0/0	0/0	0/0	0/0	1|1:0,5:5:15:1|1:1117635_G_T:225,15,0:1117635	0/0	0/0	0/0	0/0	1|1:0,2:2:6:1|1:1117635_G_T:90,6,0:1117635	0/0	0/0
Nla_1G0003160	Nla_1G0003160	Nla_1G0003160.1	PASS	synonymous_variant	chr1/1117642	951/1146	951/1146	317/381	c.951G>T	p.Thr317Thr	GT:AD:DP:GQ:PGT:PID:PL:PS	0/0	0/0	0/0	0/0	1|1:0,1:1:3:1|1:1117635_G_T:44,3,0:1117635	0/0	0/0	0/0	0/0	0/0	1|1:0,5:5:15:1|1:1117635_G_T:225,15,0:1117635	0/0	0/0	0/0	0/0	0/0	1|1:0,1:1:3:1|1:1117635_G_T:42,3,0:1117635	0/0	0/0	0/0	0/0	0/0	0/0	1|1:0,3:3:9:1|1:1117635_G_T:135,9,0:1117635	0/0	0/0	0/0	0/0	0/0	0/0	1|1:0,4:4:12:1|1:1117635_G_T:180,12,0:1117635	0/0	0/0	0/0	0/0	0/0	0/0	0/0
Nla_1G0003160	Nla_1G0003160	Nla_1G0003160.1	PASS	missense_variant	chr1/1118579	109/1146	109/1146	37/381	c.109G>A	p.Gly37Arg	GT:AD:DP:GQ:PGT:PID:PL:PS	0/0	0/0	0/0	0/0	0/0	0/0	0/0	0/0	0/0	0/0	0/0	1/1:0,15:15:45:.:.:562,45,0	1/1:0,35:35:99:.:.:1140,105,0	1/1:0,19:19:57:.:.:661,57,0	1/1:0,18:18:54:.:.:620,54,0	1/1:0,19:19:57:.:.:592,57,0	1/1:0,24:24:72:.:.:749,72,0	1/1:0,18:18:54:.:.:691,54,0	1/1:0,20:20:60:.:.:699,60,0	0/0	0/0	1/1:0,28:28:84:.:.:921,84,0	1/1:0,26:26:78:.:.:873,78,0	1/1:0,23:23:69:.:.:760,69,0	1|1:0,21:21:63:1|1:1118579_C_T:790,63,0:1118579	1/1:0,9:9:27:.:.:310,27,0	1/1:0,31:31:93:.:.:1166,93,0	1/1:0,20:20:60:.:.:671,60,0	0/0	1/1:0,28:28:84:.:.:921,84,0	1/1:0,20:20:60:.:.:755,60,0	1/1:0,36:36:99:.:.:1099,108,0	1/1:0,13:13:39:.:.:478,39,0	1/1:0,14:14:42:.:.:570,42,0	1/1:0,24:24:72:.:.:829,72,0	1/1:0,25:25:75:.:.:976,75,0	0/0	0/0
Nla_1G0003200	Nla_1G0003200	Nla_1G0003200.1	PASS	synonymous_variant	chr1/1131759	1731/2283	1731/2283	577/760	c.1731C>T	p.Thr577Thr	GT:AD:DP:GQ:PL	0/0	0/0	0/0	0/0	0/0	0/0	0/0	0/0	0/0	0/0	0/0	0/0	0/0	0/0	0/0	0/0	0/0	0/0	0/0	0/0	0/0	0/0	0/0	0/0	0/0	0/0	0/0	1/1:0,23:23:69:897,69,0	0/0	1/1:0,29:29:87:1048,87,0	1/1:0,33:33:99:1180,99,0	1/1:0,36:36:99:1237,108,0	0/0	0/0	0/0	0/0	0/0	0/0
Nla_1G0003200	Nla_1G0003200	Nla_1G0003200.1	PASS	synonymous_variant	chr1/1132113	1440/2283	1440/2283	480/760	c.1440G>A	p.Lys480Lys	GT:AD:DP:GQ:PL	0/0	0/0	0/0	0/0	0/0	0/0	0/0	0/0	0/0	0/0	0/0	1/1:0,31:31:93:1098,93,0	1/1:0,50:50:99:1760,150,0	0/0	0/0	1/1:0,32:32:96:1107,96,0	0/0	1/1:0,27:27:81:937,81,0	1/1:0,33:33:99:1101,99,0	0/0	0/0	1/1:0,46:46:99:1373,138,0	1/1:0,32:32:96:1091,96,0	1/1:0,26:26:78:891,78,0	1/1:0,33:33:99:1132,99,0	1/1:0,41:41:99:1413,123,0	1/1:0,29:29:87:1064,87,0	1/1:0,26:26:78:924,78,0	0/0	1/1:0,29:29:87:1038,87,0	1/1:0,35:35:99:1201,105,0	1/1:0,42:42:99:1444,126,0	1/1:0,37:37:99:1395,111,0	1/1:0,14:14:42:547,42,0	1/1:0,36:36:99:1213,108,0	1/1:0,39:39:99:1263,117,0	0/0	0/0
Nla_1G0003230	Nla_1G0003230	Nla_1G0003230.1	PASS	missense_variant	chr1/1145744	1781/2103	1781/2103	594/700	c.1781T>C	p.Val594Ala	GT:AD:DP:GQ:PL	0/0	0/0	0/0	0/0	0/0	0/0	0/0	0/0	0/0	0/0	0/0	1/1:0,20:20:60:750,60,0	1/1:0,44:44:99:1536,132,0	1/1:0,22:22:66:780,66,0	1/1:0,26:26:78:986,78,0	1/1:0,28:28:84:898,84,0	1/1:0,26:26:78:872,78,0	1/1:0,27:27:81:920,81,0	1/1:0,21:21:63:746,63,0	0/0	0/0	1/1:0,30:30:90:944,90,0	1/1:0,29:29:87:1047,87,0	1/1:0,26:26:78:922,78,0	1/1:0,35:35:99:1258,105,0	1/1:0,38:38:99:1273,114,0	1/1:0,18:18:54:617,54,0	1/1:1,29:30:49:969,49,0	0/0	1/1:0,28:28:84:998,84,0	1/1:0,36:36:99:1354,108,0	1/1:0,37:37:99:1135,111,0	1/1:0,27:27:81:1033,81,0	1/1:0,30:30:90:974,90,0	1/1:0,41:41:99:1539,123,0	1/1:0,33:33:99:1234,99,0	0/0	0/0
Nla_1G0003230	Nla_1G0003230	Nla_1G0003230.1	PASS	synonymous_variant	chr1/1147559	345/2103	345/2103	115/700	c.345C>T	p.Gly115Gly	GT:AD:DP:GQ:PGT:PID:PL:PS	0/0	0/0	0/0	0/0	0/0	0/0	0/0	0/0	0/0	0/0	0/0	1|1:0,24:24:72:1|1:1147554_A_T:907,72,0:1147554	1/1:0,46:46:99:.:.:1535,138,0	1/1:0,27:27:81:.:.:1055,81,0	1/1:0,19:19:57:.:.:701,57,0	1/1:0,14:14:42:.:.:476,42,0	1/1:0,22:22:66:.:.:846,66,0	1/1:0,33:33:99:.:.:1132,99,0	1/1:0,33:33:99:.:.:1160,99,0	0/0	0/0	1/1:0,26:26:78:.:.:867,78,0	1/1:0,28:28:84:.:.:952,84,0	1/1:0,22:22:66:.:.:840,66,0	1/1:0,32:32:96:.:.:1141,96,0	1/1:0,23:23:69:.:.:846,69,0	1/1:0,36:36:99:.:.:1163,107,0	1/1:0,28:28:84:.:.:1004,84,0	0/0	1|1:0,25:25:75:1|1:1147559_G_A:909,75,0:1147559	1/1:0,36:36:99:.:.:1315,108,0	1/1:0,34:34:99:.:.:1123,102,0	1/1:0,23:23:69:.:.:811,69,0	1/1:0,25:25:75:.:.:831,75,0	1/1:0,22:22:66:.:.:794,66,0	1/1:0,19:19:57:.:.:655,57,0	0/0	0/0
Nla_1G0003230	Nla_1G0003230	Nla_1G0003230.1	PASS	missense_variant	chr1/1147819	146/2103	146/2103	49/700	c.146G>A	p.Arg49Lys	GT:AD:DP:GQ:PL	0/0	0/0	0/0	0/0	0/0	0/0	0/0	0/0	0/0	0/0	0/0	1/1:0,23:23:69:790,69,0	1/1:0,36:36:99:1229,108,0	1/1:0,28:28:84:1009,84,0	1/1:0,15:15:45:570,45,0	1/1:0,22:22:66:768,66,0	1/1:0,27:27:81:978,81,0	1/1:0,22:22:66:881,66,0	1/1:0,23:23:69:780,69,0	0/0	0/0	1/1:0,28:28:84:956,84,0	1/1:0,22:22:66:749,66,0	1/1:0,33:33:99:1101,99,0	1/1:0,27:27:81:957,81,0	1/1:0,21:21:63:774,63,0	1/1:0,21:21:63:771,63,0	1/1:0,35:35:99:1260,105,0	0/0	1/1:0,17:17:51:551,51,0	1/1:0,21:21:63:818,63,0	1/1:0,22:22:66:847,66,0	1/1:0,33:33:99:1194,99,0	1/1:0,19:19:57:627,57,0	1/1:0,21:21:63:774,63,0	1/1:0,22:22:66:796,66,0	0/0	0/0
Nla_1G0003230	Nla_1G0003230	Nla_1G0003230.1	PASS	synonymous_variant	chr1/1147884	81/2103	81/2103	27/700	c.81T>C	p.Arg27Arg	GT:AD:DP:GQ:PL	0/0	0/0	0/0	0/0	0/0	0/0	0/0	0/0	0/0	0/0	0/0	1/1:0,19:19:57:725,57,0	1/1:0,35:35:99:1128,105,0	1/1:0,22:22:66:785,66,0	1/1:0,17:17:51:604,51,0	1/1:0,19:19:57:622,57,0	1/1:0,26:26:78:984,78,0	1/1:0,26:26:78:857,78,0	1/1:0,16:16:48:635,48,0	0/0	0/0	1/1:0,30:30:90:1026,90,0	1/1:0,12:12:36:434,36,0	1/1:0,31:31:93:925,93,0	1/1:0,26:26:78:870,78,0	1/1:0,21:21:63:775,63,0	1/1:0,18:18:54:639,54,0	1/1:0,31:31:93:1097,93,0	0/0	1/1:0,10:10:30:333,30,0	1/1:0,21:21:63:778,63,0	1/1:0,22:22:66:770,66,0	1/1:0,29:29:87:1003,87,0	1/1:0,11:11:33:424,33,0	1/1:0,30:30:90:1090,90,0	1/1:0,18:18:54:637,54,0	0/0	0/0
Nla_1G0003240	Nla_1G0003240	Nla_1G0003240.1	PASS	missense_variant	chr1/1155788	224/978	224/978	75/325	c.224A>G	p.His75Arg	GT:AD:DP:GQ:PL	0/0	0/0	0/0	0/0	0/0	0/0	0/0	0/0	0/0	0/0	0/0	1/1:0,26:26:78:938,78,0	1/1:0,29:29:87:998,87,0	1/1:0,26:26:78:913,78,0	1/1:0,24:24:72:801,72,0	1/1:0,18:18:54:615,54,0	1/1:0,19:19:57:694,57,0	1/1:0,19:19:57:657,57,0	1/1:0,21:21:63:702,63,0	0/0	0/0	1/1:0,21:21:63:660,63,0	1/1:0,18:18:54:645,54,0	1/1:0,25:25:75:928,75,0	1/1:0,19:19:57:682,57,0	1/1:0,20:20:60:728,60,0	1/1:0,16:16:48:554,48,0	1/1:0,27:27:81:948,81,0	0/0	1/1:0,12:12:36:495,36,0	1/1:0,20:20:60:666,60,0	1/1:0,26:26:78:808,78,0	1/1:0,24:24:71:732,71,0	1/1:0,15:15:45:520,45,0	1/1:0,30:30:90:1077,90,0	1/1:0,20:20:60:663,60,0	0/0	0/0
Nla_1G0003250	Nla_1G0003250	Nla_1G0003250.1	PASS	missense_variant	chr1/1156851	413/1380	413/1380	138/459	c.413C>T	p.Ala138Val	GT:AD:DP:GQ:PL	0/0	0/0	0/0	0/0	0/0	0/0	0/0	0/0	0/0	0/0	0/0	1/1:0,21:21:63:806,63,0	1/1:0,29:29:87:976,87,0	1/1:0,13:13:39:469,39,0	1/1:0,20:20:60:732,60,0	1/1:0,17:17:51:590,51,0	1/1:0,21:21:63:671,63,0	1/1:0,20:20:60:703,60,0	1/1:0,27:27:81:983,81,0	0/0	0/0	1/1:0,20:20:60:742,60,0	1/1:0,11:11:33:365,33,0	1/1:1,29:30:80:979,80,0	1/1:0,13:13:39:435,39,0	1/1:0,30:30:90:962,90,0	1/1:0,21:21:63:719,63,0	1/1:0,28:28:83:925,83,0	0/0	1/1:0,25:25:75:858,75,0	1/1:0,15:15:45:575,45,0	1/1:0,23:23:69:784,69,0	1/1:0,19:19:57:709,57,0	1/1:0,15:15:45:494,45,0	1/1:0,24:24:72:812,72,0	1/1:0,19:19:57:703,57,0	0/0	0/0
Nla_1G0003260	Nla_1G0003260	Nla_1G0003260.1	PASS	synonymous_variant	chr1/1159644	147/480	147/480	49/159	c.147T>C	p.His49His	GT:AD:DP:GQ:PL	0/0	0/0	0/0	0/0	0/0	0/0	0/0	0/0	0/0	0/0	0/0	1/1:0,3:3:9:91,9,0	1/1:0,8:8:24:283,24,0	1/1:0,8:8:24:300,24,0	1/1:0,4:4:12:157,12,0	1/1:0,8:8:24:301,24,0	1/1:0,10:10:30:382,30,0	1/1:0,5:5:15:204,15,0	1/1:0,14:14:42:482,42,0	0/0	0/0	1/1:0,3:3:9:123,9,0	1/1:0,8:8:24:303,24,0	1/1:0,8:8:24:267,24,0	1/1:0,9:9:27:305,27,0	1/1:0,2:2:6:85,6,0	1/1:0,9:9:27:344,27,0	1/1:0,4:4:12:167,12,0	0/0	1/1:0,4:4:12:164,12,0	1/1:0,6:6:18:210,18,0	1/1:0,4:4:12:134,12,0	1/1:0,9:9:27:341,27,0	1/1:0,8:8:24:216,24,0	1/1:0,12:12:36:432,36,0	1/1:0,5:5:15:212,15,0	0/0	0/0
Nla_1G0003260	Nla_1G0003260	Nla_1G0003260.1	PASS	missense_variant	chr1/1159775	278/480	278/480	93/159	c.278G>A	p.Gly93Asp	GT:AD:DP:GQ:PL	1/1:0,12:12:36:465,36,0	1/1:0,13:13:39:388,39,0	1/1:0,20:20:60:571,60,0	1/1:0,16:16:48:515,48,0	1/1:0,16:16:48:549,48,0	1/1:0,6:6:18:195,18,0	1/1:0,10:10:30:316,30,0	1/1:0,16:16:48:505,48,0	1/1:0,11:11:33:391,33,0	1/1:0,12:12:36:404,36,0	1/1:0,13:13:39:406,39,0	1/1:0,2:2:6:84,6,0	1/1:0,18:18:54:590,54,0	1/1:0,8:8:24:284,24,0	1/1:0,8:8:24:268,24,0	1/1:0,9:9:27:269,27,0	1/1:0,14:14:42:444,42,0	1/1:0,4:4:12:166,12,0	1/1:0,17:17:51:600,51,0	1/1:0,16:16:48:531,48,0	1/1:0,16:16:48:582,48,0	1/1:0,12:12:36:389,36,0	1/1:0,10:10:29:338,29,0	1/1:0,17:17:51:464,51,0	1/1:0,11:11:33:388,33,0	1/1:0,6:6:18:171,18,0	1/1:0,15:15:44:438,44,0	1/1:0,8:8:24:261,24,0	1/1:0,9:9:27:301,27,0	1/1:0,5:5:15:125,15,0	1/1:0,11:11:33:409,33,0	1/1:0,16:16:48:445,48,0	1/1:0,8:8:24:310,24,0	1/1:0,10:10:29:286,29,0	1/1:0,17:17:51:530,51,0	1/1:0,21:21:63:719,63,0	1/1:0,17:17:51:549,51,0	1/1:0,7:7:21:223,21,0
Nla_1G0003290	Nla_1G0003290	Nla_1G0003290.1	PASS	synonymous_variant	chr1/1164040	4257/4329	4257/4329	1419/1442	c.4257G>T	p.Arg1419Arg	GT:AD:DP:GQ:PL	0/0	0/0	0/0	0/0	0/0	0/0	0/0	0/0	0/0	0/0	0/0	0/0	0/0	0/0	0/0	0/0	0/0	0/0	0/0	0/0	0/0	0/0	0/0	0/0	0/0	0/0	0/0	0/0	0/0	0/0	0/0	0/0	0/0	0/0	0/0	0/0	0/0	0/0
Nla_1G0003290	Nla_1G0003290	Nla_1G0003290.1	PASS	missense_variant	chr1/1167344	1387/4329	1387/4329	463/1442	c.1387A>G	p.Ser463Gly	GT:AD:DP:GQ:PL	0/0	0/0	0/0	0/0	0/0	0/0	0/0	0/0	0/0	0/0	0/0	1/1:0,26:26:78:824,78,0	1/1:0,42:42:99:1446,126,0	1/1:0,25:25:75:822,75,0	1/1:0,12:12:36:452,36,0	1/1:0,28:28:84:918,84,0	1/1:0,33:33:99:1006,99,0	1/1:0,22:22:66:811,66,0	1/1:0,30:30:90:1014,90,0	0/0	0/0	1/1:0,25:25:75:810,75,0	1/1:0,25:25:75:897,75,0	1/1:0,24:24:72:751,72,0	1/1:0,29:29:87:1008,87,0	1/1:0,23:23:69:794,69,0	1/1:0,16:16:48:562,48,0	1/1:0,30:30:90:1060,90,0	0/0	1/1:0,37:37:99:1288,111,0	1/1:0,23:23:69:724,69,0	1/1:0,36:36:99:1122,108,0	1/1:0,24:24:72:828,72,0	1/1:0,20:20:60:655,60,0	1/1:0,24:24:72:866,72,0	1/1:0,36:36:99:1179,108,0	0/0	0/0
Nla_1G0003300	Nla_1G0003300	Nla_1G0003300.1	PASS	synonymous_variant	chr1/1172081	87/1512	87/1512	29/503	c.87C>T	p.Phe29Phe	GT:AD:DP:GQ:PL	0/0	0/0	0/0	0/0	0/0	0/0	0/0	0/0	0/0	0/0	0/0	0/0	0/0	0/0	0/0	0/0	0/0	0/0	0/0	0/0	0/0	0/0	0/0	0/0	0/0	0/0	0/0	1/1:0,40:40:99:1380,120,0	0/0	1/1:0,24:24:72:906,72,0	1/1:0,33:33:99:1232,99,0	1/1:0,41:41:99:1328,123,0	0/0	0/0	0/0	0/0	0/0	0/0
Nla_1G0003320	Nla_1G0003320	Nla_1G0003320.1	PASS	missense_variant	chr1/1177763	2254/3813	2254/3813	752/1270	c.2254T>C	p.Ser752Pro	GT:AD:DP:GQ:PL	0/0	0/0	0/0	0/0	0/0	0/0	0/0	0/0	0/0	0/0	0/0	1/1:0,13:13:39:505,39,0	1/1:0,42:42:99:1494,126,0	1/1:0,30:30:90:1103,90,0	1/1:0,33:33:99:1242,99,0	1/1:0,27:27:81:922,81,0	1/1:0,23:23:69:863,69,0	1/1:0,29:29:87:1038,87,0	1/1:0,24:24:72:892,72,0	0/0	0/0	1/1:0,15:15:45:560,45,0	1/1:0,28:28:84:1004,84,0	1/1:0,43:43:99:1437,129,0	1/1:0,34:34:99:1221,102,0	1/1:0,29:29:87:1085,87,0	1/1:0,33:33:99:1171,99,0	1/1:0,41:41:99:1523,123,0	0/0	1/1:0,29:29:87:1099,87,0	1/1:0,38:38:99:1410,114,0	1/1:0,38:38:99:1295,114,0	1/1:0,24:24:72:1007,72,0	1/1:0,24:24:72:851,72,0	1/1:0,36:36:99:1182,108,0	1/1:0,34:34:99:1191,102,0	0/0	0/0
Nla_1G0003320	Nla_1G0003320	Nla_1G0003320.1	PASS	synonymous_variant	chr1/1177993	2484/3813	2484/3813	828/1270	c.2484T>C	p.Pro828Pro	GT:AD:DP:GQ:PL	0/0	0/0	0/0	0/0	0/0	0/0	0/0	0/0	0/0	0/0	0/0	1/1:0,32:32:96:1126,96,0	1/1:0,28:28:84:1043,84,0	1/1:0,20:20:60:772,60,0	1/1:0,25:25:75:812,75,0	1/1:0,22:22:66:679,66,0	1/1:0,27:27:81:896,81,0	1/1:0,30:30:90:1044,90,0	1/1:0,23:23:69:792,69,0	0/0	0/0	1/1:0,31:31:93:1058,93,0	1/1:0,26:26:78:876,78,0	1/1:0,27:27:81:859,81,0	1/1:0,24:24:72:898,72,0	1/1:0,28:28:84:1017,84,0	1/1:0,29:29:87:1075,87,0	1/1:0,31:31:93:1144,93,0	0/0	1/1:0,19:19:57:713,57,0	1/1:0,31:31:93:1087,93,0	1/1:0,31:31:93:956,93,0	1/1:0,30:30:90:1073,90,0	1/1:0,14:14:42:523,42,0	1/1:0,28:28:84:1001,84,0	1/1:0,29:29:87:965,87,0	0/0	0/0
Nla_1G0003320	Nla_1G0003320	Nla_1G0003320.1	PASS	synonymous_variant	chr1/1178560	3051/3813	3051/3813	1017/1270	c.3051C>T	p.Gly1017Gly	GT:AD:DP:GQ:PL	0/0	0/0	0/0	0/0	0/0	0/0	0/0	0/0	0/0	0/0	0/0	1/1:0,28:28:84:1076,84,0	1/1:0,52:52:99:1872,156,0	1/1:0,27:27:81:979,81,0	1/1:0,26:26:78:979,78,0	1/1:0,20:20:60:762,60,0	1/1:0,24:24:72:939,72,0	1/1:0,34:34:99:1220,102,0	1/1:0,29:29:87:1028,87,0	0/0	0/0	1/1:0,26:26:78:888,78,0	1/1:0,22:22:66:851,66,0	1/1:0,39:39:99:1326,117,0	1/1:0,27:27:81:996,81,0	1/1:0,36:36:99:1404,108,0	1/1:0,27:27:81:1066,81,0	1/1:0,37:37:99:1408,111,0	0/0	1/1:0,34:34:99:1137,102,0	1/1:0,35:35:99:1180,104,0	1/1:0,28:28:84:1030,84,0	1/1:0,32:32:96:1296,96,0	1/1:0,21:21:63:726,63,0	1/1:0,34:34:99:1150,102,0	1/1:0,36:36:99:1266,108,0	0/0	0/0
Nla_1G0003340	Nla_1G0003340	Nla_1G0003340.1	PASS	stop_gained	chr1/1185736	944/2193	944/2193	315/730	c.944G>A	p.Trp315*	GT:AD:DP:GQ:PL	0/0	0/0	0/0	0/0	0/0	0/0	0/0	0/0	0/0	0/0	0/0	0/0	0/0	0/0	0/0	0/0	0/0	0/0	0/0	0/0	0/0	0/0	0/0	0/0	0/0	0/0	0/0	0/0	0/0	1/1:0,20:20:60:668,60,0	1/1:0,27:27:81:957,81,0	1/1:0,20:20:60:705,60,0	0/0	0/0	0/0	0/0	0/0	0/0
Nla_1G0003340	Nla_1G0003340	Nla_1G0003340.1	PASS	missense_variant	chr1/1186105	1313/2193	1313/2193	438/730	c.1313G>C	p.Arg438Thr	GT:AD:DP:GQ:PL	0/0	0/0	0/0	0/0	0/0	0/0	0/0	0/0	0/0	0/0	0/0	1/1:0,13:13:39:405,39,0	1/1:0,18:18:54:674,54,0	1/1:0,3:3:9:127,9,0	1/1:0,7:7:21:279,21,0	1/1:0,16:16:48:481,48,0	1/1:0,18:18:54:560,54,0	1/1:0,13:13:39:371,39,0	1/1:0,27:27:81:802,81,0	0/0	0/0	1/1:0,13:13:39:374,39,0	1/1:0,18:18:54:585,54,0	1/1:0,12:12:36:420,36,0	1/1:0,10:10:30:347,30,0	1/1:0,14:14:42:553,42,0	1/1:0,13:13:39:443,39,0	1/1:0,12:12:36:502,36,0	0/0	1/1:0,15:15:45:454,45,0	1/1:0,19:19:57:621,57,0	1/1:0,14:14:42:448,42,0	1/1:0,13:13:39:395,39,0	1/1:0,12:12:36:433,36,0	1/1:0,21:21:62:697,62,0	1/1:0,17:17:51:537,51,0	0/0	0/0
Nla_1G0003350	Nla_1G0003350	Nla_1G0003350.1	PASS	synonymous_variant	chr1/1188954	39/1509	39/1509	13/502	c.39G>A	p.Ser13Ser	GT:AD:DP:GQ:PL	0/0	0/0	0/0	0/0	0/0	0/0	0/0	0/0	0/0	0/0	0/0	1/1:0,14:14:42:550,42,0	1/1:0,19:19:57:738,57,0	1/1:0,10:10:30:398,30,0	1/1:0,9:9:27:336,27,0	1/1:0,21:21:63:705,63,0	1/1:0,27:27:81:818,81,0	1/1:0,12:12:36:425,36,0	1/1:0,17:17:51:606,51,0	0/0	0/0	1/1:0,31:31:93:984,93,0	1/1:0,18:18:53:610,53,0	1/1:0,29:29:87:963,87,0	1/1:0,13:13:38:409,38,0	1/1:0,18:18:54:674,54,0	1/1:0,19:19:57:720,57,0	1/1:0,14:14:42:539,42,0	0/0	1/1:0,13:13:39:444,39,0	1/1:0,26:26:78:887,78,0	1/1:0,23:23:69:792,69,0	1/1:0,21:21:63:702,63,0	1/1:0,18:18:54:563,54,0	1/1:0,26:26:78:907,78,0	1/1:1,25:26:68:883,68,0	0/0	0/0
Nla_1G0003370	Nla_1G0003370	Nla_1G0003370.1	PASS	synonymous_variant	chr1/1199452	2211/3480	2211/3480	737/1159	c.2211C>G	p.Thr737Thr	GT:AD:DP:GQ:PL	0/0	0/0	0/0	0/0	0/0	0/0	0/0	1/1:0,38:38:99:1357,114,0	1/1:0,25:25:75:809,75,0	0/0	0/0	1/1:0,22:22:66:825,66,0	1/1:0,50:50:99:1548,150,0	1/1:0,27:27:81:1104,81,0	1/1:0,19:19:57:651,57,0	1/1:0,30:30:90:870,90,0	1/1:0,44:44:99:1575,132,0	1/1:0,18:18:54:688,54,0	1/1:0,29:29:87:1025,87,0	0/0	0/0	1/1:0,26:26:78:847,78,0	1/1:0,43:43:99:1428,129,0	1/1:0,40:40:99:1339,120,0	1/1:0,26:26:78:853,78,0	1/1:0,37:37:99:1431,111,0	1/1:0,36:36:99:1237,108,0	1/1:0,32:32:96:1042,96,0	0/0	1/1:0,31:31:93:1088,93,0	1/1:0,24:24:72:869,72,0	1/1:0,26:26:78:993,78,0	1/1:0,30:30:90:1124,90,0	1/1:0,33:33:99:1103,99,0	1/1:0,23:23:69:856,69,0	1/1:0,26:26:78:933,78,0	0/0	0/0
Nla_1G0003370	Nla_1G0003370	Nla_1G0003370.1	PASS	missense_variant	chr1/1200749	964/3480	964/3480	322/1159	c.964C>T	p.His322Tyr	GT:AD:DP:GQ:PGT:PID:PL:PS	0/0	0/0	0/0	0/0	0/0	0/0	0/0	1/1:0,21:21:63:.:.:651,63,0	1/1:0,22:22:66:.:.:787,66,0	0/0	0/0	1/1:0,21:21:63:.:.:765,63,0	1/1:0,27:27:81:.:.:944,81,0	1/1:0,9:9:27:.:.:341,27,0	1/1:0,26:26:78:.:.:873,78,0	1/1:0,21:21:63:.:.:696,63,0	1/1:0,23:23:69:.:.:689,69,0	1/1:0,20:20:60:.:.:743,60,0	1/1:0,27:27:81:.:.:980,81,0	0/0	0/0	1/1:0,36:36:99:.:.:1129,108,0	1/1:0,23:23:69:.:.:754,69,0	1/1:0,19:19:57:.:.:661,57,0	1/1:0,10:10:30:.:.:315,30,0	1/1:0,13:13:39:.:.:507,39,0	1/1:0,22:22:66:.:.:816,66,0	1/1:0,23:23:69:.:.:754,69,0	0/0	1/1:0,19:19:57:.:.:677,57,0	1/1:0,32:32:96:.:.:1146,96,0	1/1:0,29:29:87:.:.:976,87,0	1/1:0,28:28:84:.:.:937,84,0	1/1:0,12:12:36:.:.:507,36,0	1/1:0,29:29:87:.:.:1046,87,0	1|1:1,24:25:65:1|1:1200747_G_A:767,65,0:1200747	0/0	0/0
Nla_1G0003370	Nla_1G0003370	Nla_1G0003370.1	PASS	synonymous_variant	chr1/1200885	828/3480	828/3480	276/1159	c.828C>T	p.Thr276Thr	GT:AD:DP:GQ:PL	0/0	0/0	0/0	0/0	0/0	0/0	0/0	0/0	0/0	0/0	0/0	0/0	0/0	1/1:0,15:15:45:492,45,0	1/1:0,28:28:84:1016,84,0	0/0	0/0	0/0	0/0	0/0	0/0	0/0	0/0	0/0	0/0	0/0	0/0	0/0	0/0	0/0	0/0	0/0	0/0	0/0	0/0	0/0	0/0	0/0
Nla_1G0003390	Nla_1G0003390	Nla_1G0003390.1	PASS	missense_variant	chr1/1211450	1079/1572	1079/1572	360/523	c.1079C>T	p.Pro360Leu	GT:AD:DP:GQ:PGT:PID:PL:PS	1/1:0,6:6:18:.:.:248,18,0	1/1:0,13:13:39:.:.:441,39,0	1/1:0,9:9:27:.:.:275,27,0	1/1:0,6:6:18:.:.:211,18,0	1/1:0,4:4:12:.:.:132,12,0	1/1:0,12:12:36:.:.:400,36,0	1/1:0,15:15:45:.:.:493,45,0	1/1:0,5:5:15:.:.:171,15,0	1/1:0,17:17:51:.:.:582,51,0	1/1:0,13:13:39:.:.:438,39,0	1/1:0,9:9:27:.:.:313,27,0	1/1:0,7:7:21:.:.:287,21,0	1/1:0,14:14:42:.:.:424,42,0	1/1:0,10:10:30:.:.:331,30,0	1/1:0,9:9:27:.:.:297,27,0	1/1:0,9:9:27:.:.:275,27,0	1/1:0,15:15:45:.:.:498,45,0	1/1:0,3:3:9:.:.:96,9,0	1/1:0,10:10:30:.:.:351,30,0	1/1:0,9:9:27:.:.:304,27,0	1/1:0,17:17:51:.:.:595,51,0	1/1:0,10:10:30:.:.:264,30,0	1/1:0,5:5:15:.:.:197,15,0	1/1:0,9:9:27:.:.:319,27,0	1/1:0,4:4:12:.:.:163,12,0	1/1:0,4:4:12:.:.:167,12,0	1/1:0,10:10:30:.:.:378,30,0	1/1:0,10:10:30:.:.:312,30,0	1/1:0,6:6:18:.:.:251,18,0	1/1:0,7:7:21:.:.:250,21,0	1/1:0,13:13:39:.:.:404,39,0	1/1:0,10:10:30:.:.:353,30,0	1/1:0,7:7:21:.:.:287,21,0	1/1:0,13:13:39:.:.:449,39,0	1/1:0,9:9:27:.:.:298,27,0	1|1:0,12:12:36:1|1:1211450_G_A:405,36,0:1211450	1/1:0,18:18:54:.:.:563,54,0	1/1:0,5:5:15:.:.:171,15,0
Nla_1G0003410	Nla_1G0003410	Nla_1G0003410.1	PASS	missense_variant	chr1/1216030	18/1242	18/1242	6/413	c.18A>T	p.Glu6Asp	GT:AD:DP:GQ:PL	0/0	0/0	0/0	1/1:0,38:38:99:1166,114,0	0/0	1/1:0,19:19:57:706,57,0	1/1:0,25:25:75:927,75,0	0/0	0/0	0/0	0/0	0/0	0/0	0/0	0/0	0/0	0/0	0/0	0/0	0/0	0/0	0/0	0/0	0/0	0/0	0/0	0/0	0/0	0/0	0/0	0/0	0/0	0/0	0/0	0/0	0/0	0/0	0/0
Nla_1G0003430	Nla_1G0003430	Nla_1G0003430.1	PASS	missense_variant	chr1/1223392	1072/1506	1072/1506	358/501	c.1072G>A	p.Ala358Thr	GT:AD:DP:GQ:PL	0/0	0/0	0/0	0/0	0/0	0/0	0/0	0/0	0/0	0/0	0/0	1/1:0,13:13:39:508,39,0	1/1:0,34:34:99:1217,102,0	0/0	0/0	1/1:0,13:13:39:479,39,0	0/0	1/1:0,16:16:48:660,48,0	1/1:0,15:15:45:598,45,0	0/0	0/0	1/1:0,14:14:42:548,42,0	1/1:0,12:12:36:436,36,0	1/1:0,19:19:57:761,57,0	1/1:0,18:18:54:718,54,0	1/1:0,26:26:78:934,78,0	1/1:0,34:34:99:1185,102,0	1/1:0,14:14:42:476,42,0	0/0	1/1:0,16:16:48:603,48,0	1/1:0,38:38:99:1326,114,0	1/1:0,28:28:84:897,84,0	1/1:0,26:26:78:904,78,0	1/1:0,22:22:66:784,66,0	1/1:0,21:21:63:771,63,0	1/1:0,20:20:60:715,60,0	0/0	0/0
Nla_1G0003430	Nla_1G0003430	Nla_1G0003430.1	PASS	synonymous_variant	chr1/1224259	516/1506	516/1506	172/501	c.516T>A	p.Ala172Ala	GT:AD:DP:GQ:PL	0/0	0/0	0/0	0/0	0/0	0/0	0/0	0/0	0/0	0/0	0/0	0/0	0/0	0/0	0/0	0/0	0/0	0/0	0/0	0/0	0/0	0/0	0/0	0/0	1/1:0,17:17:51:602,51,0	0/0	0/0	0/0	0/0	0/0	0/0	0/0	0/0	0/0	0/0	0/0	0/0	0/0
Nla_1G0003500	Nla_1G0003500	Nla_1G0003500.1	PASS	synonymous_variant	chr1/1242115	258/852	258/852	86/283	c.258C>T	p.Pro86Pro	GT:AD:DP:GQ:PL	0/0	0/0	0/0	0/1:1,2:3:33:40,0,33	0/0	0/0	0/0	0/0	0/0	0/0	0/0	0/0	0/0	0/0	0/0	0/0	0/0	0/0	0/0	0/0	0/0	0/0	0/0	0/0	0/0	0/0	0/0	0/0	0/0	0/0	0/0	0/0	0/0	0/0	0/0	0/0	0/0	0/0
Nla_1G0003500	Nla_1G0003500	Nla_1G0003500.1	PASS	missense_variant	chr1/1242259	344/852	344/852	115/283	c.344C>T	p.Pro115Leu	GT:AD:DP:GQ:PL	0/0	0/0	0/0	0/0	0/0	0/0	0/0	0/0	0/0	0/0	0/0	1/1:0,6:6:18:217,18,0	1/1:0,9:9:27:317,27,0	1/1:0,7:7:21:226,21,0	1/1:0,11:11:33:290,33,0	1/1:0,10:10:30:327,30,0	1/1:0,8:8:24:265,24,0	1/1:0,4:4:12:165,12,0	1/1:0,14:14:42:398,42,0	0/0	0/0	1/1:0,15:15:45:421,45,0	1/1:0,8:8:24:232,24,0	1/1:0,23:23:69:684,69,0	1/1:0,8:8:24:264,24,0	1/1:0,12:12:36:381,36,0	1/1:0,4:4:12:134,12,0	1/1:0,5:5:15:172,15,0	0/0	1/1:0,7:7:21:225,21,0	1/1:0,9:9:27:302,27,0	1/1:0,10:10:30:279,30,0	1/1:0,12:12:36:403,36,0	1/1:0,10:10:29:252,29,0	1/1:0,5:5:15:205,15,0	1/1:0,4:4:12:133,12,0	0/0	0/0
Nla_1G0003550	Nla_1G0003550	Nla_1G0003550.1	PASS	missense_variant	chr1/1254776	1864/4731	1864/4731	622/1576	c.1864C>T	p.Pro622Ser	GT:AD:DP:GQ:PL	0/0	0/0	0/0	0/0	0/0	0/0	0/0	0/0	0/0	0/0	0/0	1/1:0,30:30:90:1070,90,0	1/1:0,25:25:75:849,75,0	0/0	0/0	0/0	0/0	0/0	0/0	0/0	0/0	0/0	0/0	0/0	1/1:1,26:27:71:934,71,0	1/1:0,26:26:78:938,78,0	1/1:0,28:28:84:932,84,0	1/1:0,29:29:87:1058,87,0	0/0	1/1:0,19:19:57:715,57,0	1/1:0,24:24:72:868,72,0	1/1:0,18:18:54:616,54,0	1/1:0,29:29:87:969,87,0	1/1:0,26:26:78:848,78,0	0/0	0/0	0/0	0/0
Nla_1G0003560	Nla_1G0003560	Nla_1G0003560.1	PASS	missense_variant	chr1/1260307	646/2049	646/2049	216/682	c.646C>T	p.Leu216Phe	GT:AD:DP:GQ:PGT:PID:PL:PS	0/0	0/0	0/0	0/0	0/0	0/0	0/0	0/0	0/0	0/0	0/0	1/1:0,24:24:72:.:.:818,72,0	1/1:0,33:33:99:.:.:1233,99,0	1/1:0,22:22:66:.:.:870,66,0	1/1:0,15:15:45:.:.:505,45,0	1/1:0,26:26:78:.:.:890,78,0	1|1:0,34:34:99:1|1:1260302_C_T:1169,102,0:1260302	1/1:0,17:17:51:.:.:658,51,0	1/1:0,27:27:81:.:.:1064,81,0	0/0	0/0	1/1:0,30:30:90:.:.:1054,90,0	1/1:0,35:35:99:.:.:1156,105,0	1/1:0,23:23:69:.:.:801,69,0	1/1:0,22:22:66:.:.:784,66,0	1/1:0,25:25:75:.:.:865,75,0	1/1:0,29:29:87:.:.:1026,87,0	1/1:0,29:29:87:.:.:1006,87,0	0/0	1/1:0,28:28:84:.:.:967,84,0	1/1:0,32:32:96:.:.:1226,96,0	1/1:0,19:19:57:.:.:698,57,0	1/1:0,34:34:99:.:.:1281,102,0	1/1:0,17:17:51:.:.:615,51,0	1/1:0,30:30:90:.:.:1139,90,0	1/1:0,36:36:99:.:.:1227,108,0	0/0	0/0
Nla_1G0003580	Nla_1G0003580	Nla_1G0003580.1	PASS	missense_variant	chr1/1264743	1514/1551	1514/1551	505/516	c.1514T>C	p.Leu505Pro	GT:AD:DP:GQ:PL	0/0	0/0	0/0	0/0	0/0	0/0	0/0	0/0	0/0	0/0	0/0	1/1:0,29:29:87:1141,87,0	1/1:0,46:46:99:1660,138,0	1/1:0,25:25:75:979,75,0	1/1:0,27:27:81:1057,81,0	1/1:0,23:23:69:754,69,0	1/1:0,24:24:72:874,72,0	1/1:0,30:30:90:1142,90,0	1/1:0,16:16:48:668,48,0	0/0	0/0	1/1:0,29:29:87:1013,87,0	1/1:0,26:26:78:939,78,0	1/1:0,29:29:87:1040,87,0	1/1:0,26:26:78:844,78,0	1/1:0,30:30:90:1178,90,0	1/1:0,30:30:90:1020,90,0	1/1:0,35:35:99:1329,105,0	0/0	1/1:0,25:25:75:837,75,0	1/1:0,36:36:99:1362,108,0	1/1:0,31:31:93:986,93,0	1/1:0,20:20:60:809,60,0	1/1:0,14:14:42:580,42,0	1/1:0,34:34:99:1266,102,0	1/1:0,36:36:99:1373,108,0	0/0	0/0
Nla_1G0003580	Nla_1G0003580	Nla_1G0003580.1	SnpCluster	missense_variant	chr1/1266121	254/1551	254/1551	85/516	c.254T>A	p.Val85Asp	GT:AD:DP:GQ:PGT:PID:PL:PS	0/0	0/0	0/0	0/0	0/0	0/0	0/0	0/0	0/0	0|1:11,2:13:51:0|1:1266121_A_T:51,0,450:1266121	0/0	0/0	0/0	0/0	0/0	0/0	0/0	0/0	0/0	0/0	0/0	0/0	0/0	0/0	0/0	0/0	0/0	0/0	0/0	0/0	0/0	0/0	0/0	0/0	0/0	0/0	0/0	0/0
Nla_1G0003580	Nla_1G0003580	Nla_1G0003580.1	SnpCluster	missense_variant	chr1/1266122	253/1551	253/1551	85/516	c.253G>A	p.Val85Ile	GT:AD:DP:GQ:PGT:PID:PL:PS	0/0	0/0	0/0	0/0	0/0	0/0	0/0	0/0	0/0	0|1:11,2:13:51:0|1:1266121_A_T:51,0,450:1266121	0/0	0/0	0/0	0/0	0/0	0/0	0/0	0/0	0/0	0/0	0/0	0/0	0/0	0/0	0/0	0/0	0/0	0/0	0/0	0/0	0/0	0/0	0/0	0/0	0/0	0/0	0/0	0/0
Nla_1G0003590	Nla_1G0003590	Nla_1G0003590.1	PASS	missense_variant	chr1/1271163	251/2307	251/2307	84/768	c.251G>A	p.Arg84Gln	GT:AD:DP:GQ:PL	1/1:0,27:27:81:996,81,0	0/0	1/1:0,31:31:93:1053,93,0	1/1:0,30:30:90:1054,90,0	0/0	1/1:0,28:28:84:985,84,0	1/1:0,26:26:78:847,78,0	1/1:0,39:39:99:1346,117,0	1/1:0,18:18:54:685,54,0	0/0	1/1:0,20:20:60:726,60,0	1/1:0,32:32:96:1202,96,0	1/1:0,33:33:99:1148,99,0	1/1:0,25:25:75:850,75,0	1/1:0,18:18:54:651,54,0	1/1:0,24:24:72:838,72,0	1/1:0,28:28:84:968,84,0	1/1:0,27:27:81:953,81,0	1/1:0,19:19:57:683,57,0	0/0	0/0	1/1:0,23:23:69:790,69,0	1/1:0,24:24:72:814,72,0	1/1:0,30:30:90:1040,90,0	1/1:0,30:30:90:1020,90,0	1/1:0,21:21:63:845,63,0	1/1:0,25:25:75:918,75,0	1/1:0,27:27:81:1031,81,0	0/0	1/1:0,15:15:45:596,45,0	1/1:0,42:42:99:1526,126,0	1/1:0,27:27:81:959,81,0	1/1:0,26:26:78:878,78,0	1/1:0,17:17:51:576,51,0	1/1:0,35:35:99:1220,105,0	1/1:0,31:31:93:1059,93,0	0/0	1/1:0,17:17:51:608,51,0
Nla_1G0003600	Nla_1G0003600	Nla_1G0003600.1	PASS	missense_variant	chr1/1273932	881/1185	881/1185	294/394	c.881C>T	p.Pro294Leu	GT:AD:DP:GQ:PL	0/0	0/0	0/0	0/0	0/0	0/0	0/0	0/0	0/0	0/0	0/0	1/1:0,21:21:63:715,63,0	1/1:0,42:42:99:1558,126,0	1/1:0,26:26:78:1026,78,0	1/1:0,32:32:96:1070,96,0	1/1:0,33:33:99:1096,99,0	1/1:0,35:35:99:1047,105,0	1/1:0,23:23:69:863,69,0	1/1:0,32:32:96:1098,96,0	0/0	0/0	1/1:0,43:43:99:1361,129,0	1/1:0,28:28:84:1030,84,0	1/1:0,33:33:99:1144,99,0	1/1:0,29:29:87:1006,87,0	1/1:0,20:20:60:657,60,0	1/1:0,24:24:72:907,72,0	1/1:0,33:33:99:1075,99,0	0/0	1/1:0,23:23:69:792,69,0	1/1:0,34:34:99:1243,102,0	1/1:0,25:25:75:824,75,0	1/1:0,30:30:90:1099,90,0	1/1:0,23:23:69:830,69,0	1/1:0,39:39:99:1359,117,0	1/1:0,28:28:84:977,84,0	0/0	0/0
Nla_1G0003640	Nla_1G0003640	Nla_1G0003640.1	PASS	missense_variant	chr1/1287906	4301/5172	4301/5172	1434/1723	c.4301C>G	p.Thr1434Ser	GT:AD:DP:GQ:PGT:PID:PL:PS	0/0	0/0	0/0	0/0	0/0	0/0	0/0	0/0	0/0	0/0	0/0	1/1:0,19:19:57:.:.:762,57,0	1/1:0,51:51:99:.:.:1666,152,0	1/1:0,29:29:87:.:.:1071,87,0	1|1:0,25:25:75:1|1:1287895_C_T:981,75,0:1287895	1/1:0,28:28:84:.:.:1036,84,0	1/1:0,26:26:78:.:.:958,78,0	1/1:0,30:30:90:.:.:1143,90,0	1/1:0,26:26:78:.:.:982,78,0	0/0	0/0	1/1:0,41:41:99:.:.:1371,123,0	1/1:0,26:26:78:.:.:913,78,0	1/1:0,24:24:72:.:.:870,72,0	1/1:0,32:32:96:.:.:1142,96,0	1/1:0,24:24:72:.:.:936,72,0	1/1:0,28:28:84:.:.:1095,84,0	1/1:0,30:30:90:.:.:1086,90,0	0/0	1/1:0,19:19:57:.:.:692,57,0	1|1:0,26:26:78:1|1:1287906_C_G:923,78,0:1287906	1/1:0,30:30:90:.:.:1022,90,0	1/1:0,28:28:84:.:.:1068,84,0	1/1:0,38:38:99:.:.:1361,114,0	1/1:0,39:39:99:.:.:1358,117,0	1/1:0,26:26:78:.:.:1004,78,0	0/0	0/0
Nla_1G0003650	Nla_1G0003650	Nla_1G0003650.1	PASS	synonymous_variant	chr1/1290707	798/1704	798/1704	266/567	c.798T>C	p.Asp266Asp	GT:AD:DP:GQ:PL	0/0	0/0	0/0	0/0	0/0	0/0	0/0	0/0	0/0	0/0	0/0	0/0	0/0	0/0	0/0	0/0	0/0	0/0	0/0	0/0	0/0	0/0	0/0	0/0	0/0	0/0	0/0	0/0	0/0	0/0	0/0	0/0	0/0	0/0	0/0	0/0	0/0	0/0
Nla_1G0003770	Nla_1G0003770	Nla_1G0003770.1	PASS	missense_variant	chr1/1324240	277/1638	277/1638	93/545	c.277G>A	p.Ala93Thr	GT:AD:DP:GQ:PL	0/0	0/0	0/0	0/0	0/0	0/0	0/0	0/0	0/0	0/0	0/0	0/0	0/0	0/0	0/0	1/1:0,27:27:81:749,81,0	0/0	0/0	0/0	0/0	0/0	1/1:0,22:22:66:662,66,0	0/0	0/0	0/0	0/0	0/0	0/0	0/0	0/0	0/0	0/0	0/0	0/0	0/0	0/0	0/0	0/0
Nla_1G0003800	Nla_1G0003800	Nla_1G0003800.1	PASS	synonymous_variant	chr1/1337819	168/963	168/963	56/320	c.168A>G	p.Ala56Ala	GT:AD:DP:GQ:PL	0/0	0/0	0/0	0/0	0/0	0/0	0/0	0/0	0/0	0/0	0/0	1/1:0,22:22:66:849,66,0	1/1:0,36:36:99:1200,108,0	1/1:0,20:20:60:771,60,0	1/1:0,32:32:96:1173,96,0	1/1:0,17:17:51:648,51,0	1/1:0,33:33:99:1141,99,0	1/1:0,20:20:60:724,60,0	1/1:0,27:27:81:1051,81,0	0/0	0/0	1/1:0,33:33:99:1116,99,0	1/1:0,21:21:63:706,63,0	1/1:0,33:33:99:1177,99,0	1/1:0,39:39:99:1320,117,0	1/1:0,19:19:57:728,57,0	1/1:0,34:34:99:1245,102,0	1/1:0,36:36:99:1286,108,0	0/0	1/1:0,18:18:54:605,54,0	1/1:0,17:17:51:646,51,0	1/1:0,42:42:99:1384,126,0	1/1:0,34:34:99:1182,102,0	1/1:0,28:28:84:951,84,0	1/1:0,39:39:99:1307,117,0	1/1:0,43:43:99:1478,129,0	0/0	0/0
Nla_1G0003810	Nla_1G0003810	Nla_1G0003810.1	SnpCluster	synonymous_variant	chr1/1343537	318/2103	318/2103	106/700	c.318G>A	p.Ala106Ala	GT:AD:DP:GQ:PGT:PID:PL:PS	0/0	0/0	0/0	0/0	0/0	0/0	0/0	0/0	0/0	0/0	0/0	0/0	0/0	0/0	0/0	0/0	0/0	0/0	0/0	0/0	0/0	0/0	0/0	0/0	0/0	0/0	0/0	0/0	0/0	0|1:16,4:20:99:0|1:1343537_G_A:120,0,660:1343537	0/0	0/0	0/0	0/0	0/0	0/0	0/0	0/0
Nla_1G0003810	Nla_1G0003810	Nla_1G0003810.1	SnpCluster	synonymous_variant	chr1/1343538	319/2103	319/2103	107/700	c.319C>T	p.Leu107Leu	GT:AD:DP:GQ:PGT:PID:PL:PS	0/0	0/0	0/0	0/0	0/0	0/0	0/0	0/0	0/0	0/0	0/0	0/0	0/0	0/0	0/0	0/0	0/0	0/0	0/0	0/0	0/0	0/0	0/0	0/0	0/0	0/0	0/0	0/0	0/0	0|1:16,4:20:99:0|1:1343537_G_A:120,0,660:1343537	0/0	0/0	0/0	0/0	0/0	0/0	0/0	0/0
Nla_1G0003810	Nla_1G0003810	Nla_1G0003810.1	PASS	synonymous_variant	chr1/1343546	327/2103	327/2103	109/700	c.327C>T	p.Ala109Ala	GT:AD:DP:GQ:PGT:PID:PL:PS	0/0	0/0	0/0	0/0	0/0	0/0	0/0	0/0	0/0	0/0	0/0	0/0	0/0	0/0	0/0	0/0	0/0	0/0	0/0	0/0	0/0	0/0	0/0	0/0	0/0	0/0	0/0	0/0	0/0	0|1:16,4:20:99:0|1:1343537_G_A:120,0,660:1343537	0/0	0/0	0/0	0/0	0/0	0/0	0/0	0/0
Nla_1G0003810	Nla_1G0003810	Nla_1G0003810.1	PASS	synonymous_variant	chr1/1343567	348/2103	348/2103	116/700	c.348C>T	p.Ile116Ile	GT:AD:DP:GQ:PGT:PID:PL:PS	0/0	0/0	0/0	0/0	0/0	0/0	0/0	0/0	0/0	0/0	0/0	0/0	0/0	0/0	0/0	0/0	0/0	0/0	0/0	0/0	0/0	0/0	0/0	0/0	0/0	0/0	0/0	0/0	0/0	0|1:18,4:22:99:0|1:1343567_C_T:114,0,744:1343567	0/0	0/0	0/0	0/0	0/0	0/0	0/0	0/0
Nla_1G0003810	Nla_1G0003810	Nla_1G0003810.1	SnpCluster	synonymous_variant	chr1/1343573	354/2103	354/2103	118/700	c.354G>A	p.Gln118Gln	GT:AD:DP:GQ:PGT:PID:PL:PS	0/0	0/0	0/0	0/0	0/0	0/0	0/0	0/0	0/0	0/0	0/0	0/0	0/0	0/0	0/0	0/0	0/0	0/0	0/0	0/0	0/0	0/0	0/0	0/0	0/0	0/0	0/0	0/0	0/0	0|1:18,4:22:99:0|1:1343567_C_T:114,0,744:1343567	0/0	0/0	0/0	0/0	0/0	0/0	0/0	0/0
Nla_1G0003810	Nla_1G0003810	Nla_1G0003810.1	SnpCluster	synonymous_variant	chr1/1343576	357/2103	357/2103	119/700	c.357C>T	p.Phe119Phe	GT:AD:DP:GQ:PGT:PID:PL:PS	0/0	0/0	0/0	0/0	0/0	0/0	0/0	0/0	0/0	0/0	0/0	0/0	0/0	0/0	0/0	0/0	0/0	0/0	0/0	0/0	0/0	0/0	0/0	0/0	0/0	0/0	0/0	0/0	0/0	0|1:18,4:22:99:0|1:1343567_C_T:114,0,744:1343567	0/0	0/0	0/0	0/0	0/0	0/0	0/0	0/0
Nla_1G0003810	Nla_1G0003810	Nla_1G0003810.1	PASS	synonymous_variant	chr1/1344464	1245/2103	1245/2103	415/700	c.1245C>T	p.Ser415Ser	GT:AD:DP:GQ:PL	0/0	0/0	0/0	0/0	0/0	0/0	0/0	0/0	0/0	0/0	0/0	1/1:0,25:25:75:880,75,0	1/1:0,55:55:99:1872,165,0	1/1:0,27:27:81:1068,81,0	1/1:0,41:41:99:1383,123,0	1/1:0,24:24:72:871,72,0	1/1:0,39:39:99:1230,117,0	1/1:0,34:34:99:1190,102,0	1/1:0,40:40:99:1377,120,0	0/0	0/0	1/1:0,20:20:60:670,60,0	1/1:0,21:21:63:752,63,0	1/1:0,35:35:99:1202,105,0	1/1:0,37:37:99:1234,111,0	1/1:0,28:28:84:937,84,0	1/1:0,19:19:57:661,57,0	1/1:1,47:48:99:1632,102,0	0/0	1/1:0,27:27:81:1072,81,0	1/1:0,42:42:99:1423,126,0	1/1:0,47:47:99:1457,141,0	1/1:0,38:38:99:1309,114,0	1/1:0,30:30:90:1096,90,0	1/1:0,27:27:81:861,81,0	1/1:0,33:33:99:1074,99,0	0/0	0/0
Nla_1G0003820	Nla_1G0003820	Nla_1G0003820.1	PASS	splice_region_variant&intron_variant	chr1/1346199	-	-	-	c.827+8A>C	-	GT:AD:DP:GQ:PL	0/0	0/0	0/0	0/0	0/0	0/0	0/0	0/0	0/0	0/0	0/0	1/1:0,32:32:96:1179,96,0	1/1:0,38:38:99:1252,114,0	1/1:0,33:33:99:1262,99,0	1/1:0,30:30:90:1084,90,0	1/1:0,27:27:81:894,81,0	1/1:0,32:32:96:1096,96,0	1/1:0,31:31:93:1104,93,0	1/1:0,34:34:99:1247,102,0	0/0	0/0	1/1:0,38:38:99:1285,114,0	1/1:0,20:20:60:675,60,0	1/1:0,38:38:99:1277,114,0	1/1:0,31:31:93:1113,93,0	1/1:0,39:39:99:1431,117,0	1/1:0,33:33:99:1281,99,0	1/1:0,37:37:99:1330,111,0	0/0	1/1:0,26:26:78:922,78,0	1/1:0,27:27:81:934,81,0	1/1:0,32:32:96:1036,96,0	1/1:0,35:35:99:1342,105,0	1/1:0,21:21:63:704,63,0	1/1:0,37:37:99:1327,111,0	1/1:0,34:34:99:1217,102,0	0/0	0/0
Nla_1G0003830	Nla_1G0003830	Nla_1G0003830.1	PASS	missense_variant	chr1/1351272	1833/1920	1833/1920	611/639	c.1833T>A	p.His611Gln	GT:AD:DP:GQ:PGT:PID:PL:PS	0/0	0/0	0/0	0/0	0/0	0/0	0/0	0/0	0/0	0/0	0/0	1/1:0,17:17:51:.:.:646,51,0	1/1:0,36:36:99:.:.:1346,108,0	1/1:0,36:36:99:.:.:1306,108,0	1/1:0,21:21:63:.:.:773,63,0	1/1:0,32:32:96:.:.:1156,96,0	1/1:0,36:36:99:.:.:1190,108,0	1/1:0,31:31:93:.:.:1116,93,0	1/1:0,18:18:54:.:.:654,54,0	0/0	0/0	1/1:0,26:26:78:.:.:890,78,0	1/1:0,10:10:30:.:.:388,30,0	1/1:0,31:31:93:.:.:1195,93,0	1/1:0,29:29:87:.:.:1013,87,0	1/1:0,26:26:78:.:.:886,78,0	1/1:0,24:24:72:.:.:913,72,0	1/1:0,37:37:99:.:.:1245,111,0	0/0	1/1:0,25:25:75:.:.:972,75,0	1|1:0,33:33:99:1|1:1351272_A_T:1230,99,0:1351272	1/1:0,32:32:96:.:.:1099,96,0	1/1:0,41:41:99:.:.:1414,123,0	1/1:0,26:26:78:.:.:921,78,0	1/1:0,21:21:63:.:.:778,63,0	1/1:0,39:39:99:.:.:1360,117,0	0/0	0/0
Nla_1G0003850	Nla_1G0003850	Nla_1G0003850.1	PASS	missense_variant	chr1/1364863	560/1395	560/1395	187/464	c.560G>A	p.Arg187His	GT:AD:DP:GQ:PL	0/0	0/0	0/0	0/0	0/0	0/0	0/0	0/0	0/0	0/0	0/0	0/0	0/0	0/0	0/0	0/0	0/0	0/0	0/0	0/0	0/0	0/0	0/0	0/0	0/0	0/0	0/0	0/0	0/0	0/0	0/0	0/0	0/0	0/0	0/1:7,3:10:62:62,0,260	0/0	0/0	0/0
Nla_1G0003860	Nla_1G0003860	Nla_1G0003860.1	PASS	missense_variant	chr1/1368698	286/3069	286/3069	96/1022	c.286A>G	p.Arg96Gly	GT:AD:DP:GQ:PGT:PID:PL:PS	0/0	0/0	0/0	0/0	0/0	0/0	0/0	0/0	0/0	0/0	0/0	1/1:0,22:22:66:.:.:751,66,0	1/1:0,27:27:81:.:.:860,81,0	1/1:0,25:25:75:.:.:860,75,0	1/1:0,18:18:54:.:.:644,54,0	1/1:0,13:13:39:.:.:545,39,0	1/1:0,24:24:72:.:.:805,72,0	1/1:0,28:28:84:.:.:1046,84,0	1/1:0,24:24:72:.:.:833,72,0	0/0	0/0	1/1:0,26:26:78:.:.:955,78,0	1/1:0,15:15:45:.:.:624,45,0	1/1:0,23:23:69:.:.:830,69,0	1/1:0,34:34:99:.:.:1190,102,0	1/1:0,21:21:63:.:.:787,63,0	1|1:0,18:18:54:1|1:1368698_A_G:659,54,0:1368698	1/1:0,22:22:66:.:.:852,66,0	0/0	1/1:0,17:17:51:.:.:666,51,0	1/1:0,22:22:66:.:.:755,66,0	1/1:0,27:27:81:.:.:979,81,0	1/1:0,17:17:51:.:.:643,51,0	1/1:0,15:15:45:.:.:527,45,0	1/1:0,29:29:87:.:.:905,87,0	1/1:0,28:28:84:.:.:1007,84,0	0/0	0/0
Nla_1G0003860	Nla_1G0003860	Nla_1G0003860.1	PASS	synonymous_variant	chr1/1368952	466/3069	466/3069	156/1022	c.466C>T	p.Leu156Leu	GT:AD:DP:GQ:PL	0/0	0/0	0/0	0/0	0/0	0/0	0/0	0/0	0/0	0/0	0/0	1/1:0,29:29:87:1151,87,0	1/1:0,38:38:99:1325,114,0	1/1:0,26:26:78:950,78,0	1/1:0,31:31:93:1162,93,0	1/1:0,26:26:78:950,78,0	1/1:0,29:29:87:1004,87,0	1/1:0,22:22:66:822,66,0	1/1:0,27:27:81:961,81,0	0/0	0/0	1/1:0,30:30:90:989,90,0	1/1:0,32:32:96:966,96,0	1/1:0,29:29:87:1048,87,0	1/1:0,34:34:99:1207,102,0	1/1:0,16:16:48:599,48,0	1/1:0,15:15:45:627,45,0	1/1:0,20:20:60:728,60,0	0/0	1/1:0,15:15:45:614,45,0	1/1:0,20:20:60:725,60,0	1/1:0,31:31:93:1003,93,0	1/1:0,32:32:96:1166,96,0	1/1:0,16:16:48:570,48,0	1/1:0,28:28:84:995,84,0	1/1:0,38:38:99:1296,114,0	0/0	0/0
Nla_1G0003860	Nla_1G0003860	Nla_1G0003860.1	PASS	missense_variant	chr1/1370118	1577/3069	1577/3069	526/1022	c.1577C>A	p.Ala526Glu	GT:AD:DP:GQ:PL	0/0	0/0	0/0	0/0	0/0	0/0	0/0	0/0	0/0	0/0	0/0	0/0	0/0	1/1:0,27:27:81:949,81,0	1/1:0,25:25:75:872,75,0	0/0	0/0	0/0	0/0	0/0	0/0	0/0	0/0	0/0	0/0	0/0	0/0	0/0	0/0	0/0	0/0	0/0	0/0	0/0	0/0	0/0	0/0	0/0
Nla_1G0003920	Nla_1G0003920	Nla_1G0003920.1	PASS	synonymous_variant	chr1/1385711	1008/1716	1008/1716	336/571	c.1008C>T	p.Phe336Phe	GT:AD:DP:GQ:PL	0/0	0/0	0/0	0/0	0/0	0/0	0/0	0/0	0/0	0/0	0/0	1/1:0,20:20:60:778,60,0	1/1:0,33:33:99:1085,99,0	1/1:0,24:24:72:855,72,0	1/1:0,21:21:63:808,63,0	1/1:0,20:20:60:658,60,0	1/1:0,32:32:96:1110,96,0	1/1:0,24:24:72:855,72,0	1/1:0,39:39:99:1335,117,0	0/0	0/0	1/1:0,27:27:81:904,81,0	1/1:0,19:19:57:762,57,0	1/1:0,18:18:54:599,54,0	1/1:0,25:25:75:898,75,0	1/1:0,36:36:99:1183,108,0	1/1:0,27:27:81:881,81,0	1/1:0,42:42:99:1469,126,0	0/0	1/1:0,24:24:72:857,72,0	1/1:0,27:27:81:1048,81,0	1/1:0,37:37:99:1204,111,0	1/1:0,25:25:75:905,75,0	1/1:0,32:32:96:1114,96,0	1/1:0,42:42:99:1462,126,0	1/1:0,36:36:99:1288,108,0	0/0	0/0
Nla_1G0003920	Nla_1G0003920	Nla_1G0003920.1	PASS	missense_variant	chr1/1386405	1702/1716	1702/1716	568/571	c.1702G>A	p.Gly568Arg	GT:AD:DP:GQ:PGT:PID:PL:PS	0/0	0/0	0/0	0/0	0/0	0/0	0/0	0/0	0/0	0/0	0/0	1/1:0,25:25:75:.:.:934,75,0	1/1:1,41:42:99:.:.:1345,116,0	1/1:0,15:15:45:.:.:584,45,0	1/1:0,25:25:75:.:.:862,75,0	1/1:0,23:23:69:.:.:840,69,0	1/1:0,31:31:93:.:.:1022,93,0	1/1:0,23:23:69:.:.:787,69,0	1/1:0,17:17:51:.:.:584,51,0	0/0	0/0	1/1:0,28:28:84:.:.:1025,84,0	1/1:0,28:28:84:.:.:913,84,0	1/1:0,31:31:93:.:.:1260,93,0	1/1:0,26:26:78:.:.:876,78,0	1/1:0,28:28:84:.:.:1100,84,0	1/1:0,15:15:45:.:.:562,45,0	1/1:0,33:33:99:.:.:1228,99,0	0/0	1/1:0,16:16:48:.:.:517,48,0	1/1:0,33:33:99:.:.:1165,99,0	1/1:0,30:30:90:.:.:975,90,0	1/1:0,13:13:39:.:.:449,39,0	1/1:0,16:16:48:.:.:666,48,0	1|1:0,34:34:99:1|1:1386405_G_A:1321,102,0:1386405	1/1:0,30:30:90:.:.:1014,90,0	0/0	0/0
Nla_1G0003940	Nla_1G0003940	Nla_1G0003940.1	PASS	synonymous_variant	chr1/1389075	867/888	867/888	289/295	c.867A>C	p.Thr289Thr	GT:AD:DP:GQ:PGT:PID:PL:PS	0/0	0/0	0/0	1/1:0,25:25:75:.:.:774,75,0	0/0	1/1:0,39:39:99:.:.:1303,117,0	1/1:0,26:26:78:.:.:920,78,0	0/0	0/0	0/0	0/0	1/1:0,26:26:78:.:.:886,78,0	1/1:0,52:52:99:.:.:1593,156,0	1/1:0,12:12:36:.:.:435,36,0	1/1:0,9:9:27:.:.:310,27,0	1/1:0,15:15:45:.:.:489,45,0	1/1:0,42:42:99:.:.:1275,126,0	1/1:0,22:22:66:.:.:806,66,0	1/1:0,30:30:90:.:.:960,90,0	0/0	0/0	1/1:0,25:25:75:.:.:773,75,0	1/1:0,25:25:75:.:.:807,75,0	1/1:0,23:23:69:.:.:751,69,0	1/1:0,19:19:57:.:.:652,57,0	1/1:0,20:20:60:.:.:633,60,0	1/1:0,12:12:36:.:.:497,36,0	1/1:0,39:39:99:.:.:1319,117,0	0/0	1/1:0,18:18:54:.:.:619,54,0	1|1:0,25:25:75:1|1:1389065_A_G:875,75,0:1389065	1/1:0,34:34:99:.:.:1076,102,0	1/1:0,24:24:72:.:.:918,72,0	1/1:0,21:21:63:.:.:677,63,0	1/1:0,21:21:63:.:.:771,63,0	1/1:0,30:30:90:.:.:1083,90,0	0/0	0/0
Nla_1G0003990	Nla_1G0003990	Nla_1G0003990.1	PASS	synonymous_variant	chr1/1418327	535/1404	535/1404	179/467	c.535T>C	p.Leu179Leu	GT:AD:DP:GQ:PL	0/0	0/0	0/0	0/0	0/0	0/0	0/0	0/0	0/0	0/0	0/0	1/1:0,20:20:60:771,60,0	1/1:0,37:37:99:1269,111,0	1/1:0,23:23:69:903,69,0	1/1:0,34:34:99:1185,102,0	1/1:0,15:15:45:458,45,0	1/1:0,25:25:75:876,75,0	1/1:0,23:23:69:864,69,0	1/1:0,19:19:57:657,57,0	0/0	0/0	1/1:0,23:23:69:796,69,0	1/1:0,21:21:63:739,63,0	1/1:0,18:18:54:682,54,0	1/1:0,36:36:99:1160,108,0	1/1:0,27:27:81:995,81,0	1/1:0,17:17:51:609,51,0	1/1:0,13:13:39:469,39,0	0/0	1/1:0,19:19:57:731,57,0	1/1:0,43:43:99:1492,129,0	1/1:0,18:18:54:686,54,0	1/1:0,37:37:99:1329,111,0	1/1:0,26:26:78:983,78,0	1/1:0,35:35:99:1241,105,0	1/1:0,31:31:93:1058,93,0	0/0	0/0
Nla_1G0004000	Nla_1G0004000	Nla_1G0004000.1	PASS	missense_variant	chr1/1420419	1030/1470	1030/1470	344/489	c.1030T>A	p.Tyr344Asn	GT:AD:DP:GQ:PL	0/0	0/0	0/0	0/0	0/0	0/0	0/0	0/0	0/0	0/0	0/0	1/1:0,22:22:66:777,66,0	1/1:0,19:19:57:650,57,0	1/1:0,14:14:42:538,42,0	1/1:0,29:29:87:948,87,0	1/1:0,22:22:66:680,66,0	1/1:0,29:29:87:944,87,0	1/1:0,17:17:51:570,51,0	1/1:0,24:24:72:876,72,0	0/0	0/0	1/1:0,19:19:57:659,57,0	1/1:0,27:27:81:881,81,0	1/1:0,16:16:48:569,48,0	1/1:0,23:23:69:757,69,0	1/1:0,23:23:69:835,69,0	1/1:0,19:19:57:789,57,0	1/1:0,27:27:81:911,81,0	0/0	1/1:0,17:17:51:710,51,0	1/1:0,18:18:54:653,54,0	1/1:0,29:29:87:1013,87,0	1/1:0,22:22:66:846,66,0	1/1:0,36:36:99:1195,108,0	1/1:0,21:21:63:784,63,0	1/1:0,25:25:75:844,75,0	0/0	0/0
Nla_1G0004010	Nla_1G0004010	Nla_1G0004010.1	PASS	missense_variant	chr1/1422225	628/774	628/774	210/257	c.628A>G	p.Thr210Ala	GT:AD:DP:GQ:PL	0/0	0/0	0/0	0/0	0/0	0/0	0/0	0/0	0/0	0/0	0/0	0/0	0/0	0/0	0/0	0/0	0/0	0/0	0/0	0/0	0/0	0/0	0/0	0/0	1/1:0,20:20:60:725,60,0	0/0	0/0	1/1:0,27:27:81:956,81,0	0/0	0/0	0/0	0/0	0/0	0/0	0/0	0/0	0/0	0/0
Nla_1G0004040	Nla_1G0004040	Nla_1G0004040.1	PASS	stop_lost	chr1/1432489	565/615	565/567	189/188	c.565T>G	p.Ter189Glyext*?	GT:AD:DP:GQ:PL	0/0	0/0	0/0	0/0	0/0	0/0	0/0	0/0	0/0	0/0	0/0	1/1:0,21:21:63:843,63,0	1/1:0,36:36:99:1339,108,0	1/1:0,17:17:51:619,51,0	1/1:0,27:27:81:1064,81,0	1/1:0,28:28:84:908,84,0	1/1:0,27:27:81:1060,81,0	1/1:0,24:24:72:792,72,0	1/1:0,23:23:68:819,68,0	0/0	0/0	1/1:0,25:25:75:826,75,0	1/1:0,29:29:87:908,87,0	1/1:0,27:27:81:851,81,0	1/1:0,24:24:72:831,72,0	1/1:0,24:24:72:903,72,0	1/1:0,15:15:45:554,45,0	1/1:2,33:35:56:1002,56,0	0/0	1/1:0,20:20:60:736,60,0	1/1:0,30:30:90:910,90,0	1/1:0,27:27:81:860,81,0	1/1:0,26:26:78:1024,78,0	1/1:0,16:16:48:552,48,0	1/1:0,25:25:75:840,75,0	1/1:0,13:13:39:504,39,0	0/0	0/0
Nla_1G0004070	Nla_1G0004070	Nla_1G0004070.1	PASS	missense_variant	chr1/1445518	1172/1362	1172/1362	391/453	c.1172T>C	p.Val391Ala	GT:AD:DP:GQ:PGT:PID:PL:PS	0/0	0/0	0/0	0/0	0/0	0/0	0/0	0/0	0/0	0/0	0/0	1/1:0,20:20:60:.:.:674,60,0	1/1:0,25:25:75:.:.:842,75,0	1/1:0,18:18:54:.:.:616,54,0	1/1:0,18:18:54:.:.:706,54,0	1/1:0,14:14:42:.:.:480,42,0	1/1:0,22:22:66:.:.:788,66,0	1/1:0,11:11:33:.:.:380,33,0	1/1:0,15:15:45:.:.:558,45,0	0/0	0/0	1/1:0,19:19:57:.:.:721,57,0	1/1:0,20:20:60:.:.:772,60,0	1/1:0,14:14:42:.:.:465,42,0	1/1:0,24:24:72:.:.:853,72,0	1/1:0,22:22:66:.:.:857,66,0	1/1:0,18:18:54:.:.:718,54,0	1/1:0,20:20:60:.:.:661,60,0	0/0	1/1:0,19:19:57:.:.:691,57,0	1/1:0,26:26:78:.:.:964,78,0	1/1:0,20:20:60:.:.:700,60,0	1|1:0,17:17:51:1|1:1445518_T_C:627,51,0:1445518	1/1:0,11:11:33:.:.:463,33,0	1/1:0,16:16:48:.:.:665,48,0	1/1:0,35:35:99:.:.:1174,105,0	0/0	0/0
Nla_1G0004100	Nla_1G0004100	Nla_1G0004100.1	PASS	synonymous_variant	chr1/1451421	795/3363	795/3363	265/1120	c.795A>G	p.Ser265Ser	GT:AD:DP:GQ:PL	0/0	0/0	0/0	0/0	1/1:0,24:24:72:875,72,0	0/0	0/0	0/0	0/0	0/0	0/0	0/0	0/0	0/0	0/0	0/0	0/0	0/0	0/0	0/0	0/0	0/0	0/0	0/0	0/0	0/0	0/0	0/0	0/0	0/0	0/0	0/0	0/0	0/0	0/0	0/0	0/0	0/0
Nla_1G0004100	Nla_1G0004100	Nla_1G0004100.1	PASS	missense_variant	chr1/1451545	919/3363	919/3363	307/1120	c.919G>A	p.Gly307Ser	GT:AD:DP:GQ:PL	0/0	0/0	0/0	0/0	1/1:0,25:25:75:859,75,0	0/0	0/0	0/0	0/0	0/0	0/0	0/0	0/0	0/0	0/0	0/0	0/0	0/0	0/0	0/0	0/0	0/0	0/0	0/0	0/0	0/0	0/0	0/0	0/0	0/0	0/0	0/0	0/0	0/0	0/0	0/0	0/0	0/0
Nla_1G0004120	Nla_1G0004120	Nla_1G0004120.1	PASS	missense_variant	chr1/1456333	451/537	451/537	151/178	c.451T>C	p.Ser151Pro	GT:AD:DP:GQ:PL	0/0	0/0	1/1:0,51:51:99:1635,153,0	0/0	0/0	0/0	0/0	1/1:0,35:35:99:1242,105,0	1/1:0,33:33:99:1206,99,0	0/0	1/1:0,41:41:99:1324,123,0	0/0	0/0	0/0	0/0	0/0	0/0	0/0	0/0	0/0	0/0	0/0	0/0	0/0	0/0	0/0	0/0	0/0	0/0	0/0	0/0	0/0	0/0	0/0	0/0	0/0	0/0	1/1:0,28:28:84:968,84,0
Nla_1G0004130	Nla_1G0004130	Nla_1G0004130.1	PASS	missense_variant	chr1/1457914	387/621	387/621	129/206	c.387C>A	p.Asp129Glu	GT:AD:DP:GQ:PL	0/0	0/0	0/0	0/0	0/0	0/0	0/0	0/0	0/0	1/1:0,8:8:24:268,24,0	0/0	0/0	0/0	0/0	0/0	0/0	0/0	0/0	0/0	0/0	0/0	0/0	0/0	0/0	0/0	0/0	0/0	0/0	0/0	0/0	0/0	0/0	0/0	0/0	0/0	0/0	0/0	0/0
Nla_1G0004140	Nla_1G0004140	Nla_1G0004140.1	PASS	missense_variant	chr1/1459495	313/351	313/351	105/116	c.313A>G	p.Thr105Ala	GT:AD:DP:GQ:PL	0/0	0/0	0/0	0/0	0/0	0/0	0/0	0/0	0/0	0/0	0/0	1/1:0,24:24:72:828,72,0	1/1:0,31:31:93:1093,93,0	1/1:0,17:17:51:608,51,0	1/1:0,18:18:54:677,54,0	1/1:0,17:17:51:604,51,0	1/1:0,21:21:63:745,63,0	1/1:0,14:14:42:514,42,0	1/1:0,35:35:99:1175,105,0	0/0	0/0	1/1:0,18:18:54:584,54,0	1/1:0,25:25:75:915,75,0	1/1:0,24:24:72:840,72,0	1/1:0,21:21:63:804,63,0	1/1:0,24:24:72:927,72,0	1/1:0,23:23:69:855,69,0	1/1:0,28:28:84:863,84,0	0/0	1/1:0,12:12:36:424,36,0	1/1:0,25:25:75:810,75,0	1/1:0,26:26:78:914,78,0	1/1:0,24:24:72:799,72,0	1/1:0,21:21:63:808,63,0	1/1:0,31:31:93:1095,93,0	1/1:0,36:36:99:1165,108,0	0/0	0/0
Nla_1G0004170	Nla_1G0004170	Nla_1G0004170.1	PASS	missense_variant	chr1/1471362	1090/1221	1090/1221	364/406	c.1090G>A	p.Gly364Arg	GT:AD:DP:GQ:PL	0/0	0/0	0/0	0/0	0/0	0/0	0/0	0/0	0/0	0/0	0/0	1/1:0,13:13:39:465,39,0	1/1:0,17:17:51:621,51,0	1/1:0,11:11:33:361,33,0	1/1:0,18:18:54:580,54,0	1/1:0,19:19:57:582,57,0	1/1:0,16:16:48:557,48,0	1/1:0,11:11:33:381,33,0	1/1:0,16:16:48:655,48,0	0/0	0/0	1/1:0,11:11:33:358,33,0	1/1:0,19:19:57:649,57,0	1/1:0,25:25:75:867,75,0	1/1:0,19:19:57:628,57,0	1/1:0,16:16:48:566,48,0	1/1:0,19:19:57:714,57,0	1/1:0,19:19:57:677,57,0	0/0	1/1:0,11:11:33:401,33,0	1/1:0,21:21:63:701,63,0	1/1:0,22:22:66:732,66,0	1/1:0,11:11:33:416,33,0	1/1:0,12:12:36:408,36,0	1/1:0,20:20:60:620,60,0	1/1:0,33:33:99:961,99,0	0/0	0/0
Nla_1G0004180	Nla_1G0004180	Nla_1G0004180.1	PASS	missense_variant	chr1/1473310	5594/6438	5594/6438	1865/2145	c.5594C>T	p.Ala1865Val	GT:AD:DP:GQ:PL	0/0	0/0	0/0	0/0	0/0	0/0	0/0	0/0	0/0	0/0	0/0	1/1:0,22:22:66:850,66,0	1/1:0,44:44:99:1591,132,0	1/1:0,27:27:81:976,81,0	1/1:1,40:41:99:1453,113,0	1/1:0,23:23:69:839,69,0	1/1:0,36:36:99:1250,108,0	1/1:0,35:35:99:1244,105,0	1/1:0,32:32:96:1134,96,0	0/0	0/0	1/1:0,19:19:57:578,57,0	1/1:0,30:30:90:1043,90,0	1/1:0,25:25:75:861,75,0	1/1:0,27:27:81:969,81,0	1/1:0,23:23:69:807,69,0	1/1:0,28:28:84:984,84,0	1/1:0,23:23:69:852,69,0	0/0	1/1:0,24:24:72:789,72,0	1/1:0,25:25:75:866,75,0	1/1:0,43:43:99:1343,129,0	1/1:0,38:38:99:1312,114,0	1/1:0,32:32:96:1031,96,0	1/1:0,33:33:99:1152,99,0	1/1:0,34:34:99:1179,102,0	0/0	0/0
Nla_1G0004230	Nla_1G0004230	Nla_1G0004230.1	PASS	synonymous_variant	chr1/1491716	1662/2094	1662/2094	554/697	c.1662T>C	p.Leu554Leu	GT:AD:DP:GQ:PL	0/0	0/0	0/0	0/0	0/0	0/0	0/0	0/0	0/0	0/0	0/0	1/1:0,18:18:54:742,54,0	1/1:0,35:35:99:1153,105,0	1/1:0,25:25:75:827,75,0	1/1:0,26:26:78:923,78,0	1/1:0,16:16:48:564,48,0	1/1:0,33:33:99:1058,99,0	1/1:0,26:26:78:981,78,0	1/1:0,26:26:78:946,78,0	0/0	0/0	1/1:0,18:18:54:631,54,0	1/1:0,33:33:99:995,99,0	1/1:0,27:27:80:770,80,0	1/1:0,23:23:69:861,69,0	1/1:0,21:21:63:814,63,0	1/1:0,25:25:75:926,75,0	1/1:0,14:14:42:483,42,0	0/0	1/1:0,19:19:57:653,57,0	1/1:0,44:44:99:1479,132,0	1/1:0,38:38:99:1231,114,0	1/1:0,21:21:63:742,63,0	1/1:0,20:20:60:772,60,0	1/1:0,33:33:99:1090,99,0	1/1:0,21:21:63:804,63,0	0/0	0/0
Nla_1G0004260	Nla_1G0004260	Nla_1G0004260.1	PASS	synonymous_variant	chr1/1498685	5817/6351	5817/6351	1939/2116	c.5817A>G	p.Ser1939Ser	GT:AD:DP:GQ:PL	0/0	0/0	1/1:0,46:46:99:1528,138,0	1/1:0,27:27:81:847,81,0	0/0	1/1:0,31:31:93:1144,93,0	1/1:0,21:21:63:741,63,0	1/1:0,21:21:63:813,63,0	1/1:0,14:14:42:487,42,0	0/0	1/1:0,20:20:60:665,60,0	0/0	0/0	0/0	0/0	0/0	0/0	0/0	0/0	0/0	0/0	0/0	0/0	0/0	0/0	0/0	0/0	0/0	0/0	0/0	0/0	0/0	0/0	0/0	0/0	0/0	0/0	1/1:0,22:22:66:720,66,0
Nla_1G0004260	Nla_1G0004260	Nla_1G0004260.1	PASS	synonymous_variant	chr1/1499546	4956/6351	4956/6351	1652/2116	c.4956G>A	p.Arg1652Arg	GT:AD:DP:GQ:PL	0/0	0/0	1/1:0,50:50:99:1757,150,0	1/1:0,31:31:93:1082,93,0	0/0	1/1:0,25:25:75:967,75,0	1/1:0,31:31:93:1028,93,0	1/1:0,35:35:99:1300,105,0	1/1:0,33:33:99:1288,99,0	0/0	1/1:0,27:27:81:970,81,0	0/0	0/0	0/0	0/0	0/0	0/0	0/0	0/0	0/0	0/0	0/0	0/0	0/0	0/0	0/0	0/0	0/0	0/0	0/0	0/0	0/0	0/0	0/0	0/0	0/0	0/0	1/1:0,20:20:60:733,60,0
Nla_1G0004310	Nla_1G0004310	Nla_1G0004310.1	PASS	missense_variant&splice_region_variant	chr1/1522184	3301/3744	3301/3744	1101/1247	c.3301A>G	p.Ile1101Val	GT:AD:DP:GQ:PL	0/0	0/0	0/0	0/0	0/0	0/0	0/0	0/0	0/0	0/0	0/0	0/0	0/0	0/0	0/0	0/0	0/0	0/0	0/0	0/0	0/0	0/0	0/0	0/0	1/1:0,31:31:93:1160,93,0	0/0	0/0	0/0	0/0	0/0	0/0	0/0	0/0	0/0	0/0	0/0	0/0	0/0
Nla_1G0004370	Nla_1G0004370	Nla_1G0004370.1	PASS	synonymous_variant	chr1/1539473	2157/3153	2157/3153	719/1050	c.2157C>G	p.Gly719Gly	GT:AD:DP:GQ:PL	0/0	0/0	0/0	0/0	0/0	0/0	0/0	0/0	0/0	0/0	0/0	0/0	0/0	0/0	0/0	0/0	0/0	0/0	0/0	0/0	0/0	0/0	0/0	0/0	1/1:0,21:21:63:741,63,0	0/0	0/0	1/1:0,30:30:90:1020,90,0	0/0	1/1:0,20:20:60:789,60,0	1/1:0,22:22:66:778,66,0	1/1:0,24:24:72:888,72,0	1/1:1,41:42:99:1433,116,0	1/1:0,17:17:51:615,51,0	1/1:0,30:30:90:1025,90,0	1/1:0,32:32:96:1104,96,0	0/0	0/0
Nla_1G0004370	Nla_1G0004370	Nla_1G0004370.1	PASS	missense_variant	chr1/1539769	2453/3153	2453/3153	818/1050	c.2453C>T	p.Ala818Val	GT:AD:DP:GQ:PL	0/0	0/0	1/1:0,33:33:99:1240,99,0	1/1:0,35:35:99:1114,105,0	0/0	1/1:0,30:30:90:1081,90,0	1/1:0,26:26:78:898,78,0	1/1:0,28:28:84:1013,84,0	1/1:0,17:17:51:607,51,0	0/0	1/1:0,32:32:96:1221,96,0	0/0	0/0	0/0	0/0	0/0	0/0	0/0	0/0	0/0	0/0	0/0	0/0	0/0	0/0	0/0	0/0	0/0	0/0	0/0	0/0	0/0	0/0	0/0	0/0	0/0	0/0	1/1:0,13:13:39:542,39,0
Nla_1G0004380	Nla_1G0004380	Nla_1G0004380.1	PASS	splice_donor_variant&intron_variant	chr1/1544009	-	-	-	c.341+2T>C	-	GT:AD:DP:GQ:PL	0/0	0/0	1/1:0,44:44:99:1617,132,0	0/0	0/0	0/0	0/0	0/0	0/0	0/0	1/1:0,43:43:99:1505,129,0	0/0	0/0	0/0	0/0	0/0	0/0	0/0	0/0	0/0	0/0	0/0	0/0	0/0	0/0	0/0	0/0	0/0	0/0	0/0	0/0	0/0	0/0	0/0	0/0	0/0	0/0	1/1:0,25:25:75:933,75,0
Nla_1G0004400	Nla_1G0004400	Nla_1G0004400.1	PASS	missense_variant	chr1/1549960	834/939	834/939	278/312	c.834G>T	p.Glu278Asp	GT:AD:DP:GQ:PL	0/0	0/0	1/1:0,35:35:99:1225,105,0	1/1:1,39:40:77:1125,77,0	0/0	1/1:0,20:20:60:678,60,0	1/1:0,24:24:72:797,72,0	1/1:0,21:21:63:721,63,0	1/1:0,32:32:96:1088,96,0	0/0	1/1:0,26:26:78:976,78,0	0/0	0/0	0/0	0/0	0/0	0/0	0/0	0/0	0/0	0/0	0/0	0/0	0/0	0/0	0/0	0/0	0/0	0/0	0/0	0/0	0/0	0/0	0/0	0/0	0/0	0/0	1/1:0,24:24:72:770,72,0
Nla_1G0004430	Nla_1G0004430	Nla_1G0004430.1	PASS	synonymous_variant	chr1/1554620	873/1212	873/1212	291/403	c.873G>A	p.Gln291Gln	GT:AD:DP:GQ:PGT:PID:PL:PS	0/0	0/0	0/0	0/0	0/0	0/0	0/0	0/0	0/0	0/0	0/0	1/1:0,11:11:33:.:.:406,33,0	1/1:0,22:22:66:.:.:776,66,0	0/0	1/1:0,9:9:27:.:.:329,27,0	1/1:0,13:13:39:.:.:502,39,0	1/1:0,19:19:57:.:.:634,57,0	1/1:0,3:3:9:.:.:121,9,0	1/1:0,4:4:12:.:.:158,12,0	0/0	0/0	1/1:0,6:6:18:.:.:209,18,0	1/1:0,2:2:6:.:.:84,6,0	1/1:0,20:20:60:.:.:680,60,0	1/1:0,21:21:63:.:.:730,63,0	1|1:0,14:14:42:1|1:1554620_C_T:545,42,0:1554620	1/1:0,3:3:9:.:.:80,9,0	1/1:0,13:13:39:.:.:475,39,0	0/0	1/1:0,5:5:15:.:.:209,15,0	1/1:0,8:8:24:.:.:329,24,0	1/1:0,13:13:39:.:.:511,39,0	1/1:0,12:12:36:.:.:404,36,0	1/1:0,5:5:15:.:.:209,15,0	1/1:0,18:18:54:.:.:633,54,0	1/1:0,10:10:30:.:.:374,30,0	0/0	0/0
Nla_1G0004430	Nla_1G0004430	Nla_1G0004430.1	PASS	missense_variant	chr1/1555218	275/1212	275/1212	92/403	c.275C>A	p.Ala92Glu	GT:AD:DP:GQ:PL	0/0	0/0	0/0	0/0	0/0	0/0	0/0	0/0	0/0	0/0	0/0	0/0	0/0	0/0	0/0	0/0	0/0	0/0	0/0	0/0	0/0	0/0	0/0	0/0	1/1:0,9:9:27:345,27,0	0/0	0/0	0/0	0/0	0/0	0/0	0/0	0/0	0/0	0/0	0/0	0/0	0/0
Nla_1G0004430	Nla_1G0004430	Nla_1G0004430.1	PASS	missense_variant	chr1/1555557	47/1212	47/1212	16/403	c.47T>C	p.Leu16Pro	GT:AD:DP:GQ:PL	1/1:0,20:20:60:703,60,0	0/0	1/1:0,17:17:51:668,51,0	1/1:0,19:19:57:661,57,0	1/1:0,14:14:42:451,42,0	1/1:0,9:9:27:376,27,0	1/1:0,17:17:51:612,51,0	1/1:0,14:14:42:515,42,0	1/1:0,13:13:39:402,39,0	1/1:0,27:27:81:927,81,0	1/1:0,19:19:57:697,57,0	1/1:0,19:19:57:663,57,0	1/1:0,19:19:57:719,57,0	1/1:0,17:17:51:559,51,0	1/1:0,15:15:45:548,45,0	1/1:0,13:13:39:507,39,0	1/1:0,19:19:57:638,57,0	1/1:0,14:14:42:595,42,0	1/1:0,10:10:30:420,30,0	0/0	0/0	1/1:0,18:18:54:759,54,0	1/1:0,23:23:69:824,69,0	1/1:0,24:24:72:882,72,0	1/1:0,17:17:51:611,51,0	1/1:0,11:11:33:394,33,0	1/1:0,14:14:42:489,42,0	1/1:0,14:14:42:439,42,0	0/0	1/1:0,5:5:15:206,15,0	1/1:0,7:7:21:259,21,0	1/1:0,13:13:39:469,39,0	1/1:0,21:21:63:884,63,0	1/1:0,10:10:30:386,30,0	1/1:0,10:10:30:423,30,0	1/1:0,11:11:33:424,33,0	0/0	1/1:0,14:14:42:526,42,0
Nla_1G0004440	Nla_1G0004440	Nla_1G0004440.1	PASS	missense_variant	chr1/1559118	2053/3345	2053/3345	685/1114	c.2053C>T	p.Leu685Phe	GT:AD:DP:GQ:PL	0/0	0/0	0/0	0/0	0/0	0/0	0/0	0/0	0/0	0/0	0/0	0/0	0/0	0/0	0/0	0/0	1/1:0,21:21:63:694,63,0	0/0	0/0	0/0	0/0	0/0	0/0	0/0	0/0	0/0	0/0	0/0	0/0	0/0	0/0	0/0	0/0	0/0	0/0	0/0	0/0	0/0
Nla_1G0004440	Nla_1G0004440	Nla_1G0004440.1	PASS	missense_variant	chr1/1559773	2708/3345	2708/3345	903/1114	c.2708A>G	p.His903Arg	GT:AD:DP:GQ:PGT:PID:PL:PS	0/0	0/0	0/0	0/0	0/0	0/0	0/0	0/0	0/0	0/0	0/0	1/1:0,14:14:42:.:.:512,42,0	1/1:0,35:35:99:.:.:1192,105,0	1/1:0,10:10:30:.:.:283,30,0	1/1:0,10:10:30:.:.:420,30,0	1/1:0,27:27:81:.:.:887,81,0	1/1:0,30:30:90:.:.:1017,90,0	1/1:0,22:22:66:.:.:811,66,0	1/1:0,24:24:72:.:.:859,72,0	0/0	0/0	1/1:0,22:22:66:.:.:719,66,0	1/1:0,14:14:42:.:.:485,42,0	1/1:0,14:14:42:.:.:489,42,0	1/1:0,16:16:48:.:.:524,48,0	1/1:0,16:16:48:.:.:555,48,0	1/1:0,16:16:48:.:.:524,48,0	1/1:0,17:17:51:.:.:507,51,0	0/0	1|1:0,23:23:69:1|1:1559767_AC_A:866,69,0:1559767	1/1:0,22:22:66:.:.:806,66,0	1/1:0,20:20:60:.:.:766,60,0	1/1:0,24:24:72:.:.:856,72,0	1/1:0,12:12:36:.:.:401,36,0	1/1:0,8:8:24:.:.:297,24,0	1/1:0,22:22:66:.:.:819,66,0	0/0	0/0
Nla_1G0004440	Nla_1G0004440	Nla_1G0004440.1	PASS	synonymous_variant	chr1/1560005	2940/3345	2940/3345	980/1114	c.2940A>G	p.Val980Val	GT:AD:DP:GQ:PGT:PID:PL:PS	0/0	0/0	0/0	0/0	0/0	0/0	0/0	0/0	0/0	0/0	0/0	1/1:0,24:24:72:.:.:750,72,0	1/1:0,35:35:99:.:.:1218,105,0	1/1:0,25:25:75:.:.:907,75,0	1/1:0,19:19:57:.:.:651,57,0	1/1:0,25:25:75:.:.:870,75,0	1|1:0,27:27:81:1|1:1560005_A_G:980,81,0:1560005	1/1:0,22:22:66:.:.:822,66,0	1/1:0,30:30:90:.:.:1058,90,0	0/0	0/0	1/1:0,21:21:63:.:.:724,63,0	1/1:0,21:21:63:.:.:727,63,0	1/1:0,22:22:66:.:.:696,66,0	1/1:0,16:16:48:.:.:529,48,0	1/1:0,17:17:51:.:.:649,51,0	1/1:0,13:13:39:.:.:443,39,0	1/1:0,19:19:57:.:.:683,57,0	0/0	1/1:0,16:16:48:.:.:652,48,0	1/1:0,33:33:99:.:.:1135,99,0	1/1:0,22:22:66:.:.:732,66,0	1/1:0,26:26:78:.:.:949,78,0	1/1:0,16:16:48:.:.:572,48,0	1/1:0,35:35:99:.:.:1267,105,0	1/1:0,39:39:99:.:.:1308,117,0	0/0	0/0
Nla_1G0004460	Nla_1G0004460	Nla_1G0004460.1	PASS	synonymous_variant	chr1/1565328	813/1185	813/1185	271/394	c.813C>G	p.Gly271Gly	GT:AD:DP:GQ:PGT:PID:PL:PS	1/1:0,3:3:9:.:.:91,9,0	1/1:0,7:7:21:.:.:190,21,0	1/1:0,3:3:9:.:.:119,9,0	1|1:0,1:1:9:1|1:1565324_CTCCGCCCTCCCCAGCCCCCTCGACCGCCTCCCCGTCACTCCACCACTCCTT_C:108,9,0:1565324	1/1:0,2:2:6:.:.:84,6,0	0/0	1/1:0,3:3:9:.:.:120,9,0	1/1:0,3:3:9:.:.:124,9,0	0/0	0/0	0/0	0/0	0/0	1/1:0,2:2:6:.:.:68,6,0	0/0	1/1:0,3:3:9:.:.:108,9,0	0/0	0/0	0/0	1|1:0,3:4:12:1|1:1565325_TCCGCCCTCCCCAGCCCCCTCGACCGCCTCCCCGTCACTCCACCACTCCTTTCCCCCCTCCTCGCCCCTGCACCCCACCCGCCTCA_T:127,12,0:1565325	0/0	0/0	1/1:0,3:3:9:.:.:112,9,0	1/1:0,2:2:6:.:.:49,6,0	1/1:0,6:6:18:.:.:216,18,0	1/1:0,5:5:15:.:.:207,15,0	0/0	1/1:0,3:3:9:.:.:125,9,0	1/1:0,2:2:6:.:.:84,6,0	0/0	0/0	1/1:0,2:2:6:.:.:83,6,0	1/1:0,5:5:15:.:.:184,15,0	0/0	1/1:0,2:2:6:.:.:84,6,0	1/1:0,2:2:6:.:.:84,6,0	1/1:0,4:4:12:.:.:130,12,0	0/0
Nla_1G0004460	Nla_1G0004460	Nla_1G0004460.1	PASS	synonymous_variant	chr1/1565670	471/1185	471/1185	157/394	c.471C>T	p.Tyr157Tyr	GT:AD:DP:GQ:PGT:PID:PL:PS	0/0	0/0	0/0	0/0	0/0	0/0	0/0	0/0	0/0	0/0	0/0	1/1:0,9:9:27:.:.:339,27,0	1/1:0,29:29:87:.:.:887,87,0	1/1:0,4:4:12:.:.:150,12,0	1/1:0,9:9:27:.:.:342,27,0	1/1:0,10:10:30:.:.:350,30,0	1/1:0,21:21:62:.:.:566,62,0	1/1:0,6:6:18:.:.:166,18,0	1/1:0,12:12:36:.:.:395,36,0	0/0	0/0	1/1:0,11:11:33:.:.:388,33,0	1/1:0,3:3:9:.:.:127,9,0	1/1:0,21:21:63:.:.:667,63,0	1/1:0,6:6:18:.:.:217,18,0	1|1:0,15:15:45:1|1:1565670_G_A:477,45,0:1565670	1/1:0,16:16:47:.:.:491,47,0	1/1:0,16:16:48:.:.:557,48,0	0/0	1/1:0,8:8:24:.:.:295,24,0	1/1:0,10:10:30:.:.:384,30,0	1/1:0,23:23:69:.:.:711,69,0	1/1:0,18:18:54:.:.:633,54,0	1/1:0,22:22:66:.:.:682,66,0	1/1:0,16:16:48:.:.:497,48,0	1/1:0,20:20:60:.:.:695,60,0	0/0	0/0
Nla_1G0004480	Nla_1G0004480	Nla_1G0004480.1	PASS	synonymous_variant	chr1/1575921	78/1896	78/1896	26/631	c.78C>T	p.Thr26Thr	GT:AD:DP:GQ:PL	0/0	0/0	0/0	0/0	0/0	0/0	0/0	0/0	0/0	0/0	0/0	1/1:0,4:4:12:159,12,0	1/1:0,3:3:9:117,9,0	1/1:1,3:4:2:116,2,0	1/1:0,6:6:18:250,18,0	1/1:0,3:3:9:90,9,0	1/1:0,3:3:9:93,9,0	0/0	1/1:0,8:8:24:274,24,0	0/0	0/0	1/1:0,2:2:6:66,6,0	0/0	1/1:0,9:9:27:305,27,0	1/1:0,3:3:9:118,9,0	0/0	0/0	1/1:0,3:3:9:77,9,0	0/0	1/1:0,3:3:9:78,9,0	1/1:0,6:6:17:186,17,0	1/1:0,6:6:18:204,18,0	1/1:0,6:6:18:227,18,0	1/1:0,3:3:9:117,9,0	1/1:0,2:2:6:83,6,0	1/1:0,2:2:6:84,6,0	0/0	0/0
Nla_1G0004490	Nla_1G0004490	Nla_1G0004490.1	PASS	missense_variant	chr1/1582005	443/1908	443/1908	148/635	c.443C>T	p.Ala148Val	GT:AD:DP:GQ:PL	0/0	0/0	0/0	0/0	0/0	0/0	0/0	0/0	0/0	0/0	0/0	1/1:0,31:31:93:977,93,0	1/1:0,40:40:99:1345,120,0	1/1:0,19:19:57:661,57,0	1/1:0,24:24:72:817,72,0	1/1:0,19:19:57:656,57,0	1/1:0,28:28:84:942,84,0	1/1:0,26:26:78:879,78,0	1/1:0,27:27:81:873,81,0	0/0	0/0	1/1:0,30:30:90:968,90,0	1/1:0,23:23:69:907,69,0	1/1:0,20:20:59:594,59,0	1/1:2,33:35:56:1103,56,0	1/1:0,21:21:63:801,63,0	1/1:0,33:33:99:1085,99,0	1/1:0,22:22:66:773,66,0	0/0	1/1:0,22:22:66:808,66,0	1/1:0,23:23:69:755,69,0	1/1:0,33:33:99:1121,99,0	1/1:0,25:25:75:927,75,0	1/1:0,13:13:39:473,39,0	1/1:0,17:17:51:662,51,0	1/1:0,27:27:81:965,81,0	0/0	0/0
Nla_1G0004500	Nla_1G0004500	Nla_1G0004500.1	PASS	missense_variant	chr1/1586029	147/2106	147/2106	49/701	c.147T>G	p.Asp49Glu	GT:AD:DP:GQ:PL	0/0	0/0	0/0	0/0	0/0	0/0	0/0	0/0	0/0	0/0	0/0	1/1:0,22:22:66:816,66,0	1/1:0,36:36:99:1222,108,0	1/1:0,27:27:81:883,81,0	1/1:0,30:30:90:1135,90,0	1/1:0,37:37:99:1212,111,0	1/1:0,23:23:69:797,69,0	1/1:0,30:30:90:1105,90,0	1/1:0,36:36:99:1262,108,0	0/0	0/0	1/1:0,24:24:72:851,72,0	1/1:0,22:22:66:862,66,0	1/1:0,39:39:99:1448,117,0	1/1:0,27:27:81:994,81,0	1/1:0,13:13:39:511,39,0	1/1:0,28:28:84:1063,84,0	1/1:0,38:38:99:1395,114,0	0/0	1/1:0,24:24:72:939,72,0	1/1:0,37:37:99:1308,111,0	1/1:0,31:31:93:1026,93,0	1/1:0,35:35:99:1257,105,0	1/1:0,31:31:93:953,93,0	1/1:0,29:29:87:1080,87,0	1/1:0,37:37:99:1371,111,0	0/0	0/0
Nla_1G0004580	Nla_1G0004580	Nla_1G0004580.1	PASS	synonymous_variant	chr1/1608750	24/468	24/468	8/155	c.24A>G	p.Ala8Ala	GT:AD:DP:GQ:PL	0/0	0/0	0/0	0/0	0/0	0/0	0/0	0/0	0/0	0/0	0/0	1/1:0,13:13:39:544,39,0	1/1:0,26:26:78:916,78,0	1/1:0,17:17:51:567,51,0	1/1:0,18:18:54:619,54,0	1/1:0,14:14:42:508,42,0	1/1:0,25:25:75:774,75,0	1/1:0,8:8:24:335,24,0	1/1:0,23:23:69:794,69,0	0/0	0/0	1/1:0,29:29:87:993,87,0	1/1:0,24:24:72:908,72,0	1/1:0,22:22:66:812,66,0	1/1:0,23:23:69:852,69,0	1/1:0,15:15:45:590,45,0	1/1:0,21:21:63:814,63,0	1/1:0,15:15:45:562,45,0	0/0	1/1:0,23:23:69:785,69,0	1/1:0,28:28:84:1070,84,0	1/1:0,21:21:63:735,63,0	1/1:0,24:24:72:967,72,0	1/1:0,16:16:48:565,48,0	1/1:0,18:18:54:724,54,0	1/1:0,28:28:84:863,84,0	0/0	0/0
Nla_1G0004590	Nla_1G0004590	Nla_1G0004590.1	PASS	missense_variant	chr1/1610377	427/624	427/624	143/207	c.427A>G	p.Asn143Asp	GT:AD:DP:GQ:PL	0/0	0/0	0/0	0/0	0/0	0/0	0/0	0/0	0/0	0/0	0/0	1/1:0,28:28:84:1064,84,0	1/1:0,44:44:99:1538,132,0	1/1:0,27:27:81:1050,81,0	1/1:0,20:20:60:738,60,0	1/1:0,22:22:66:750,66,0	1/1:0,27:27:81:925,81,0	1/1:0,38:38:99:1182,114,0	1/1:0,37:37:99:1419,111,0	0/0	0/0	1/1:0,22:22:66:887,66,0	1/1:0,28:28:84:967,84,0	1/1:0,23:23:69:827,69,0	1/1:0,33:33:99:1040,99,0	1/1:0,36:36:99:1219,108,0	1/1:0,26:26:78:1026,78,0	1/1:0,36:36:99:1269,108,0	0/0	1/1:0,33:33:99:1177,99,0	1/1:0,29:29:87:1048,87,0	1/1:0,23:23:69:823,69,0	1/1:0,26:26:78:952,78,0	1/1:0,28:28:84:971,84,0	1/1:0,28:28:84:958,84,0	1/1:0,40:40:99:1413,120,0	0/0	0/0
Nla_1G0004650	Nla_1G0004650	Nla_1G0004650.1	PASS	synonymous_variant	chr1/1624948	1218/3105	1218/3105	406/1034	c.1218C>A	p.Thr406Thr	GT:AD:DP:GQ:PL	0/0	0/0	0/0	0/0	0/0	0/0	0/0	0/0	0/0	0/0	0/0	0/0	0/0	0/0	0/0	0/0	1/1:0,23:23:69:841,69,0	0/0	0/0	0/0	0/0	0/0	0/0	0/0	0/0	0/0	0/0	0/0	0/0	0/0	0/0	0/0	0/0	0/0	0/0	0/0	0/0	0/0
Nla_1G0004680	Nla_1G0004680	Nla_1G0004680.1	PASS	missense_variant	chr1/1633299	766/2241	766/2241	256/746	c.766G>A	p.Asp256Asn	GT:AD:DP:GQ:PL	0/0	0/0	0/0	1/1:0,35:35:99:1085,105,0	0/0	1/1:0,27:27:81:964,81,0	1/1:0,33:33:99:1141,99,0	0/0	0/0	0/0	0/0	0/0	0/0	0/0	0/0	0/0	0/0	0/0	0/0	0/0	0/0	0/0	0/0	0/0	0/0	0/0	0/0	0/0	0/0	0/0	0/0	0/0	0/0	0/0	0/0	0/0	0/0	0/0
Nla_1G0004700	Nla_1G0004700	Nla_1G0004700.1	PASS	missense_variant	chr1/1639760	533/981	533/981	178/326	c.533C>A	p.Thr178Lys	GT:AD:DP:GQ:PL	0/0	0/0	0/0	0/0	0/0	0/0	0/0	0/0	0/0	0/0	0/0	1/1:0,15:15:45:597,45,0	1/1:0,29:29:87:1077,87,0	1/1:0,22:22:66:773,66,0	1/1:0,22:22:66:781,66,0	1/1:0,10:10:30:351,30,0	1/1:0,19:19:57:699,57,0	1/1:0,25:25:75:879,75,0	1/1:0,29:29:87:1043,87,0	0/0	0/0	1/1:0,18:18:54:580,54,0	1/1:0,11:11:33:459,33,0	1/1:0,21:21:63:675,63,0	1/1:0,27:27:81:996,81,0	1/1:0,17:17:51:608,51,0	1/1:0,25:25:75:918,75,0	1/1:0,24:24:72:885,72,0	0/0	1/1:0,16:16:48:598,48,0	1/1:0,27:27:81:945,81,0	1/1:0,24:24:72:850,72,0	1/1:0,18:18:54:687,54,0	1/1:0,23:23:69:901,69,0	1/1:0,24:24:72:869,72,0	1/1:0,31:31:93:1113,93,0	0/0	0/0
Nla_1G0004720	Nla_1G0004720	Nla_1G0004720.1	PASS	missense_variant	chr1/1647243	356/744	356/744	119/247	c.356A>G	p.Asp119Gly	GT:AD:DP:GQ:PGT:PID:PL:PS	0/0	0/0	0/0	0/0	0/0	0/0	0/0	0/0	0/0	0/0	0/0	0/0	0/0	0/0	0/0	0/0	0/0	0/0	0/0	0|1:10,2:12:54:0|1:1647243_A_G:54,0,407:1647243	0/0	0/0	0/0	0/0	0/0	0/0	0/0	0/0	0/0	0/0	0/0	0/0	0/0	0/0	0/0	0/0	0/0	0/0
Nla_1G0004720	Nla_1G0004720	Nla_1G0004720.1	PASS	missense_variant	chr1/1647268	381/744	381/744	127/247	c.381G>T	p.Glu127Asp	GT:AD:DP:GQ:PGT:PID:PL:PS	0/0	0/0	0/0	0/0	0/0	0/0	0/0	0/0	0/0	0/0	0/0	0/0	0/0	0/0	0/0	0/0	0/0	0/0	0/0	0|1:8,2:10:60:0|1:1647243_A_G:60,0,330:1647243	0/0	0/0	0/0	0/0	0/0	0/0	0/0	0/0	0/0	0/0	0/0	0/0	0/0	0/0	0/0	0/0	0/0	0/0
Nla_1G0004730	Nla_1G0004730	Nla_1G0004730.1	PASS	missense_variant	chr1/1649357	556/1515	556/1515	186/504	c.556C>T	p.His186Tyr	GT:AD:DP:GQ:PL	0/0	0/0	0/0	0/0	0/0	0/0	0/0	0/0	0/0	0/0	0/0	0/0	0/0	0/0	0/0	0/0	0/0	0/0	0/0	0/0	0/0	0/0	0/0	0/0	0/0	0/0	0/0	1/1:0,22:22:66:768,66,0	0/0	0/0	0/0	0/0	0/0	0/0	0/0	0/0	0/0	0/0
Nla_1G0004780	Nla_1G0004780	Nla_1G0004780.1	PASS	synonymous_variant	chr1/1667266	3687/5850	3687/5850	1229/1949	c.3687G>A	p.Ala1229Ala	GT:AD:DP:GQ:PL	0/0	0/0	0/0	0/0	0/0	0/0	0/0	1/1:0,31:31:93:1124,93,0	1/1:0,21:21:63:817,63,0	0/0	0/0	0/0	0/0	0/0	0/0	0/0	0/0	0/0	0/0	0/0	0/0	0/0	0/0	0/0	0/0	0/0	0/0	0/0	0/0	0/0	0/0	0/0	0/0	0/0	0/0	0/0	0/0	0/0
Nla_1G0004800	Nla_1G0004800	Nla_1G0004800.1	PASS	missense_variant	chr1/1677320	754/1464	754/1464	252/487	c.754A>C	p.Ile252Leu	GT:AD:DP:GQ:PL	0/0	0/0	0/0	0/0	0/0	0/0	0/0	0/0	0/0	0/0	0/0	1/1:0,33:33:99:1283,99,0	1/1:0,46:46:99:1689,138,0	1/1:0,18:18:54:669,54,0	1/1:0,37:37:99:1414,111,0	1/1:0,31:31:93:1026,93,0	1/1:0,28:28:84:1042,84,0	1/1:0,31:31:93:1158,93,0	1/1:0,40:40:99:1503,120,0	0/0	0/0	1/1:0,31:31:93:1109,93,0	1/1:0,37:37:99:1527,111,0	1/1:0,35:35:99:1106,105,0	1/1:0,30:30:90:1193,90,0	1/1:0,32:32:96:1165,96,0	1/1:0,42:42:99:1411,126,0	1/1:0,40:40:99:1414,120,0	0/0	1/1:0,23:23:69:853,69,0	1/1:0,34:34:99:1086,102,0	1/1:0,19:19:57:792,57,0	1/1:1,30:31:55:1116,55,0	1/1:0,27:27:81:991,81,0	1/1:0,44:44:99:1591,132,0	1/1:0,45:45:99:1675,135,0	0/0	0/0
Nla_1G0004800	Nla_1G0004800	Nla_1G0004800.1	PASS	missense_variant	chr1/1678234	1460/1464	1460/1464	487/487	c.1460T>C	p.Ile487Thr	GT:AD:DP:GQ:PL	0/0	0/0	0/0	0/0	0/0	0/0	0/0	0/0	0/0	0/0	0/0	0/0	0/0	0/0	0/0	0/0	0/0	0/0	0/0	0/0	0/0	0/0	0/0	0/0	1/1:0,34:34:99:1214,102,0	0/0	0/0	1/1:0,42:42:99:1484,126,0	0/0	0/0	0/0	0/0	0/0	0/0	0/0	0/0	0/0	0/0
Nla_1G0004820	Nla_1G0004820	Nla_1G0004820.1	PASS	missense_variant	chr1/1681704	2153/2187	2153/2187	718/728	c.2153C>T	p.Pro718Leu	GT:AD:DP:GQ:PL	0/0	0/0	0/0	0/0	0/0	0/0	0/0	0/0	0/0	0/0	0/0	0/0	0/0	0/0	0/0	0/0	0/0	0/0	0/0	0/0	0/0	0/0	0/0	0/0	0/0	0/0	0/0	0/0	0/0	0/0	0/0	0/0	0/0	0/0	0/0	0/0	0/0	0/0
Nla_1G0004830	Nla_1G0004830	Nla_1G0004830.1	PASS;SnpCluster	5_prime_UTR_premature_start_codon_gain_variant	chr1/1712706	-	-	-	c.-59G>A	-	GT:AD:DP:GQ:PGT:PID:PL:PS	0/0	0/0	0/0	0/0	0/0	0/0	0/0	0/0	0/0	0/0	0/0	0/0	0/0	0/0	0/0	0/0	0/0	0/0	0/0	0/0	0/0	0/0	0/0	0/0	0/0	0/0	0/0	0/0	0/0	0/0	0/0	0/0	0/0	0/0	0/0	0/0	0/0	0/0
Nla_1G0004830	Nla_1G0004830	Nla_1G0004830.1	PASS;SnpCluster	synonymous_variant	chr1/1712800	171/1680	36/381	12/126	c.36C>T	p.Tyr12Tyr	GT:AD:DP:GQ:PL	0/0	0/0	0/0	0/0	0/0	0/0	0/0	0/0	0/0	0/0	0/0	0/0	0/0	0/0	0/0	0/0	0/1:7,8:15:99:176,0,177	0/0	0/0	0/0	0/0	0/0	0/0	0/0	0/0	0/0	0/0	0/0	0/0	0/0	0/0	0/0	0/0	0/0	0/0	0/0	0/0	0/0
Nla_1G0004830	Nla_1G0004830	Nla_1G0004830.1	PASS;SnpCluster	missense_variant	chr1/1712804	175/1680	40/381	14/126	c.40G>A	p.Glu14Lys	GT:AD:DP:GQ:PL	0/0	0/0	0/0	0/0	0/0	0/0	0/0	0/0	0/0	0/0	0/0	0/0	0/0	0/0	0/0	0/0	0/0	1/1:0,2:2:6:65,6,0	0/0	0/0	0/0	0/0	0/0	0/0	0/0	0/0	0/0	0/0	0/0	0/0	0/0	0/0	0/0	0/0	0/0	0/0	0/0	0/0
Nla_1G0004830	Nla_1G0004830	Nla_1G0004830.1	PASS	missense_variant	chr1/1712831	202/1680	67/381	23/126	c.67G>A	p.Glu23Lys	GT:AD:DP:GQ:PGT:PID:PL:PS	0/0	0/0	0/0	0/0	0/0	0/0	0/0	0/1:3,35:38:9:.:.:1264,0,9	1/1:1,28:29:45:.:.:1015,45,0	0/0	0|1:6,3:9:99:0|1:1712831_G_A:108,0,227:1712831	1/1:0,2:2:6:.:.:59,6,0	1/1:0,4:4:12:.:.:154,12,0	0/0	0/0	0/0	0/0	1/1:0,5:5:15:.:.:169,15,0	1/1:0,3:3:9:.:.:101,9,0	0/0	0/0	0/0	0/0	0/0	0/0	0/0	0/0	0/0	0/0	0/0	0/0	0/0	0/0	0/0	0/0	0/0	0/0	0|1:1,8:9:18:0|1:1712831_G_A:333,0,18:1712831
Nla_1G0004830	Nla_1G0004830	Nla_1G0004830.1	PASS	synonymous_variant	chr1/1712839	210/1680	75/381	25/126	c.75T>C	p.Ser25Ser	GT:AD:DP:GQ:PGT:PID:PL:PS	0/1:3,21:24:10:.:.:681,0,10	0/0	0/0	0/0	0/0	0/0	0/0	0/0	0/0	1/1:0,22:22:66:.:.:815,66,0	0|1:5,3:8:99:0|1:1712831_G_A:111,0,201:1712831	0/0	0/0	0/0	0/0	0/0	0/0	0/0	0/0	0/0	0/0	0/0	0/0	0/0	0/0	0/0	0/0	0/0	0/0	0/0	0/0	0/0	0/0	0/0	0/0	0/0	0/0	0|1:1,8:9:18:0|1:1712831_G_A:333,0,18:1712831
Nla_1G0004830	Nla_1G0004830	Nla_1G0004830.1	PASS	synonymous_variant	chr1/1712860	231/1680	96/381	32/126	c.96T>C	p.Pro32Pro	GT:AD:DP:GQ:PGT:PID:PL:PS	0/0	0/0	0/0	0/0	0/0	0/0	0/0	0/0	0/0	0/0	0|1:2,5:7:69:0|1:1712860_T_C:191,0,69:1712860	0/0	0/0	0/0	0/0	0/0	0/0	0/0	0/0	0/0	0/0	0/0	0/0	0/0	0/0	0/0	0/0	0/0	0/0	0/0	0/0	0/0	0/0	0/0	0/0	0/0	0/0	0/0
Nla_1G0004830	Nla_1G0004830	Nla_1G0004830.1	PASS;SnpCluster	synonymous_variant	chr1/1712866	237/1680	102/381	34/126	c.102C>T	p.Leu34Leu	GT:AD:DP:GQ:PGT:PID:PL:PS	0|1:20,3:23:66:0|1:1712866_C_T:66,0,831:1712866	0/0	0/0	0/0	0/0	0/0	0/0	0/0	0/0	0/0	0|1:2,5:7:69:0|1:1712860_T_C:191,0,69:1712860	1|1:0,4:4:12:1|1:1712866_C_T:180,12,0:1712866	1|1:0,4:4:12:1|1:1712866_C_T:180,12,0:1712866	0/0	0/0	1|1:0,2:2:6:1|1:1712866_C_T:90,6,0:1712866	1/1:0,13:13:39:.:.:554,39,0	1|1:0,8:8:24:1|1:1712866_C_T:360,24,0:1712866	1|1:0,4:4:12:1|1:1712866_C_T:180,12,0:1712866	0/0	0/0	1|1:0,2:2:6:1|1:1712866_C_T:90,6,0:1712866	1|1:0,5:5:15:1|1:1712866_C_T:225,15,0:1712866	0/0	0/0	0/0	0/0	0/0	0/0	0/0	0/0	0/0	0/0	0/0	0/0	0/0	0/0	0/0
Nla_1G0004830	Nla_1G0004830	Nla_1G0004830.1	PASS;SnpCluster	missense_variant	chr1/1712869	240/1680	105/381	35/126	c.105A>G	p.Ile35Met	GT:AD:DP:GQ:PL	0/1:3,20:23:66:666,0,66	0/0	0/0	0/0	0/0	0/0	0/0	1/1:2,50:52:66:1700,66,0	1/1:0,28:28:84:970,84,0	1/1:0,22:22:66:754,66,0	0/1:5,2:7:62:62,0,204	0/0	0/0	0/0	0/0	0/0	0/0	0/0	0/0	0/0	0/0	0/0	0/0	0/0	0/0	0/0	0/0	0/0	0/0	0/0	0/0	0/0	0/0	0/0	0/0	0/0	0/0	0/0
Nla_1G0004830	Nla_1G0004830	Nla_1G0004830.1	PASS;SnpCluster	missense_variant	chr1/1712871	242/1680	107/381	36/126	c.107C>T	p.Ala36Val	GT:AD:DP:GQ:PGT:PID:PL:PS	0|1:20,3:23:66:0|1:1712866_C_T:66,0,831:1712866	0/0	0/0	0/0	0/0	0/0	0/0	0/0	0/0	0/0	0|1:2,5:7:69:0|1:1712860_T_C:204,0,69:1712860	1|1:0,4:4:12:1|1:1712866_C_T:180,12,0:1712866	1|1:0,4:4:12:1|1:1712866_C_T:180,12,0:1712866	0/0	0/0	1|1:0,2:2:6:1|1:1712866_C_T:90,6,0:1712866	0/0	1|1:0,8:8:24:1|1:1712866_C_T:360,24,0:1712866	1|1:0,4:4:12:1|1:1712866_C_T:180,12,0:1712866	0/0	0/0	1|1:0,3:3:9:1|1:1712866_C_T:132,9,0:1712866	1|1:0,6:6:18:1|1:1712866_C_T:267,18,0:1712866	0/0	0/0	0/0	0/0	0/0	0/0	0/0	0/0	0/0	0/0	0/0	0/0	0/0	0/0	0/0
Nla_1G0004830	Nla_1G0004830	Nla_1G0004830.1	PASS;SnpCluster	synonymous_variant	chr1/1712881	252/1680	117/381	39/126	c.117T>C	p.Ala39Ala	GT:AD:DP:GQ:PGT:PID:PL:PS	0/0	0/0	0/0	0/0	0/0	0/0	0/0	0/0	0/0	0/0	0|1:1,5:6:27:0|1:1712860_T_C:207,0,27:1712860	0/0	0/0	0/0	0/0	0/0	0/1:2,12:14:48:.:.:334,0,48	0/0	0/0	0/0	0/0	0/0	0/0	0/0	0/0	0/0	0/0	0/0	0/0	0/0	0/0	0/0	0/0	0/0	0/0	0/0	0/0	0/0
Nla_1G0004830	Nla_1G0004830	Nla_1G0004830.1	PASS;SnpCluster	missense_variant	chr1/1712885	256/1680	121/381	41/126	c.121A>G	p.Arg41Gly	GT:AD:DP:GQ:PL	1/1:2,22:24:23:761,23,0	0/0	0/0	0/0	0/0	0/0	0/0	1/1:2,52:54:99:1721,109,0	1/1:1,32:33:69:1030,69,0	0/0	0/0	0/0	0/0	0/0	0/0	0/0	0/0	0/0	0/0	0/0	0/0	0/0	0/0	0/0	0/0	0/0	0/0	0/0	0/0	0/0	0/0	0/0	0/0	0/0	0/0	0/0	0/0	0/1:1,6:7:24:179,0,24
Nla_1G0004830	Nla_1G0004830	Nla_1G0004830.1	PASS;SnpCluster	missense_variant	chr1/1712901	272/1680	137/381	46/126	c.137A>G	p.Tyr46Cys	GT:AD:DP:GQ:PGT:PID:PL:PS	0/0	0/0	0/0	0/0	0/0	0/0	0/0	0/0	0/0	0/0	0/0	1/1:0,8:8:24:.:.:297,24,0	1/1:0,6:6:18:.:.:239,18,0	0/0	0/0	1/1:0,4:4:12:.:.:157,12,0	0/0	1/1:0,10:10:30:.:.:378,30,0	1/1:0,6:6:18:.:.:229,18,0	0/0	0/0	1/1:0,4:4:12:.:.:168,12,0	1/1:0,9:9:27:.:.:353,27,0	1/1:0,2:2:6:.:.:70,6,0	1|1:0,2:2:6:1|1:1712901_A_G:90,6,0:1712901	0/0	0/0	0/0	0/0	0/0	0/0	0/0	0/0	0/0	0/0	0/0	0/0	0/0
Nla_1G0004830	Nla_1G0004830	Nla_1G0004830.1	PASS;SnpCluster	synonymous_variant	chr1/1712905	276/1680	141/381	47/126	c.141G>A	p.Val47Val	GT:AD:DP:GQ:PGT:PID:PL:PS	0/1:5,20:25:97:.:.:669,0,97	0/0	0/0	0/0	0/0	0/0	0/0	0/0	0/0	0/0	0/1:2,4:6:55:.:.:101,0,55	0/0	0/0	0/0	0/0	0/0	0/1:8,6:14:99:.:.:171,0,202	0/0	0/0	0/0	0/0	0/0	0/0	0/0	1|1:0,2:2:6:1|1:1712901_A_G:90,6,0:1712901	1/1:0,4:4:12:.:.:138,12,0	1/1:0,4:4:12:.:.:148,12,0	0/0	0/0	0/0	0/0	0/0	0/0	0/0	0/0	0/0	0/0	0/0
Nla_1G0004830	Nla_1G0004830	Nla_1G0004830.1	PASS;SnpCluster	missense_variant	chr1/1712925	296/1680	161/381	54/126	c.161C>T	p.Ala54Val	GT:AD:DP:GQ:PGT:PID:PL:PS	0/0	0/0	0/0	0/0	0/0	0/0	0/0	0/0	0/0	0/0	0/1:3,4:7:62:.:.:90,0,62	1|1:0,12:12:36:1|1:1712925_C_T:534,36,0:1712925	1|1:0,8:8:24:1|1:1712925_C_T:319,24,0:1712925	0/0	0/0	1|1:0,7:7:21:1|1:1712925_C_T:315,21,0:1712925	0/0	1|1:0,13:13:39:1|1:1712925_C_T:578,39,0:1712925	1|1:0,8:8:24:1|1:1712925_C_T:355,24,0:1712925	0/0	0/0	1|1:0,7:7:21:1|1:1712925_C_T:315,21,0:1712925	1|1:0,12:12:36:1|1:1712925_C_T:525,36,0:1712925	1|1:0,2:2:6:1|1:1712925_C_T:90,6,0:1712925	1/1:0,3:3:9:.:.:101,9,0	0/1:1,3:4:13:.:.:97,0,13	0/1:1,4:5:27:.:.:132,0,27	0/0	0/0	0/0	0/0	0/0	0/0	0/0	0/0	0/0	0/0	0/1:5,2:7:51:.:.:51,0,136
Nla_1G0004830	Nla_1G0004830	Nla_1G0004830.1	PASS;SnpCluster	missense_variant	chr1/1712928	299/1680	164/381	55/126	c.164C>T	p.Ala55Val	GT:AD:DP:GQ:PGT:PID:PL:PS	0/0	0/0	0/0	0/0	0/0	0/0	0/0	0/0	0/0	0/0	0/0	1|1:0,12:12:36:1|1:1712925_C_T:534,36,0:1712925	1|1:0,8:8:24:1|1:1712925_C_T:319,24,0:1712925	0/0	0/0	1|1:0,7:7:21:1|1:1712925_C_T:315,21,0:1712925	0/0	1|1:0,13:13:39:1|1:1712925_C_T:578,39,0:1712925	1|1:0,8:8:24:1|1:1712925_C_T:355,24,0:1712925	0/0	0/0	1|1:0,7:7:21:1|1:1712925_C_T:315,21,0:1712925	1|1:0,12:12:36:1|1:1712925_C_T:525,36,0:1712925	1|1:0,2:2:6:1|1:1712925_C_T:90,6,0:1712925	0/0	0/0	0/0	0/0	0/0	0/0	0/0	0/0	0/0	0/0	0/0	0/0	0/0	0/0
Nla_1G0004830	Nla_1G0004830	Nla_1G0004830.1	PASS	missense_variant	chr1/1712949	320/1680	185/381	62/126	c.185T>C	p.Leu62Pro	GT:AD:DP:GQ:PL	0/0	0/0	1/1:0,4:4:12:150,12,0	0/0	0/0	0/0	0/0	0/0	0/0	0/0	0/1:4,7:11:78:193,0,78	0/0	0/0	0/0	0/0	0/0	0/1:10,10:20:99:208,0,192	0/0	0/0	0/0	0/0	0/0	0/0	0/0	0/0	0/0	0/0	0/0	0/0	0/0	0/0	0/0	0/0	0/0	0/0	0/0	0/0	0/1:3,5:8:74:136,0,74
Nla_1G0004830	Nla_1G0004830	Nla_1G0004830.1	PASS;SnpCluster	missense_variant	chr1/1712963	334/1680	199/381	67/126	c.199A>G	p.Asn67Asp	GT:AD:DP:GQ:PL	0/0	0/0	1/1:0,7:7:21:274,21,0	0/0	0/0	0/0	0/0	0/0	0/0	0/0	0/1:4,9:13:72:272,0,72	0/0	0/0	0/0	0/0	0/0	0/0	0/0	0/0	0/0	0/0	0/0	0/0	0/0	0/0	0/0	0/0	0/0	0/0	0/0	0/0	0/0	0/0	0/0	0/0	0/0	0/0	0/1:4,5:9:99:133,0,113
Nla_1G0004830	Nla_1G0004830	Nla_1G0004830.1	SnpCluster	synonymous_variant	chr1/1712965	336/1680	201/381	67/126	c.201C>T	p.Asn67Asn	GT:AD:DP:GQ:PGT:PID:PL:PS	0/0	0/0	0/0	0/0	0/0	0/0	0/0	0/0	0/0	0/0	0/0	0/0	0/0	0/0	0/0	0/0	0/0	0/0	0/0	0/0	0/0	0/0	0/0	0/0	0/0	0/0	0/0	0/0	0/0	0/0	0/0	0/0	0/0	0/0	0/0	0/0	0/0	0/0
Nla_1G0004830	Nla_1G0004830	Nla_1G0004830.1	SnpCluster	missense_variant	chr1/1712966	337/1680	202/381	68/126	c.202G>A	p.Glu68Lys	GT:AD:DP:GQ:PGT:PID:PL:PS	0/0	0/0	0/0	0/0	0/0	0/0	0/0	0/0	0/0	0/0	0/0	0/0	0/0	0/0	0/0	0/0	0/0	0/0	0/0	0/0	0/0	0/0	0/0	0/0	0/0	0/0	0/0	0/0	0/0	0/0	0/0	0/0	0/0	0/0	0/0	0/0	0/0	0/0
Nla_1G0004830	Nla_1G0004830	Nla_1G0004830.1	PASS;SnpCluster	missense_variant	chr1/1713029	400/1680	265/381	89/126	c.265C>T	p.His89Tyr	GT:AD:DP:GQ:PGT:PID:PL:PS	0/0	0/0	0/0	0/0	0/0	0/0	0/0	0/0	0/0	0/0	0/0	0/0	0/0	0/0	0|1:14,2:16:42:0|1:1713029_C_T:42,0,582:1713029	0/0	0/0	0/0	0/0	0/0	0/0	0/0	0/0	0/0	0/0	0/0	0/0	0/0	0/0	0/0	0/0	0/0	0/0	0/0	0/0	0/0	0/0	0/0
Nla_1G0004830	Nla_1G0004830	Nla_1G0004830.1	PASS;SnpCluster	synonymous_variant	chr1/1713031	402/1680	267/381	89/126	c.267C>T	p.His89His	GT:AD:DP:GQ:PGT:PID:PL:PS	0/0	0/0	0/0	0/0	0/0	0/0	0/0	0/0	0/0	0/0	0/0	0/0	0/0	0/0	0|1:14,2:16:42:0|1:1713029_C_T:42,0,582:1713029	0/0	0/0	0/0	0/0	0/0	0/0	0/0	0/0	0/0	0/0	0/0	0/0	0/1:1,2:3:17:.:.:40,0,17	0/0	0/0	0/0	0/0	0/0	0/0	0/0	0/0	0/0	0/0
Nla_1G0004830	Nla_1G0004830	Nla_1G0004830.1	SnpCluster	missense_variant	chr1/1713043	414/1680	279/381	93/126	c.279A>G	p.Ile93Met	GT:AD:DP:GQ:PL	0/0	0/0	0/0	0/0	0/0	0/0	0/0	0/0	0/0	0/0	0/0	0/0	0/0	0/0	0/0	0/0	0/0	0/0	0/0	0/0	0/0	0/0	0/0	0/0	0/0	0/0	0/0	0/0	0/0	0/0	0/0	0/0	0/0	0/0	0/0	0/0	0/0	0/0
Nla_1G0004830	Nla_1G0004830	Nla_1G0004830.1	SnpCluster	missense_variant	chr1/1713044	415/1680	280/381	94/126	c.280T>C	p.Tyr94His	GT:AD:DP:GQ:PL	0/0	0/0	0/0	0/0	0/0	0/0	0/0	0/0	0/1:23,4:27:48:48,0,735	0/0	0/0	0/0	0/0	0/0	0/0	0/0	0/1:6,3:9:56:56,0,129	0/0	0/0	0/0	0/0	0/0	0/0	0/0	0/0	0/0	0/0	0/0	0/0	0/0	0/0	0/0	0/0	0/0	0/0	0/0	0/0	0/0
Nla_1G0004830	Nla_1G0004830	Nla_1G0004830.1	PASS	missense_variant	chr1/1713066	437/1680	302/381	101/126	c.302C>T	p.Thr101Ile	GT:AD:DP:GQ:PGT:PID:PL:PS	0/0	0/0	0/0	0/0	0/0	0/0	0/0	0/0	0/1:21,4:25:49:.:.:49,0,694	0/0	0/0	1/1:0,30:30:90:.:.:1091,90,0	1/1:0,38:38:99:.:.:1171,114,0	1/1:0,7:7:21:.:.:244,21,0	1/1:0,16:16:48:.:.:489,48,0	1/1:0,20:20:60:.:.:657,60,0	1/1:0,5:5:15:.:.:135,15,0	1/1:0,35:35:99:.:.:1213,105,0	1/1:0,30:30:90:.:.:893,90,0	0/0	0/0	1/1:0,23:23:69:.:.:768,69,0	1/1:0,44:44:99:.:.:1438,132,0	1/1:0,7:7:21:.:.:200,21,0	1/1:0,21:21:63:.:.:696,63,0	1/1:0,23:23:69:.:.:696,69,0	1/1:0,21:21:63:.:.:674,63,0	0/0	0/0	0/0	0/0	0/0	0/0	0/0	0/0	0/0	0/0	1/1:0,20:20:60:.:.:676,60,0
Nla_1G0004830	Nla_1G0004830	Nla_1G0004830.1	SnpCluster	missense_variant	chr1/1713074	445/1680	310/381	104/126	c.310C>T	p.Arg104Trp	GT:AD:DP:GQ:PGT:PID:PL:PS	0/0	0/0	0/0	0/0	0/0	0/0	0/0	0/0	0/0	0/0	0/0	0/0	0/0	0/0	0/0	0/0	0/0	0/0	0/0	0/0	0/0	0/0	0/0	0/0	0/0	0/0	0/0	0/0	0/0	0/0	0/0	0/0	0/0	0/0	0/0	0/0	0/0	0/0
Nla_1G0004830	Nla_1G0004830	Nla_1G0004830.1	SnpCluster	missense_variant	chr1/1713075	446/1680	311/381	104/126	c.311G>A	p.Arg104Gln	GT:AD:DP:GQ:PGT:PID:PL:PS	0/0	0/0	0/0	0/0	0/0	0/0	0/0	0/0	0/0	0/0	0/0	0/0	0/0	0/0	0/0	0/0	0/0	0/0	0/0	0/0	0/0	0/0	0/0	0/0	0/0	0/0	0/0	0/0	0/0	0/0	0/0	0/0	0/0	0/0	0/0	0/0	0/0	0/0
Nla_1G0004830	Nla_1G0004830	Nla_1G0004830.1	PASS	missense_variant	chr1/1713090	461/1680	326/381	109/126	c.326T>C	p.Leu109Ser	GT:AD:DP:GQ:PGT:PID:PL:PS	0/0	0/0	0/0	0/0	0/0	0/0	0/0	0/0	0/0	0/0	0/0	0/0	0/0	1|1:0,6:6:18:1|1:1713090_T_C:270,18,0:1713090	1/1:0,16:16:48:.:.:615,48,0	0/0	1/1:0,3:3:9:.:.:83,9,0	0/0	0/0	0/0	0/0	0/0	0/0	0/0	1|1:0,26:26:78:1|1:1713090_T_C:1170,78,0:1713090	1/1:0,33:33:99:.:.:1421,99,0	1/1:0,27:27:81:.:.:1152,81,0	0/0	0/0	0/0	0/0	0/0	0/0	0/0	1|1:0,2:2:6:1|1:1713090_T_C:90,6,0:1713090	0/0	0/0	0/1:19,4:23:61:.:.:61,0,693
Nla_1G0004830	Nla_1G0004830	Nla_1G0004830.1	PASS	synonymous_variant	chr1/1713100	471/1680	336/381	112/126	c.336C>T	p.Tyr112Tyr	GT:AD:DP:GQ:PGT:PID:PL:PS	0/0	0/0	0/0	0/0	1/1:0,26:26:78:.:.:906,78,0	0/0	0/0	0/0	0/0	0/0	0/0	1/1:0,33:33:99:.:.:1205,99,0	1/1:0,37:37:99:.:.:1153,111,0	1|1:0,8:8:24:1|1:1713090_T_C:319,24,0:1713090	0/1:5,11:16:76:.:.:340,0,76	1/1:0,19:19:57:.:.:617,57,0	0/0	1/1:0,43:43:99:.:.:1396,129,0	1/1:0,28:28:84:.:.:807,84,0	0/0	0/0	1/1:0,22:22:66:.:.:756,66,0	1/1:0,42:42:99:.:.:1379,126,0	1/1:0,6:6:18:.:.:249,18,0	1|1:0,29:29:87:1|1:1713090_T_C:1261,87,0:1713090	0/1:4,27:31:17:.:.:671,0,17	0/1:3,21:24:20:.:.:598,0,20	0/0	0/0	0/0	0/0	0/0	0/0	0/0	1|1:0,2:2:6:1|1:1713090_T_C:90,6,0:1713090	0/0	0/0	0/1:18,6:24:76:.:.:76,0,593
Nla_1G0004830	Nla_1G0004830	Nla_1G0004830.1	PASS	missense_variant	chr1/1713116	487/1680	352/381	118/126	c.352G>A	p.Gly118Arg	GT:AD:DP:GQ:PL	0/0	0/0	0/0	0/0	0/0	0/0	0/0	0/0	0/1:27,5:32:55:55,0,862	0/0	0/0	0/0	0/0	0/0	0/0	0/0	0/0	0/0	0/0	0/0	0/0	0/0	0/0	0/0	0/0	0/0	0/0	0/0	0/0	0/0	0/0	0/0	0/0	0/0	0/0	0/0	0/0	0/1:15,10:25:99:295,0,584
Nla_1G0004830	Nla_1G0004830	Nla_1G0004830.1	PASS	missense_variant	chr1/1713123	494/1680	359/381	120/126	c.359A>G	p.Tyr120Cys	GT:AD:DP:GQ:PGT:PID:PL:PS	1/1:0,33:33:99:.:.:1110,99,0	0/0	1/1:0,32:32:96:.:.:953,96,0	0/0	1/1:0,28:28:84:.:.:999,84,0	0/0	0/0	0/0	0/0	1|1:0,27:27:81:1|1:1713123_A_G:1215,81,0:1713123	0/1:3,33:36:27:.:.:914,0,27	0/0	0/0	0/0	0/0	0/0	0/0	0/0	0/0	0/0	0/0	0/0	0/0	0/0	0/0	0/0	0/0	0/0	0/0	0/0	0/0	0/0	0/0	0/0	0/0	0/0	0/0	0/1:10,14:24:99:.:.:407,0,378
Nla_1G0004830	Nla_1G0004830	Nla_1G0004830.1	PASS	missense_variant	chr1/1713128	499/1680	364/381	122/126	c.364G>A	p.Gly122Arg	GT:AD:DP:GQ:PGT:PID:PL:PS	0/0	0/0	0/0	0/0	0/0	0/0	0/0	0/0	0/0	1|1:0,27:27:81:1|1:1713123_A_G:1215,81,0:1713123	0/0	0/0	0/0	0/0	0/0	0/0	0/0	0/0	0/0	0/0	0/0	0/0	0/0	0/0	0/0	0/0	0/0	0/0	0/0	0/0	0/0	0/0	0/0	0/0	0/0	0/0	0/0	0/0
Nla_1G0004830	Nla_1G0004830	Nla_1G0004830.1	PASS;SnpCluster	missense_variant	chr1/1713134	505/1680	370/381	124/126	c.370G>A	p.Ala124Thr	GT:AD:DP:GQ:PGT:PID:PL:PS	0/0	0/0	0/0	0/0	0/0	0/0	0/0	0/0	0/0	0/0	0/0	0/0	0/0	0/0	0/0	0/0	0/0	0/0	0/0	0/0	0/0	0/0	0/0	0/0	0/0	0/0	0/0	0/0	0/0	0/0	0/0	0/0	0/0	0/0	1/1:0,2:2:6:.:.:70,6,0	1|1:0,2:2:6:1|1:1713134_G_A:70,6,0:1713134	0/0	0/0
Nla_1G0004830	Nla_1G0004830	Nla_1G0004830.1	SnpCluster	synonymous_variant	chr1/1713136	507/1680	372/381	124/126	c.372C>T	p.Ala124Ala	GT:AD:DP:GQ:PL	0/0	0/0	0/0	0/0	0/0	0/0	0/0	0/0	0/0	0/0	0/0	0/0	0/0	0/0	0/0	0/0	0/0	1/1:0,37:37:99:1162,111,0	1/1:0,20:20:60:658,60,0	0/0	0/0	0/0	1/1:0,35:35:99:1071,105,0	1/1:0,6:6:18:211,18,0	0/0	0/0	0/0	0/0	0/0	0/0	0/0	0/0	0/0	0/0	0/0	0/0	0/0	0/0
Nla_1G0004830	Nla_1G0004830	Nla_1G0004830.1	SnpCluster	stop_lost	chr1/1713143	514/1680	379/381	127/126	c.379T>C	p.Ter127Glnext*?	GT:AD:DP:GQ:PGT:PID:PL:PS	0/0	0/0	0/0	0/0	0/0	0/0	0/0	0/0	0/0	0/0	0/0	0/0	0/0	0/0	0/0	0/0	0/0	0/0	0/0	0/0	0/0	0/0	0/0	0/0	0/0	0/0	0/0	0/0	0/0	0/0	0/0	0/0	0/0	0/0	0/0	0/0	0/0	0|1:22,5:27:99:0|1:1713143_T_C:123,0,888:1713143
Nla_1G0004840	Nla_1G0004840	Nla_1G0004840.1	PASS;SnpCluster	5_prime_UTR_premature_start_codon_gain_variant	chr1/1714541	-	-	-	c.-123G>A	-	GT:AD:DP:GQ:PGT:PID:PL:PS	0/0	0/0	0/0	0/0	0/0	0/0	0/0	0/0	0/0	0/0	0/0	0/0	0/0	0/0	0|1:1,2:3:32:0|1:1714538_G_A:81,0,32:1714538	0/0	0/0	0/0	0/0	0/0	0/0	0/0	0/0	0/0	0/0	0/0	0/0	0/0	0/0	0/0	0/0	0/0	0/0	0/0	0/0	0/0	0/0	0/0
Nla_1G0004840	Nla_1G0004840	Nla_1G0004840.1	PASS	start_lost	chr1/1714666	153/750	3/279	1/92	c.3G>A	p.Met1?	GT:AD:DP:GQ:PGT:PID:PL:PS	1|1:0,32:32:96:1|1:1714656_G_A:1415,96,0:1714656	0/0	0/0	0/0	0/0	0/0	0/0	1|1:0,5:5:15:1|1:1714656_G_A:209,15,0:1714656	1|1:0,5:5:15:1|1:1714656_G_A:225,15,0:1714656	0/0	0/1:7,6:13:99:.:.:175,0,155	0/0	0/0	0/0	0/0	0/0	0/0	0/0	1|1:0,4:4:12:1|1:1714666_G_A:164,12,0:1714666	0/0	0/0	0|1:2,2:4:78:0|1:1714666_G_A:78,0,78:1714666	1|1:0,4:4:12:1|1:1714666_G_A:164,12,0:1714666	1|1:0,3:3:9:1|1:1714666_G_A:135,9,0:1714666	1|1:0,2:2:6:1|1:1714666_G_A:90,6,0:1714666	0|1:2,6:8:66:0|1:1714666_G_A:246,0,66:1714666	0|1:3,6:9:99:0|1:1714666_G_A:243,0,108:1714666	0/0	0/0	0/0	1|1:0,2:2:6:1|1:1714666_G_A:90,6,0:1714666	1/1:0,4:4:12:.:.:99,12,0	0|1:1,3:4:33:0|1:1714666_G_A:123,0,33:1714666	0/0	1|1:0,3:3:9:1|1:1714666_G_A:135,9,0:1714666	1|1:0,3:3:9:1|1:1714666_G_A:135,9,0:1714666	0/0	0/0
Nla_1G0004840	Nla_1G0004840	Nla_1G0004840.1	PASS	missense_variant	chr1/1714674	161/750	11/279	4/92	c.11T>C	p.Val4Ala	GT:AD:DP:GQ:PGT:PID:PL:PS	0/0	0/0	0/0	0/0	0/0	0/0	0/0	0/0	0/0	0/0	0/0	0/0	0/0	0/0	0/0	0/0	0/0	0/0	1|1:0,4:4:12:1|1:1714666_G_A:164,12,0:1714666	0/0	0/0	0|1:2,2:4:78:0|1:1714666_G_A:78,0,78:1714666	1|1:0,4:4:12:1|1:1714666_G_A:164,12,0:1714666	1|1:0,3:3:9:1|1:1714666_G_A:135,9,0:1714666	1|1:0,2:2:6:1|1:1714666_G_A:90,6,0:1714666	0|1:2,6:8:66:0|1:1714666_G_A:246,0,66:1714666	0|1:3,6:9:99:0|1:1714666_G_A:243,0,108:1714666	0/0	0/0	0/0	1|1:0,2:2:6:1|1:1714666_G_A:90,6,0:1714666	0/0	0|1:1,3:4:33:0|1:1714666_G_A:123,0,33:1714666	0/0	1|1:0,3:3:9:1|1:1714666_G_A:135,9,0:1714666	1|1:0,3:3:9:1|1:1714666_G_A:135,9,0:1714666	0/0	0/0
Nla_1G0004840	Nla_1G0004840	Nla_1G0004840.1	PASS	synonymous_variant	chr1/1714690	177/750	27/279	9/92	c.27G>A	p.Val9Val	GT:AD:DP:GQ:PGT:PID:PL:PS	0/0	0/0	0/0	0/0	0/0	0/0	0/0	0/0	0/0	0/0	0/0	0/0	0/0	0/0	0/0	1/1:0,2:2:6:.:.:49,6,0	0/0	1/1:0,2:2:6:.:.:49,6,0	0/0	0/0	0/0	0/0	0/0	0/0	0/0	0/0	0/0	0/0	0/0	0/0	0/0	1/1:0,2:2:6:.:.:49,6,0	0/0	0/1:1,2:3:20:.:.:40,0,20	0/0	0/0	0/0	0/0
Nla_1G0004840	Nla_1G0004840	Nla_1G0004840.1	PASS;SnpCluster	missense_variant	chr1/1714698	185/750	35/279	12/92	c.35G>A	p.Cys12Tyr	GT:AD:DP:GQ:PGT:PID:PL:PS	0/0	0/0	0/1:7,7:14:99:.:.:171,0,273	0/0	0/0	0/0	0/0	0|1:6,3:9:99:0|1:1714698_G_A:108,0,243:1714698	0/0	1/1:1,29:30:45:.:.:990,45,0	0/1:10,8:18:99:.:.:183,0,396	0/0	0/0	0/0	0/0	0/0	0/0	0/0	0/0	0/0	0/0	0/0	0/0	0/0	0/0	0/0	0/0	0/0	0/0	0/0	0/0	0/0	0/0	0/0	0/0	0/0	0/0	0/0
Nla_1G0004840	Nla_1G0004840	Nla_1G0004840.1	PASS;SnpCluster	missense_variant	chr1/1714700	187/750	37/279	13/92	c.37T>C	p.Tyr13His	GT:AD:DP:GQ:PL	0/0	0/0	0/0	0/0	0/0	0/0	0/0	0/0	0/0	0/0	0/0	0/0	0/0	0/0	0/0	0/0	0/0	0/0	1/1:0,3:3:9:96,9,0	0/0	0/0	0/1:1,2:3:18:65,0,18	0/0	1/1:0,3:3:9:75,9,0	1/1:0,2:2:6:71,6,0	0/1:1,6:7:6:178,0,6	0/1:1,3:4:15:86,0,15	0/0	0/0	0/0	1/1:0,3:3:9:110,9,0	0/0	0/1:1,2:3:30:61,0,30	0/0	1/1:0,3:3:9:126,9,0	1/1:0,3:3:9:125,9,0	0/0	0/0
Nla_1G0004840	Nla_1G0004840	Nla_1G0004840.1	PASS;SnpCluster	missense_variant	chr1/1714707	194/750	44/279	15/92	c.44G>A	p.Cys15Tyr	GT:AD:DP:GQ:PL	0/0	0/0	0/1:8,7:15:99:188,0,295	0/0	0/0	0/0	0/0	0/1:3,7:10:99:218,0,105	1/1:0,4:4:12:125,12,0	0/0	0/1:8,12:20:99:322,0,300	0/0	0/0	0/0	0/0	0/0	0/0	0/0	0/0	0/0	0/0	0/0	0/0	0/0	0/0	0/0	0/0	0/0	0/0	0/0	0/0	0/0	0/0	0/0	0/0	0/0	0/0	1/1:0,26:26:78:881,78,0
Nla_1G0004840	Nla_1G0004840	Nla_1G0004840.1	PASS;SnpCluster	synonymous_variant	chr1/1714708	195/750	45/279	15/92	c.45T>C	p.Cys15Cys	GT:AD:DP:GQ:PGT:PID:PL:PS	0/0	0/0	0/0	0/0	0/0	0/0	0/0	0|1:7,3:10:99:0|1:1714698_G_A:105,0,285:1714698	0/0	0/0	0/0	0/0	0/0	0/0	0/0	0/0	0/0	0/0	0/0	0/0	0/0	0/0	0/0	0/0	0/0	0/0	0/0	0/0	0/0	0/0	0/0	0/0	0/0	0/0	0/0	0/0	0/0	0/0
Nla_1G0004840	Nla_1G0004840	Nla_1G0004840.1	PASS	synonymous_variant	chr1/1714738	225/750	75/279	25/92	c.75C>T	p.Tyr25Tyr	GT:AD:DP:GQ:PL	1/1:2,38:40:30:1128,30,0	0/0	0/1:17,3:20:58:58,0,491	0/0	0/0	0/0	0/0	0/1:8,3:11:81:81,0,226	0/1:4,4:8:99:129,0,101	0/0	0/0	0/0	0/0	0/0	0/0	0/0	0/0	0/0	1/1:0,2:2:6:72,6,0	0/0	0/0	0/0	1/1:0,2:2:6:55,6,0	0/0	0/0	1/1:0,3:3:9:105,9,0	1/1:0,2:2:6:88,6,0	0/0	0/0	0/0	1/1:0,2:2:6:87,6,0	0/0	0/0	1/1:0,2:2:6:71,6,0	1/1:0,2:2:6:85,6,0	1/1:0,3:3:9:124,9,0	0/0	0/0
Nla_1G0004840	Nla_1G0004840	Nla_1G0004840.1	PASS	synonymous_variant	chr1/1714747	234/750	84/279	28/92	c.84G>A	p.Leu28Leu	GT:AD:DP:GQ:PL	0/0	0/0	0/0	0/0	0/0	0/0	0/0	0/0	0/0	0/0	0/0	0/0	0/0	0/0	0/0	0/0	0/0	0/0	0/0	0/0	0/0	0/0	0/0	0/0	0/0	0/0	0/0	0/0	0/0	0/0	0/0	0/0	0/0	0/0	0/0	0/0	0/0	0/0
Nla_1G0004840	Nla_1G0004840	Nla_1G0004840.1	PASS;SnpCluster	synonymous_variant	chr1/1714762	249/750	99/279	33/92	c.99T>C	p.Pro33Pro	GT:AD:DP:GQ:PL	0/0	0/0	0/1:17,5:22:71:71,0,484	0/0	0/0	0/0	0/0	0/0	0/0	0/0	0/1:16,6:22:99:125,0,453	0/0	0/0	0/0	1/1:0,2:2:6:76,6,0	0/0	0/0	0/0	0/0	0/0	0/0	0/0	1/1:0,2:2:6:55,6,0	0/0	0/0	0/0	0/0	0/0	0/0	0/0	0/0	0/0	0/0	1/1:0,2:2:6:71,6,0	0/0	0/0	0/0	0/0
Nla_1G0004840	Nla_1G0004840	Nla_1G0004840.1	PASS;SnpCluster	synonymous_variant	chr1/1714765	252/750	102/279	34/92	c.102C>T	p.Ile34Ile	GT:AD:DP:GQ:PL	0/0	0/0	0/0	0/0	0/0	0/0	0/0	0/0	0/0	0/0	0/0	0/0	0/0	0/0	0/0	0/0	0/0	0/0	0/0	0/0	0/0	0/0	0/0	0/0	0/0	0/0	0/0	0/0	0/0	0/0	0/0	0/0	0/0	0/0	0/0	0/0	0/0	0/0
Nla_1G0004840	Nla_1G0004840	Nla_1G0004840.1	PASS;SnpCluster	missense_variant	chr1/1714766	253/750	103/279	35/92	c.103G>A	p.Gly35Arg	GT:AD:DP:GQ:PGT:PID:PL:PS	0/0	0/0	0/0	0/0	0/0	0/0	0/0	0/0	0/0	0/0	0/0	0/0	0/0	0/0	0/0	0/0	0/0	0/0	0/0	0/0	0/0	0/0	0/0	0/0	0/0	0/0	0/0	0/0	0/0	0/0	0/0	0/0	0/0	0/0	0/0	0/0	0/0	0/0
Nla_1G0004840	Nla_1G0004840	Nla_1G0004840.1	PASS	stop_gained	chr1/1714772	259/750	109/279	37/92	c.109C>T	p.Gln37*	GT:AD:DP:GQ:PGT:PID:PL:PS	0/0	0/0	0/0	0/0	0/0	0/0	0/0	0/0	0/0	0/0	0/0	0/0	0/0	0/0	0/0	0/0	0/0	0/0	0/0	0/0	0/0	0/0	0/0	0/0	0/0	0/0	0/0	0/0	0/0	0/0	0/0	0/0	0/0	0/0	0/0	0/0	0/0	0/0
Nla_1G0004840	Nla_1G0004840	Nla_1G0004840.1	PASS	stop_gained	chr1/1714779	266/750	116/279	39/92	c.116G>A	p.Trp39*	GT:AD:DP:GQ:PGT:PID:PL:PS	0/0	0/0	1/1:1,20:21:35:.:.:658,35,0	0/0	1/1:0,16:16:48:.:.:541,48,0	0/0	0/0	0/1:6,9:15:99:.:.:235,0,103	0/1:9,6:15:99:.:.:130,0,187	0/0	1/1:0,22:22:66:.:.:738,66,0	0/0	0/0	0/0	1/1:0,4:4:12:.:.:161,12,0	0/0	1/1:0,3:3:9:.:.:130,9,0	0/0	0/0	0/0	0/0	0/0	0/0	0/0	0/0	0/0	0/0	0/0	0/0	0/0	0/0	0/0	0/0	0/0	0/0	0/0	0/0	1/1:0,23:23:69:.:.:756,69,0
Nla_1G0004840	Nla_1G0004840	Nla_1G0004840.1	PASS	missense_variant	chr1/1714784	271/750	121/279	41/92	c.121C>T	p.His41Tyr	GT:AD:DP:GQ:PL	0/0	0/0	0/0	0/0	0/0	0/0	0/0	0/0	0/0	1/1:2,24:26:29:620,29,0	0/0	0/0	0/0	0/0	0/0	0/0	0/0	0/0	0/0	0/0	0/0	0/0	0/0	0/0	0/0	0/0	0/0	0/0	0/0	0/0	0/0	0/0	0/0	0/0	0/0	0/0	0/0	0/0
Nla_1G0004840	Nla_1G0004840	Nla_1G0004840.1	PASS	missense_variant	chr1/1714796	283/750	133/279	45/92	c.133G>A	p.Asp45Asn	GT:AD:DP:GQ:PGT:PID:PL:PS	0/0	0/0	0/0	0/0	0/0	0/0	0/0	0/0	0/0	0/0	0/0	0/0	0/0	0/0	0/0	0/0	0/0	0/0	0/0	0/0	0/0	0/0	0/0	0/0	0/0	0/0	0/0	0/0	0/0	0/0	0/0	0/0	0/0	0/0	0/0	0/0	0/0	0/0
Nla_1G0004840	Nla_1G0004840	Nla_1G0004840.1	PASS	missense_variant	chr1/1714802	289/750	139/279	47/92	c.139G>A	p.Val47Ile	GT:AD:DP:GQ:PGT:PID:PL:PS	0/0	0/0	0/0	0/0	0/0	0/0	0/0	0/0	0/0	0/0	0/0	0/0	0/0	0/0	0/0	0/0	0/0	0/0	0/0	0/0	0/0	0/0	0/0	0/0	0/0	0/0	0/0	0/0	0/0	0/0	0/0	0/0	0/0	0/0	0/0	0/0	0/0	0/0
Nla_1G0004840	Nla_1G0004840	Nla_1G0004840.1	PASS;SnpCluster	missense_variant	chr1/1714821	308/750	158/279	53/92	c.158G>A	p.Cys53Tyr	GT:AD:DP:GQ:PGT:PID:PL:PS	0/0	0/0	0/0	0/0	0/0	0/0	0/0	0/0	0/0	0/0	0/0	0/0	0/0	0/0	0/0	0/0	0/0	0/0	0/0	0/0	0/0	0/0	0/0	0/0	0/0	0/0	0/0	0/0	0/0	0/0	0/0	0/0	0/0	0/0	0/0	0/0	0/0	0/0
Nla_1G0004840	Nla_1G0004840	Nla_1G0004840.1	PASS;SnpCluster	synonymous_variant	chr1/1714822	309/750	159/279	53/92	c.159C>T	p.Cys53Cys	GT:AD:DP:GQ:PGT:PID:PL:PS	0/0	0/0	0/0	0/0	0/0	0/0	0/0	0/1:9,4:13:81:.:.:81,0,211	0/1:4,11:15:57:.:.:212,0,57	0/0	0/0	0/0	0/0	0/0	0/0	0/0	0/0	0/0	0/0	0/0	0/0	0/0	0/0	0/0	0/0	0/0	0/0	0/0	0/0	0/0	0/0	0/0	0/0	0/0	0/0	0/0	0/0	0/0
Nla_1G0004840	Nla_1G0004840	Nla_1G0004840.1	PASS	synonymous_variant	chr1/1714831	318/750	168/279	56/92	c.168C>T	p.Phe56Phe	GT:AD:DP:GQ:PL	0/0	0/0	0/0	0/0	0/0	0/0	0/0	0/0	0/0	0/0	0/0	0/0	0/0	0/0	0/0	0/0	0/0	0/0	0/0	0/0	0/0	0/0	1/1:0,2:2:6:55,6,0	0/0	0/0	0/0	0/0	0/0	0/0	0/0	0/0	0/0	0/0	0/0	0/0	0/0	0/0	0/0
Nla_1G0004840	Nla_1G0004840	Nla_1G0004840.1	PASS	synonymous_variant	chr1/1714849	336/750	186/279	62/92	c.186G>A	p.Val62Val	GT:AD:DP:GQ:PL	0/1:4,12:16:80:369,0,80	0/0	0/1:10,12:22:99:301,0,251	0/0	0/0	0/0	0/0	0/1:8,3:11:81:81,0,228	0/1:3,10:13:41:212,0,41	0/0	0/1:8,7:15:99:151,0,160	0/0	0/0	0/0	1/1:0,6:6:18:223,18,0	0/0	0/0	0/0	0/0	0/0	0/0	0/0	1/1:0,2:2:6:55,6,0	0/0	0/0	0/0	0/0	0/0	0/0	0/0	0/0	0/0	0/0	0/0	0/0	0/0	0/0	0/1:13,3:16:44:44,0,396
Nla_1G0004840	Nla_1G0004840	Nla_1G0004840.1	PASS;SnpCluster	missense_variant	chr1/1714870	357/750	207/279	69/92	c.207A>G	p.Ile69Met	GT:AD:DP:GQ:PGT:PID:PL:PS	0/1:5,11:16:99:.:.:335,0,101	0/0	0/1:15,12:27:99:.:.:269,0,546	0/0	1/1:0,13:13:39:.:.:426,39,0	0/0	0/0	0/1:3,9:12:99:.:.:272,0,99	0/1:9,4:13:83:.:.:83,0,366	1/1:0,11:11:33:.:.:389,33,0	0/1:9,10:19:99:.:.:257,0,311	0/0	0/0	0|1:1,2:3:36:0|1:1714870_A_G:81,0,36:1714870	0/0	0/0	0/0	0/0	0/0	0/0	0/0	0/0	0/0	0/0	0/0	0/0	0/0	0/0	0/0	0/0	0/0	0/0	0/0	0/0	0/0	0/0	0/0	0/1:4,12:16:99:.:.:354,0,132
Nla_1G0004840	Nla_1G0004840	Nla_1G0004840.1	PASS;SnpCluster	missense_variant	chr1/1714874	361/750	211/279	71/92	c.211C>T	p.His71Tyr	GT:AD:DP:GQ:PGT:PID:PL:PS	0/0	0/0	0/0	0/0	0/0	0/0	0/0	0/0	0/0	0/0	0/0	0/0	0/0	0|1:1,2:3:36:0|1:1714870_A_G:81,0,36:1714870	0/0	0/0	0/0	0/0	0/0	0/0	0/0	0/0	0/0	0/0	0/0	0/0	0/0	0/0	0/0	0/0	0/0	0/0	0/0	0/0	0/0	0/0	0/0	0/0
Nla_1G0004840	Nla_1G0004840	Nla_1G0004840.1	PASS	synonymous_variant	chr1/1714879	366/750	216/279	72/92	c.216C>T	p.Phe72Phe	GT:AD:DP:GQ:PL	0/0	0/0	0/1:17,13:30:99:273,0,605	0/0	0/0	0/0	0/0	0/1:10,3:13:75:75,0,401	0/1:4,9:13:99:206,0,141	0/0	0/1:13,7:20:99:118,0,485	0/0	0/0	0/0	0/0	0/0	0/0	0/0	0/0	0/0	0/0	0/0	0/0	0/0	0/0	0/0	0/0	0/0	0/0	0/0	0/0	0/0	0/0	1/1:0,2:2:6:49,6,0	0/0	0/0	0/0	0/1:13,4:17:48:48,0,524
Nla_1G0004840	Nla_1G0004840	Nla_1G0004840.1	PASS	missense_variant	chr1/1714887	374/750	224/279	75/92	c.224G>A	p.Cys75Tyr	GT:AD:DP:GQ:PL	0/1:12,4:16:77:77,0,356	0/0	0/0	0/0	0/0	0/0	0/0	0/0	0/0	0/0	0/0	0/0	0/0	0/0	0/0	0/0	0/0	0/0	0/0	0/0	0/0	0/0	0/0	0/0	0/0	0/0	0/0	0/0	0/0	0/0	0/0	0/0	0/0	0/0	0/0	0/0	0/0	0/0
Nla_1G0004840	Nla_1G0004840	Nla_1G0004840.1	PASS	synonymous_variant	chr1/1714894	381/750	231/279	77/92	c.231C>T	p.Asp77Asp	GT:AD:DP:GQ:PL	0/0	0/0	0/0	0/0	0/0	0/0	0/0	0/0	0/0	0/0	0/0	0/0	0/0	0/0	0/0	0/0	0/0	0/0	0/0	0/0	0/0	0/0	0/0	0/0	0/0	0/0	0/0	0/0	0/0	0/0	0/0	0/0	0/0	1/1:0,2:2:6:49,6,0	0/0	0/0	0/0	0/0
Nla_1G0004840	Nla_1G0004840	Nla_1G0004840.1	PASS	stop_gained	chr1/1714910	397/750	247/279	83/92	c.247C>T	p.Gln83*	GT:AD:DP:GQ:PL	0/0	0/0	0/0	0/0	0/0	0/0	0/0	0/0	0/0	0/0	0/0	0/0	0/0	0/0	0/0	0/0	0/0	0/0	0/0	0/0	0/0	0/0	0/0	0/0	0/0	0/0	0/0	0/0	0/0	0/0	0/0	0/0	0/0	0/0	0/0	0/0	0/0	0/0
Nla_1G0004840	Nla_1G0004840	Nla_1G0004840.1	PASS	missense_variant	chr1/1714915	402/750	252/279	84/92	c.252G>A	p.Met84Ile	GT:AD:DP:GQ:PL	0/0	0/0	0/0	0/0	0/0	0/0	0/0	0/0	0/0	0/0	0/0	0/0	0/0	0/0	0/0	0/0	0/0	0/0	0/0	0/0	0/0	0/0	0/0	0/0	0/0	0/0	0/0	0/0	0/0	0/0	0/0	0/0	0/0	0/0	0/0	0/0	0/0	0/0
Nla_1G0004840	Nla_1G0004840	Nla_1G0004840.1	PASS	synonymous_variant	chr1/1714927	414/750	264/279	88/92	c.264T>C	p.Phe88Phe	GT:AD:DP:GQ:PL	0/1:14,4:18:74:74,0,420	0/0	0/1:17,12:29:99:303,0,661	0/0	0/0	0/0	0/0	0/0	0/1:3,2:5:62:62,0,98	0/0	0/1:14,6:20:97:97,0,570	0/0	0/0	0/0	0/0	0/0	0/0	0/0	0/0	0/0	0/0	0/0	0/0	0/0	0/0	0/0	0/0	0/0	0/0	0/0	0/0	0/0	0/0	0/0	0/0	0/0	0/0	0/1:10,4:14:57:57,0,408
Nla_1G0004840	Nla_1G0004840	Nla_1G0004840.1	PASS	synonymous_variant	chr1/1714933	420/750	270/279	90/92	c.270C>T	p.Asp90Asp	GT:AD:DP:GQ:PGT:PID:PL:PS	0/0	0/0	0|1:12,16:28:99:0|1:1714933_C_T:618,0,437:1714933	0/0	1|1:0,14:14:42:1|1:1714933_C_T:630,42,0:1714933	0/0	0/0	0/0	0/0	0/0	0|1:6,14:20:99:0|1:1714933_C_T:566,0,210:1714933	0/0	0/0	0/0	0/0	0/0	0/0	0/0	0/0	0/0	0/0	0/0	0/0	0/0	0/0	0/0	0/0	0/0	0/0	0/0	0/0	0/0	0/0	0/0	0/0	0/0	0/0	0|1:4,10:14:99:0|1:1714933_C_T:408,0,138:1714933
Nla_1G0004840	Nla_1G0004840	Nla_1G0004840.1	PASS	stop_lost	chr1/1714941	428/750	278/279	93/92	c.278A>G	p.Ter93Trpext*?	GT:AD:DP:GQ:PGT:PID:PL:PS	0/1:5,12:17:99:.:.:355,0,120	0/0	0|1:10,15:25:99:0|1:1714933_C_T:600,0,375:1714933	0/0	1|1:0,14:14:42:1|1:1714933_C_T:630,42,0:1714933	0/0	0/0	1/1:0,10:10:30:.:.:345,30,0	1/1:0,4:4:12:.:.:132,12,0	1/1:0,2:2:6:.:.:84,6,0	0|1:6,14:20:99:0|1:1714933_C_T:566,0,210:1714933	0/0	0/0	0/0	1/1:0,7:7:21:.:.:235,21,0	0/0	0/1:2,5:7:29:.:.:142,0,29	0/0	0/0	0/0	0/0	1/1:0,4:4:12:.:.:141,12,0	0/0	0/0	0/0	0/0	0/0	0/0	0/0	0/0	0/0	0/0	0/0	0/0	0/0	0/0	0/0	0|1:4,10:14:99:0|1:1714933_C_T:408,0,138:1714933
Nla_1G0004850	Nla_1G0004850	Nla_1G0004850.1	PASS	stop_lost&splice_region_variant	chr1/1757582	1510/1512	1510/1512	504/503	c.1510T>C	p.Ter504Glnext*?	GT:AD:DP:GQ:PL	0/0	0/0	0/0	0/0	0/0	0/0	0/0	0/0	0/0	0/0	0/0	0/0	0/0	0/0	0/0	0/0	0/0	0/0	0/0	0/0	0/0	0/0	0/0	0/0	0/0	0/1:16,3:19:78:78,0,505	0/0	0/0	0/0	0/0	0/0	0/0	0/0	0/0	0/0	0/1:1,2:3:34:53,0,34	0/0	0/0
Nla_1G0004850	Nla_1G0004850	Nla_1G0004850.1	PASS	synonymous_variant	chr1/1757589	1503/1512	1503/1512	501/503	c.1503C>T	p.Ser501Ser	GT:AD:DP:GQ:PL	0/0	0/0	0/0	0/0	0/0	0/0	0/0	0/0	0/0	0/0	0/0	0/0	0/0	0/0	0/0	0/0	0/0	0/0	0/0	0/0	0/0	0/0	0/0	0/0	0/0	0/0	0/0	0/0	0/0	0/0	0/0	0/0	0/0	0/0	0/1:2,2:4:45:57,0,45	0/0	0/0	0/0
Nla_1G0004850	Nla_1G0004850	Nla_1G0004850.1	PASS	missense_variant	chr1/1757615	1477/1512	1477/1512	493/503	c.1477G>A	p.Ala493Thr	GT:AD:DP:GQ:PL	0/0	0/0	0/0	1/1:0,20:20:60:590,60,0	0/0	1/1:0,32:32:96:992,96,0	1/1:0,21:21:63:589,63,0	0/0	0/0	0/0	0/0	0/0	0/0	0/0	0/0	0/0	0/0	0/0	0/0	0/0	0/0	0/0	0/0	0/0	0/0	0/0	0/0	0/0	0/0	0/0	0/0	0/0	0/0	0/0	0/0	0/0	0/0	0/0
Nla_1G0004850	Nla_1G0004850	Nla_1G0004850.1	SnpCluster	synonymous_variant	chr1/1757634	1458/1512	1458/1512	486/503	c.1458C>T	p.Ile486Ile	GT:AD:DP:GQ:PGT:PID:PL:PS	0/0	0/0	0/0	0/0	0/0	0/0	0/0	0/0	0/0	0/0	0/0	1/1:0,17:17:51:.:.:650,51,0	1/1:0,22:22:66:.:.:713,66,0	1|1:0,8:8:24:1|1:1757634_G_A:360,24,0:1757634	1|1:0,7:7:21:1|1:1757634_G_A:274,21,0:1757634	1|1:0,11:11:33:1|1:1757634_G_A:467,33,0:1757634	0/0	1|1:0,20:20:60:1|1:1757634_G_A:839,60,0:1757634	1|1:0,21:21:63:1|1:1757634_G_A:941,63,0:1757634	0/0	0/0	1|1:0,8:8:24:1|1:1757634_G_A:340,24,0:1757634	1|1:0,8:8:24:1|1:1757634_G_A:360,24,0:1757634	0|1:8,9:17:99:0|1:1757634_G_A:333,0,289:1757634	0/0	1/1:0,12:12:36:.:.:367,36,0	1/1:0,24:24:72:.:.:836,72,0	1/1:0,17:17:51:.:.:759,51,0	0/0	1|1:0,2:2:6:1|1:1757634_G_A:70,6,0:1757634	0/0	0/0	1/1:0,10:10:30:.:.:384,30,0	1/1:0,19:19:57:.:.:650,57,0	0/0	0/0	0/0	0/0
Nla_1G0004850	Nla_1G0004850	Nla_1G0004850.1	SnpCluster	synonymous_variant	chr1/1757637	1455/1512	1455/1512	485/503	c.1455C>T	p.His485His	GT:AD:DP:GQ:PGT:PID:PL:PS	0/0	0/0	0/0	0/0	0/0	0/0	0/0	0/0	0/0	0/0	0/0	0/1:15,3:18:42:.:.:42,0,472	0/0	1|1:0,8:8:24:1|1:1757634_G_A:360,24,0:1757634	1|1:0,7:7:21:1|1:1757634_G_A:274,21,0:1757634	1|1:0,11:11:33:1|1:1757634_G_A:467,33,0:1757634	0/0	1|1:0,20:20:60:1|1:1757634_G_A:839,60,0:1757634	1|1:0,21:21:63:1|1:1757634_G_A:941,63,0:1757634	0/0	0/0	1|1:0,8:8:24:1|1:1757634_G_A:340,24,0:1757634	1|1:0,8:8:24:1|1:1757634_G_A:360,24,0:1757634	1|1:0,15:15:45:1|1:1757637_G_A:675,45,0:1757637	0/0	0/0	0/0	0/1:14,2:16:42:.:.:42,0,437	0/0	1|1:0,2:2:6:1|1:1757634_G_A:70,6,0:1757634	0/0	0/0	0/0	0/0	0/0	0/0	0/0	0/0
Nla_1G0004850	Nla_1G0004850	Nla_1G0004850.1	PASS;SnpCluster	missense_variant	chr1/1757639	1453/1512	1453/1512	485/503	c.1453C>T	p.His485Tyr	GT:AD:DP:GQ:PGT:PID:PL:PS	0/0	0/0	0/0	0/0	0/0	0/0	0/0	0/0	0/0	0/0	0/0	0/0	0/0	0/0	0/0	0/0	0/0	0/0	0/0	0/0	0/0	0/0	0/0	0|1:8,7:15:99:0|1:1757639_G_A:270,0,315:1757639	0/0	0/0	0/0	0/0	0/0	0/0	0/0	0/0	0/0	0/0	0/0	0/0	0/0	0/0
Nla_1G0004850	Nla_1G0004850	Nla_1G0004850.1	PASS	synonymous_variant	chr1/1757649	1443/1512	1443/1512	481/503	c.1443C>T	p.Ala481Ala	GT:AD:DP:GQ:PGT:PID:PL:PS	0/0	0/0	0/0	0/0	0/0	0/0	0/0	0/0	0/0	0/0	0/0	0/1:6,12:18:94:.:.:387,0,94	1/1:0,15:15:45:.:.:572,45,0	0/0	0/0	0/1:1,7:8:1:.:.:234,0,1	0/0	1/1:0,18:18:54:.:.:632,54,0	1/1:0,16:16:48:.:.:614,48,0	0/0	0/0	1/1:0,6:6:18:.:.:259,18,0	1/1:0,7:7:21:.:.:260,21,0	0|1:6,7:13:99:0|1:1757634_G_A:276,0,231:1757634	0/0	1/1:0,11:11:33:.:.:360,33,0	1/1:1,20:21:38:.:.:750,38,0	0/1:2,14:16:42:.:.:438,0,42	0/0	0/0	0/0	0/0	1/1:0,8:8:24:.:.:304,24,0	1/1:0,19:19:57:.:.:650,57,0	0/0	0/0	0/0	0/0
Nla_1G0004850	Nla_1G0004850	Nla_1G0004850.1	PASS;SnpCluster	synonymous_variant	chr1/1757658	1434/1512	1434/1512	478/503	c.1434T>C	p.Asn478Asn	GT:AD:DP:GQ:PGT:PID:PL:PS	0/0	0/0	0/0	0/0	0/0	0/0	0/0	0/0	0/0	0/0	0/0	0/0	0/0	1|1:0,4:4:12:1|1:1757658_A_G:180,12,0:1757658	1|1:0,4:4:12:1|1:1757658_A_G:177,12,0:1757658	0/0	0/0	0/0	0/0	0/0	0/0	0/0	0/0	0|1:8,3:11:99:0|1:1757639_G_A:102,0,327:1757639	0/0	0/0	0/0	0/0	0/0	0/0	0/0	0/0	0/0	0/0	0/0	0/0	0/0	0/0
Nla_1G0004850	Nla_1G0004850	Nla_1G0004850.1	SnpCluster	synonymous_variant	chr1/1757661	1431/1512	1431/1512	477/503	c.1431C>T	p.Asn477Asn	GT:AD:DP:GQ:PGT:PID:PL:PS	0/0	0/0	0/0	0/0	0/0	0/0	0/0	0/0	0/0	0/0	0/0	0|1:6,8:14:99:0|1:1757661_G_A:318,0,228:1757661	1|1:0,12:12:36:1|1:1757661_G_A:540,36,0:1757661	0/0	0/0	0|1:2,6:8:46:0|1:1757661_G_A:246,0,46:1757661	0/0	1|1:0,14:14:42:1|1:1757661_G_A:585,42,0:1757661	1|1:0,16:16:48:1|1:1757661_G_A:699,48,0:1757661	0/0	0/0	1|1:0,5:5:15:1|1:1757661_G_A:225,15,0:1757661	1|1:0,5:5:15:1|1:1757661_G_A:225,15,0:1757661	1|1:0,11:11:33:1|1:1757637_G_A:495,33,0:1757637	0/0	1|1:0,11:11:33:1|1:1757661_G_A:495,33,0:1757661	0|1:2,18:20:30:0|1:1757661_G_A:742,0,30:1757661	0|1:2,16:18:36:0|1:1757661_G_A:592,0,36:1757661	0/0	0/0	0/0	0/0	1|1:0,7:7:21:1|1:1757661_G_A:315,21,0:1757661	1|1:0,15:15:45:1|1:1757661_G_A:671,45,0:1757661	0/0	0/0	0/0	0/0
Nla_1G0004850	Nla_1G0004850	Nla_1G0004850.1	SnpCluster	synonymous_variant	chr1/1757664	1428/1512	1428/1512	476/503	c.1428C>T	p.Pro476Pro	GT:AD:DP:GQ:PGT:PID:PL:PS	0/0	0/0	0/0	0/0	0/0	0/0	0/0	0/0	0/0	0/0	0/0	0|1:6,9:15:99:0|1:1757661_G_A:357,0,225:1757661	1|1:0,12:12:36:1|1:1757661_G_A:540,36,0:1757661	1|1:0,4:4:12:1|1:1757658_A_G:180,12,0:1757658	1|1:0,4:4:12:1|1:1757658_A_G:177,12,0:1757658	0/0	0/0	0/0	0/0	0/0	0/0	0/0	0/0	0|1:9,3:12:99:0|1:1757639_G_A:99,0,369:1757639	0/0	0/0	0/0	0/0	0/0	1/1:0,2:2:6:.:.:49,6,0	0/0	0/0	1|1:0,7:7:21:1|1:1757661_G_A:315,21,0:1757661	1|1:0,15:15:45:1|1:1757661_G_A:671,45,0:1757661	0/0	0/0	0/0	0/0
Nla_1G0004850	Nla_1G0004850	Nla_1G0004850.1	SnpCluster	missense_variant	chr1/1757668	1424/1512	1424/1512	475/503	c.1424G>A	p.Cys475Tyr	GT:AD:DP:GQ:PGT:PID:PL:PS	0/0	0/0	0/0	0/0	0/0	0/0	0/0	0/0	0/0	0/0	0/0	0|1:6,9:15:99:0|1:1757661_G_A:357,0,225:1757661	1|1:0,11:11:33:1|1:1757661_G_A:495,33,0:1757661	1|1:0,4:4:12:1|1:1757658_A_G:180,12,0:1757658	1|1:0,3:3:9:1|1:1757658_A_G:135,9,0:1757658	0|1:2,6:8:46:0|1:1757661_G_A:246,0,46:1757661	0/0	1|1:0,13:13:39:1|1:1757661_G_A:545,39,0:1757661	1|1:0,17:17:51:1|1:1757661_G_A:740,51,0:1757661	0/0	0/0	1|1:0,5:5:15:1|1:1757661_G_A:225,15,0:1757661	1|1:0,5:5:15:1|1:1757661_G_A:225,15,0:1757661	0|1:3,9:12:99:0|1:1757634_G_A:356,0,99:1757634	0/0	1|1:0,11:11:33:1|1:1757661_G_A:495,33,0:1757661	0|1:2,17:19:33:0|1:1757661_G_A:705,0,33:1757661	0|1:2,12:14:48:0|1:1757661_G_A:475,0,48:1757661	0/0	0/0	0/0	0/0	1|1:0,7:7:21:1|1:1757661_G_A:315,21,0:1757661	1|1:0,13:13:39:1|1:1757661_G_A:585,39,0:1757661	0/0	0/0	0/0	0/0
Nla_1G0004850	Nla_1G0004850	Nla_1G0004850.1	PASS	missense_variant	chr1/1757674	1418/1512	1418/1512	473/503	c.1418C>T	p.Ser473Leu	GT:AD:DP:GQ:PGT:PID:PL:PS	0/0	0/0	0/0	0/0	0/0	0/0	0/0	0/0	0/0	0/0	0/0	0/0	0/0	0/0	0/0	0/0	0/0	0/0	0/0	0/0	0/0	0/0	0/0	0|1:8,2:10:60:0|1:1757639_G_A:60,0,330:1757639	0/0	0/0	0/0	0/0	0/0	0/0	0/0	0/0	0/0	0/0	0/0	0/0	0/0	0/0
Nla_1G0004850	Nla_1G0004850	Nla_1G0004850.1	PASS	missense_variant	chr1/1757704	1388/1512	1388/1512	463/503	c.1388G>A	p.Cys463Tyr	GT:AD:DP:GQ:PL	0/0	0/0	0/0	0/0	0/0	0/0	0/0	0/0	0/0	0/0	0/0	0/0	0/0	1/1:0,2:2:6:53,6,0	0/0	0/0	0/0	0/0	0/0	0/0	0/0	0/0	0/0	0/0	0/0	0/0	0/0	0/0	0/0	0/0	0/0	0/0	0/0	0/0	0/0	0/0	0/0	0/0
Nla_1G0004850	Nla_1G0004850	Nla_1G0004850.1	PASS;SnpCluster	missense_variant	chr1/1757728	1364/1512	1364/1512	455/503	c.1364C>T	p.Ala455Val	GT:AD:DP:GQ:PL	0/0	0/0	0/0	0/0	0/0	0/0	0/0	0/0	0/0	0/0	0/0	0/1:5,6:11:99:206,0,185	0/0	0/0	0/0	0/1:2,5:7:69:140,0,69	0/0	0/0	0/0	0/0	0/0	0/1:3,2:5:63:63,0,116	0/1:5,4:9:99:108,0,155	0/0	0/0	0/0	0/0	0/0	0/0	1/1:0,2:2:6:49,6,0	0/0	0/0	0/0	0/0	0/0	0/0	0/0	0/0
Nla_1G0004850	Nla_1G0004850	Nla_1G0004850.1	PASS;SnpCluster	missense_variant	chr1/1757730	1362/1512	1362/1512	454/503	c.1362G>A	p.Met454Ile	GT:AD:DP:GQ:PGT:PID:PL:PS	0/0	0/0	0/0	0/0	0/0	0/0	0/0	0/0	0/0	0/0	0/0	1/1:0,10:10:30:.:.:430,30,0	1|1:0,2:2:6:1|1:1757730_C_T:90,6,0:1757730	0/0	0/0	0|1:6,2:8:66:0|1:1757730_C_T:66,0,246:1757730	0/0	1|1:0,6:6:18:1|1:1757730_C_T:270,18,0:1757730	1|1:0,7:7:19:1|1:1757730_C_T:270,19,0:1757730	0/0	0/0	0|1:3,2:5:75:0|1:1757730_C_T:75,0,100:1757730	0|1:8,2:10:60:0|1:1757730_C_T:60,0,289:1757730	0|1:5,3:8:99:0|1:1757730_C_T:111,0,201:1757730	0/0	0/1:2,5:7:32:.:.:191,0,32	1|1:0,9:9:27:1|1:1757730_C_T:402,27,0:1757730	0/1:3,5:8:60:.:.:180,0,60	0/0	0/0	0/0	0/0	1|1:0,2:2:6:1|1:1757730_C_T:90,6,0:1757730	1|1:0,5:5:15:1|1:1757730_C_T:223,15,0:1757730	0/0	0/0	0/0	0/0
Nla_1G0004850	Nla_1G0004850	Nla_1G0004850.1	PASS	synonymous_variant	chr1/1757736	1356/1512	1356/1512	452/503	c.1356T>C	p.Thr452Thr	GT:AD:DP:GQ:PGT:PID:PL:PS	0/0	0/0	1/1:0,13:13:39:.:.:530,39,0	1/1:0,7:7:21:.:.:243,21,0	0/0	1/1:0,12:12:36:.:.:470,36,0	1/1:0,6:6:18:.:.:183,18,0	1/1:0,14:14:42:.:.:571,42,0	1/1:0,11:11:33:.:.:433,33,0	0/0	1/1:0,10:10:30:.:.:404,30,0	0/1:5,4:9:99:.:.:153,0,187	1|1:0,2:2:6:1|1:1757730_C_T:90,6,0:1757730	1/1:0,4:4:12:.:.:109,12,0	0/0	0|1:6,2:8:66:0|1:1757730_C_T:66,0,246:1757730	0/0	1|1:0,6:6:18:1|1:1757730_C_T:270,18,0:1757730	1|1:0,7:7:19:1|1:1757730_C_T:270,19,0:1757730	0/0	0/0	0|1:4,2:6:72:0|1:1757730_C_T:72,0,121:1757730	0|1:8,2:10:60:0|1:1757730_C_T:60,0,289:1757730	0|1:5,3:8:99:0|1:1757730_C_T:111,0,201:1757730	0/0	1/1:0,7:7:21:.:.:278,21,0	1|1:0,9:9:27:1|1:1757730_C_T:402,27,0:1757730	1/1:0,9:9:27:.:.:350,27,0	0/0	0/0	0/0	0/0	1|1:0,2:2:6:1|1:1757730_C_T:90,6,0:1757730	1|1:0,5:5:15:1|1:1757730_C_T:223,15,0:1757730	0/0	0/0	0/0	1/1:0,12:12:36:.:.:509,36,0
Nla_1G0004850	Nla_1G0004850	Nla_1G0004850.1	PASS	stop_gained	chr1/1757741	1351/1512	1351/1512	451/503	c.1351C>T	p.Gln451*	GT:AD:DP:GQ:PGT:PID:PL:PS	0/0	0/0	0/0	0/0	0/0	0/0	0/0	0/0	0/0	0/0	0/0	0/0	0/0	0/0	0/0	0/0	0/0	0/0	0/0	0/0	0/0	0/0	0/0	0/0	0/0	0/0	0/0	0/0	0/0	1|1:0,2:2:6:1|1:1757741_G_A:70,6,0:1757741	0/0	0/0	0/0	0/0	0/0	0/0	0/0	0/0
Nla_1G0004850	Nla_1G0004850	Nla_1G0004850.1	PASS	missense_variant	chr1/1757747	1345/1512	1345/1512	449/503	c.1345G>A	p.Glu449Lys	GT:AD:DP:GQ:PGT:PID:PL:PS	0/0	0/0	0/0	0/0	0/0	0/0	0/0	0/0	0/0	0/0	0/0	1/1:0,6:6:18:.:.:261,18,0	0/0	0/0	0/0	0/1:6,3:9:67:.:.:67,0,129	0/0	0/1:1,5:6:9:.:.:175,0,9	0/1:3,5:8:63:.:.:169,0,63	0/0	0/0	0/1:7,2:9:47:.:.:47,0,251	0/1:10,2:12:40:.:.:40,0,261	0|1:5,3:8:99:0|1:1757730_C_T:111,0,201:1757730	0/0	0/1:3,4:7:61:.:.:147,0,61	0/1:4,7:11:85:.:.:252,0,85	0/1:5,4:9:99:.:.:135,0,139	0/0	0/0	0/0	0/0	0/0	0/1:1,4:5:14:.:.:139,0,14	0/0	0/0	0/0	0/0
Nla_1G0004850	Nla_1G0004850	Nla_1G0004850.1	PASS	synonymous_variant	chr1/1757763	1329/1512	1329/1512	443/503	c.1329C>T	p.Pro443Pro	GT:AD:DP:GQ:PL	0/0	0/0	0/0	0/0	0/0	0/0	0/0	0/0	0/0	0/0	0/0	0/1:6,3:9:69:69,0,186	0/0	0/0	0/0	0/0	0/0	0/0	0/0	0/0	0/0	0/0	0/0	0/1:6,3:9:88:88,0,202	0/0	0/0	0/0	0/0	0/0	0/0	0/0	0/0	0/0	0/0	0/0	0/0	0/0	0/0
Nla_1G0004850	Nla_1G0004850	Nla_1G0004850.1	PASS;SnpCluster	synonymous_variant	chr1/1757781	1311/1512	1311/1512	437/503	c.1311C>T	p.Tyr437Tyr	GT:AD:DP:GQ:PGT:PID:PL:PS	0/0	0/0	0/0	0/0	0/0	0/0	0/0	0/0	0/0	0/0	0/0	0|1:3,8:11:97:0|1:1757781_G_A:327,0,97:1757781	0|1:3,10:13:93:0|1:1757781_G_A:411,0,93:1757781	1|1:0,5:5:15:1|1:1757781_G_A:225,15,0:1757781	0/0	0|1:10,7:17:99:0|1:1757781_G_A:243,0,383:1757781	0/0	0/0	0|1:5,5:10:99:0|1:1757781_G_A:195,0,195:1757781	0/0	0/0	0|1:7,5:12:99:0|1:1757781_G_A:189,0,279:1757781	0|1:10,4:14:99:0|1:1757781_G_A:138,0,408:1757781	0|1:6,5:11:99:0|1:1757781_G_A:192,0,237:1757781	0/0	0|1:4,4:8:99:0|1:1757781_G_A:156,0,151:1757781	0|1:5,5:10:99:0|1:1757781_G_A:195,0,195:1757781	0|1:5,7:12:99:0|1:1757781_G_A:279,0,173:1757781	0/0	0|1:1,3:4:33:0|1:1757781_G_A:105,0,33:1757781	1|1:0,7:7:21:1|1:1757781_G_A:315,21,0:1757781	0|1:3,5:8:99:0|1:1757781_G_A:194,0,111:1757781	0|1:3,3:6:99:0|1:1757781_G_A:117,0,117:1757781	0|1:8,4:12:99:0|1:1757781_G_A:144,0,324:1757781	1|1:0,4:4:12:1|1:1757781_G_A:180,12,0:1757781	0|1:1,4:5:30:0|1:1757781_G_A:165,0,30:1757781	0/0	0/0
Nla_1G0004850	Nla_1G0004850	Nla_1G0004850.1	PASS;SnpCluster	stop_gained	chr1/1757785	1307/1512	1307/1512	436/503	c.1307G>A	p.Trp436*	GT:AD:DP:GQ:PGT:PID:PL:PS	0/0	0/0	0/0	0/0	0/0	0/0	0/0	0/0	0/0	0/0	0/0	0|1:3,8:11:97:0|1:1757781_G_A:327,0,97:1757781	0|1:3,10:13:93:0|1:1757781_G_A:411,0,93:1757781	1|1:0,5:5:15:1|1:1757781_G_A:225,15,0:1757781	0/0	0|1:10,8:18:99:0|1:1757781_G_A:272,0,380:1757781	0/0	0/0	0|1:5,5:10:99:0|1:1757781_G_A:195,0,195:1757781	0/0	0/0	0|1:7,5:12:99:0|1:1757781_G_A:189,0,279:1757781	0|1:10,4:14:99:0|1:1757781_G_A:138,0,408:1757781	0|1:6,5:11:99:0|1:1757781_G_A:192,0,237:1757781	0/0	0|1:4,4:8:99:0|1:1757781_G_A:156,0,143:1757781	0|1:5,5:10:99:0|1:1757781_G_A:195,0,195:1757781	0|1:5,7:12:99:0|1:1757781_G_A:279,0,173:1757781	0/0	0|1:1,3:4:33:0|1:1757781_G_A:105,0,33:1757781	1|1:0,7:7:21:1|1:1757781_G_A:315,21,0:1757781	0|1:3,5:8:99:0|1:1757781_G_A:194,0,111:1757781	0|1:3,3:6:99:0|1:1757781_G_A:117,0,117:1757781	0|1:8,4:12:99:0|1:1757781_G_A:144,0,324:1757781	1|1:0,5:5:15:1|1:1757781_G_A:222,15,0:1757781	0|1:1,4:5:30:0|1:1757781_G_A:165,0,30:1757781	0/0	0/0
Nla_1G0004850	Nla_1G0004850	Nla_1G0004850.1	PASS;SnpCluster	missense_variant	chr1/1757788	1304/1512	1304/1512	435/503	c.1304C>T	p.Pro435Leu	GT:AD:DP:GQ:PL	0/0	0/0	0/0	0/0	0/0	0/0	0/0	0/0	0/0	0/0	0/0	0/1:7,3:10:63:63,0,219	0/0	0/0	0/0	0/0	0/0	0/0	0/0	0/0	0/0	0/0	0/0	0/0	0/0	0/0	0/0	0/0	0/0	0/0	0/0	0/0	0/0	0/0	0/0	0/0	0/0	0/0
Nla_1G0004850	Nla_1G0004850	Nla_1G0004850.1	PASS;SnpCluster	stop_gained	chr1/1757801	1291/1512	1291/1512	431/503	c.1291G>T	p.Gly431*	GT:AD:DP:GQ:PL	0/0	0/0	0/0	0/0	0/0	0/0	0/0	0/0	0/0	0/0	0/0	0/0	0/0	0/0	0/0	0/1:14,6:20:99:115,0,489	1/1:0,6:6:18:183,18,0	0/1:3,2:5:38:38,0,120	0/1:9,3:12:46:46,0,369	0/0	0/0	0/1:9,3:12:50:50,0,288	0/0	0/0	1/1:0,4:4:12:107,12,0	0/0	0/0	0/0	0/0	0/0	0/0	0/1:5,3:8:60:60,0,201	0/1:4,4:8:97:97,0,156	0/1:7,4:11:80:80,0,268	0/0	0/0	0/0	0/0
Nla_1G0004850	Nla_1G0004850	Nla_1G0004850.1	PASS;SnpCluster	missense_variant	chr1/1757804	1288/1512	1288/1512	430/503	c.1288G>A	p.Glu430Lys	GT:AD:DP:GQ:PL	0/0	0/0	0/0	0/0	0/0	0/0	0/0	0/0	0/0	0/0	0/0	0/1:2,8:10:60:268,0,60	0/1:2,12:14:48:371,0,48	1/1:0,5:5:15:153,15,0	0/1:2,3:5:75:75,0,75	0/1:10,10:20:99:278,0,309	0/0	0/1:2,3:5:75:97,0,75	0/1:3,9:12:99:276,0,99	0/0	0/0	0/1:7,5:12:99:137,0,198	0/1:7,8:15:99:257,0,132	0/1:2,11:13:51:417,0,51	0/0	0/1:2,7:9:63:247,0,63	0/1:1,8:9:2:248,0,2	0/1:2,10:12:54:372,0,54	0/0	0/1:1,3:4:17:99,0,17	1/1:0,8:8:24:293,24,0	0/1:3,5:8:99:168,0,111	0/1:4,5:9:99:163,0,153	0/1:4,6:10:99:190,0,150	1/1:0,7:7:21:256,21,0	0/1:2,6:8:66:159,0,66	0/0	0/0
Nla_1G0004850	Nla_1G0004850	Nla_1G0004850.1	PASS;SnpCluster	missense_variant	chr1/1757815	1277/1512	1277/1512	426/503	c.1277C>T	p.Ala426Val	GT:AD:DP:GQ:PGT:PID:PL:PS	0/0	0/0	0/0	0/0	0/0	0/0	0/0	0/0	0/0	0/0	0/0	0/0	0/0	0/0	0/0	0/0	0/0	0/0	0/0	0/0	0/0	0/0	0/0	0/0	0/0	0/0	0|1:7,2:9:63:0|1:1757815_G_A:63,0,288:1757815	0/0	0/0	0/0	0/0	0/0	0/0	0/0	0/0	0/0	0/0	0/0
Nla_1G0004850	Nla_1G0004850	Nla_1G0004850.1	PASS;SnpCluster	missense_variant	chr1/1757816	1276/1512	1276/1512	426/503	c.1276G>A	p.Ala426Thr	GT:AD:DP:GQ:PGT:PID:PL:PS	0/0	0/0	0/0	0/0	0/0	0/0	0/0	0/0	0/0	0/0	0/0	0/0	0/0	0/0	0/0	0/1:15,4:19:42:.:.:42,0,428	0/0	0/0	0/0	0/0	0/0	0/1:9,4:13:60:.:.:60,0,260	0/1:6,8:14:99:.:.:196,0,157	0/1:7,4:11:99:.:.:106,0,282	0/0	0/0	0|1:7,2:9:63:0|1:1757815_G_A:63,0,288:1757815	0/0	0/0	0/0	0/0	0/0	0/0	0/1:9,2:11:47:.:.:47,0,261	0/0	0/0	0/0	0/0
Nla_1G0004850	Nla_1G0004850	Nla_1G0004850.1	PASS	missense_variant	chr1/1757821	1271/1512	1271/1512	424/503	c.1271C>T	p.Pro424Leu	GT:AD:DP:GQ:PGT:PID:PL:PS	0/0	0/0	0/0	0/0	0/0	0/0	0/0	0/0	0/0	0/0	0/0	0/0	0/0	0/0	0/0	0/0	0/0	0/0	0/0	0/0	0/0	0/0	0/0	0/1:9,2:11:57:.:.:57,0,372	0/0	0/0	0|1:7,2:9:63:0|1:1757815_G_A:63,0,288:1757815	0/0	0/0	0/0	0/0	0/0	0/0	0/0	0/0	0/0	0/0	0/0
Nla_1G0004850	Nla_1G0004850	Nla_1G0004850.1	PASS	synonymous_variant	chr1/1757925	1167/1512	1167/1512	389/503	c.1167C>T	p.Asp389Asp	GT:AD:DP:GQ:PL	0/0	0/0	1/1:0,29:29:87:935,87,0	0/0	0/0	0/0	0/0	0/0	0/0	0/0	1/1:0,13:13:39:440,39,0	0/0	0/0	0/0	0/0	0/0	0/0	0/0	0/0	0/0	0/0	0/0	0/0	0/0	0/0	0/0	0/0	0/0	0/0	0/0	0/0	0/0	0/0	0/0	0/0	0/0	0/0	1/1:0,19:19:57:630,57,0
Nla_1G0004850	Nla_1G0004850	Nla_1G0004850.1	PASS	missense_variant	chr1/1757945	1147/1512	1147/1512	383/503	c.1147A>G	p.Lys383Glu	GT:AD:DP:GQ:PL	0/0	0/0	0/0	0/0	0/0	0/0	0/0	0/0	0/0	0/0	0/0	0/1:14,5:19:69:69,0,390	0/0	0/0	0/0	0/1:23,6:29:88:88,0,583	0/1:16,6:22:99:117,0,401	0/0	0/0	0/0	0/0	0/1:14,5:19:79:79,0,428	0/0	0/0	1/1:0,10:10:30:255,30,0	0/0	0/0	0/0	0/0	0/0	0/0	0/1:19,5:24:62:62,0,534	0/1:20,4:24:49:49,0,566	0/1:28,8:36:99:104,0,678	0/0	0/0	0/0	0/0
Nla_1G0004850	Nla_1G0004850	Nla_1G0004850.1	PASS	synonymous_variant	chr1/1757994	1098/1512	1098/1512	366/503	c.1098C>T	p.Arg366Arg	GT:AD:DP:GQ:PL	0/0	0/0	0/0	0/0	0/0	0/0	0/0	0/0	0/0	0/0	0/0	0/1:3,15:18:22:431,0,22	0/1:5,31:36:27:845,0,27	1/1:0,12:12:36:376,36,0	0/1:2,15:17:0:417,0,0	0/1:7,19:26:99:499,0,151	0/1:3,17:20:13:444,0,13	1/1:2,20:22:12:519,12,0	0/1:4,22:26:25:686,0,25	0/0	0/0	1/1:0,21:21:63:596,63,0	1/1:0,19:19:57:540,57,0	0/1:2,16:18:30:412,0,30	0/0	1/1:2,22:24:18:633,18,0	1/1:2,21:23:3:604,3,0	1/1:2,22:24:18:608,18,0	0/0	0/1:3,11:14:68:288,0,68	0/1:4,29:33:14:825,0,14	1/1:1,18:19:30:553,30,0	1/1:2,18:20:4:588,4,0	0/1:4,27:31:47:724,0,47	1/1:3,32:35:9:913,9,0	1/1:1,16:17:26:476,26,0	0/0	0/0
Nla_1G0004850	Nla_1G0004850	Nla_1G0004850.1	PASS	missense_variant	chr1/1758017	1075/1512	1075/1512	359/503	c.1075A>G	p.Lys359Glu	GT:AD:DP:GQ:PL	0/0	0/0	0/0	1/1:0,3:3:9:82,9,0	0/0	0/0	1/1:0,5:5:15:144,15,0	0/0	0/0	0/0	0/0	0/0	0/0	0/0	0/0	0/0	0/0	0/0	0/0	0/0	0/0	0/0	0/0	0/0	0/0	0/0	0/0	0/0	0/0	0/0	0/0	0/0	0/0	0/0	0/0	0/0	0/0	0/0
Nla_1G0004850	Nla_1G0004850	Nla_1G0004850.1	PASS	synonymous_variant	chr1/1758024	1068/1512	1068/1512	356/503	c.1068C>T	p.Asp356Asp	GT:AD:DP:GQ:PL	0/0	0/0	0/0	0/0	0/0	0/0	0/0	0/0	0/0	0/0	0/0	0/0	0/0	0/0	0/0	0/0	0/0	0/0	0/0	0/0	0/0	0/0	0/0	0/0	0/0	0/0	0/1:16,4:20:99:120,0,481	0/0	0/0	0/0	0/0	0/0	0/0	0/0	0/0	0/0	0/0	0/0
Nla_1G0004850	Nla_1G0004850	Nla_1G0004850.1	PASS	stop_gained	chr1/1758035	1057/1512	1057/1512	353/503	c.1057C>T	p.Gln353*	GT:AD:DP:GQ:PL	0/0	0/0	0/0	0/0	0/0	0/0	0/0	0/0	0/0	0/0	0/0	0/0	0/0	0/0	0/0	0/1:12,4:16:99:100,0,357	0/0	0/0	0/0	0/0	0/0	0/0	0/0	0/0	0/0	0/0	0/1:16,4:20:99:120,0,481	0/0	0/0	0/1:13,3:16:63:63,0,345	0/1:20,4:24:49:49,0,619	0/0	0/0	0/0	0/0	0/0	0/0	0/0
Nla_1G0004850	Nla_1G0004850	Nla_1G0004850.1	PASS	synonymous_variant	chr1/1758054	1038/1512	1038/1512	346/503	c.1038G>A	p.Leu346Leu	GT:AD:DP:GQ:PL	0/0	0/0	0/0	0/0	0/0	0/0	0/1:9,2:11:57:57,0,247	0/0	0/0	0/0	0/0	0/0	0/0	0/0	0/0	0/0	0/0	0/0	0/0	0/0	0/0	0/0	0/0	0/0	0/0	0/0	0/0	0/0	0/0	0/0	0/0	0/0	0/0	0/0	0/0	0/0	0/0	0/0
Nla_1G0004850	Nla_1G0004850	Nla_1G0004850.1	PASS	synonymous_variant	chr1/1758063	1029/1512	1029/1512	343/503	c.1029G>A	p.Val343Val	GT:AD:DP:GQ:PL	0/0	0/0	0/0	0/0	0/0	0/0	0/0	0/0	0/0	0/0	0/0	0/0	0/0	0/0	0/0	0/1:10,4:14:99:110,0,313	0/0	0/1:16,3:19:78:78,0,441	0/0	0/0	0/0	0/0	0/1:10,2:12:54:54,0,323	0/1:8,2:10:60:60,0,300	0/0	0/0	0/1:15,4:19:99:123,0,443	0/1:12,3:15:54:54,0,351	0/0	0/1:12,3:15:90:90,0,339	0/1:17,5:22:99:125,0,551	0/1:10,3:13:43:43,0,317	0/0	0/0	0/1:20,3:23:66:66,0,686	0/1:7,2:9:43:43,0,228	0/0	0/0
Nla_1G0004850	Nla_1G0004850	Nla_1G0004850.1	PASS	synonymous_variant	chr1/1758072	1020/1512	1020/1512	340/503	c.1020C>T	p.Gly340Gly	GT:AD:DP:GQ:PL	0/0	0/0	0/0	0/0	0/0	0/0	0/0	0/0	0/0	1/1:0,13:13:39:471,39,0	0/0	0/0	0/0	0/0	0/0	0/0	0/0	0/0	0/0	0/0	0/0	0/0	0/0	0/0	0/0	0/0	0/0	0/0	0/0	0/0	0/0	0/0	0/0	0/0	0/0	0/0	0/0	0/0
Nla_1G0004850	Nla_1G0004850	Nla_1G0004850.1	PASS;SnpCluster	stop_gained	chr1/1758077	1015/1512	1015/1512	339/503	c.1015C>T	p.Gln339*	GT:AD:DP:GQ:PL	0/0	0/0	0/0	0/0	0/0	0/0	0/1:8,2:10:60:60,0,222	0/0	0/0	0/0	0/0	0/0	0/0	0/0	0/0	0/0	0/0	0/0	0/0	0/0	0/0	0/0	0/0	0/0	0/0	0/0	0/0	0/0	0/0	0/0	0/0	0/0	0/0	0/0	0/0	0/0	0/0	0/0
Nla_1G0004850	Nla_1G0004850	Nla_1G0004850.1	PASS;SnpCluster	synonymous_variant	chr1/1758078	1014/1512	1014/1512	338/503	c.1014G>A	p.Leu338Leu	GT:AD:DP:GQ:PL	1/1:1,18:19:15:617,15,0	0/0	0/0	0/0	0/0	0/0	0/0	0/0	0/0	0/0	0/0	0/0	0/0	0/0	0/0	0/0	0/0	0/0	0/0	0/0	0/0	0/0	0/0	0/0	0/0	0/0	0/0	0/0	0/0	0/0	0/0	0/0	0/0	0/0	0/0	0/0	0/0	0/0
Nla_1G0004850	Nla_1G0004850	Nla_1G0004850.1	PASS	synonymous_variant	chr1/1758084	1008/1512	1008/1512	336/503	c.1008C>T	p.Asp336Asp	GT:AD:DP:GQ:PL	0/0	0/0	0/0	0/0	0/0	0/0	0/0	0/0	0/0	0/0	0/0	0/0	0/0	0/0	0/0	0/1:7,4:11:99:147,0,196	0/0	0/1:13,3:16:87:87,0,353	0/0	0/0	0/0	0/0	0/1:6,2:8:66:66,0,201	0/1:7,2:9:63:63,0,259	0/0	0/0	0/1:13,4:17:99:129,0,388	0/1:7,3:10:69:69,0,212	0/0	0/1:11,3:14:93:93,0,320	0/1:11,5:16:99:143,0,347	0/1:9,3:12:46:46,0,310	0/0	0/0	0/1:14,3:17:84:84,0,519	0/1:4,2:6:72:72,0,151	0/0	0/0
Nla_1G0004850	Nla_1G0004850	Nla_1G0004850.1	PASS	missense_variant	chr1/1758095	997/1512	997/1512	333/503	c.997G>A	p.Asp333Asn	GT:AD:DP:GQ:PL	0/0	0/0	0/0	0/0	0/0	0/0	0/0	0/0	0/0	0/0	0/0	0/0	0/0	0/0	0/0	0/0	1/1:0,6:6:18:212,18,0	0/0	0/0	0/0	0/0	0/0	0/0	0/0	0/0	0/0	0/0	0/0	0/0	0/0	0/0	0/0	0/0	0/0	0/0	0/0	0/0	0/0
Nla_1G0004850	Nla_1G0004850	Nla_1G0004850.1	PASS	missense_variant	chr1/1758101	991/1512	991/1512	331/503	c.991G>A	p.Glu331Lys	GT:AD:DP:GQ:PL	0/0	0/0	0/0	0/0	0/0	0/0	0/1:9,3:12:99:99,0,236	0/0	0/0	0/0	0/0	0/0	0/0	0/0	0/0	0/1:4,4:8:99:156,0,112	0/0	0/1:13,3:16:87:87,0,346	0/0	0/0	0/0	0/0	0/1:3,2:5:75:75,0,99	0/1:8,2:10:60:60,0,307	0/0	0/0	0/1:9,4:13:99:141,0,256	0/1:5,3:8:75:75,0,155	0/0	0/1:8,2:10:60:60,0,229	0/1:8,5:13:99:152,0,301	0/1:3,3:6:99:101,0,111	0/0	0/0	0/1:9,2:11:57:57,0,359	0/0	0/0	0/0
Nla_1G0004850	Nla_1G0004850	Nla_1G0004850.1	PASS	stop_gained	chr1/1758121	971/1512	971/1512	324/503	c.971G>A	p.Trp324*	GT:AD:DP:GQ:PL	0/0	0/0	0/0	0/0	0/0	0/0	0/1:11,3:14:93:93,0,400	0/0	0/0	0/0	0/0	0/0	0/1:16,7:23:99:189,0,483	0/0	0/0	0/1:2,6:8:63:237,0,63	0/0	0/1:14,5:19:99:162,0,346	0/1:13,3:16:82:82,0,383	0/0	0/0	0/1:3,6:9:83:197,0,83	0/1:5,3:8:99:109,0,157	0/1:9,4:13:99:131,0,253	0/0	0/0	0/1:7,5:12:99:187,0,197	0/1:1,5:6:7:174,0,7	0/0	0/0	0/1:5,11:16:99:344,0,148	0/1:3,8:11:82:269,0,82	0/1:13,6:19:99:185,0,358	0/0	0/1:7,5:12:99:158,0,244	0/1:2,2:4:69:69,0,73	0/0	0/0
Nla_1G0004850	Nla_1G0004850	Nla_1G0004850.1	PASS	missense_variant	chr1/1758130	962/1512	962/1512	321/503	c.962G>A	p.Cys321Tyr	GT:AD:DP:GQ:PL	0/0	0/0	0/0	0/1:6,8:14:99:225,0,185	0/0	1/1:0,12:12:36:425,36,0	0/1:5,10:15:99:234,0,165	0/0	0/0	0/0	0/0	0/0	0/0	0/0	0/0	0/0	0/0	0/0	0/0	0/0	0/0	0/0	0/0	0/0	0/0	0/0	0/0	0/0	0/0	0/0	0/0	0/0	0/0	0/0	0/0	0/0	0/0	0/0
Nla_1G0004850	Nla_1G0004850	Nla_1G0004850.1	PASS;SnpCluster	missense_variant	chr1/1758139	953/1512	953/1512	318/503	c.953C>T	p.Ala318Val	GT:AD:DP:GQ:PGT:PID:PL:PS	0|1:14,2:16:42:0|1:1758139_G_A:42,0,569:1758139	0/0	0/0	0/0	0/0	0/0	0/0	0/0	0/0	0|1:11,2:13:51:0|1:1758139_G_A:51,0,456:1758139	0/0	0/0	0/0	0/0	0/0	0/0	0/0	0/0	0/0	0/0	0/0	0/0	0/0	0/0	0/0	0/0	0/0	0/0	0/0	0/0	0/0	0/0	0/0	0/0	0/0	0/0	0/0	0/0
Nla_1G0004850	Nla_1G0004850	Nla_1G0004850.1	PASS;SnpCluster	missense_variant	chr1/1758143	949/1512	949/1512	317/503	c.949C>T	p.His317Tyr	GT:AD:DP:GQ:PGT:PID:PL:PS	0/0	0/0	0/0	0/0	0/0	0/0	0/0	0/0	0/0	0|1:11,2:13:51:0|1:1758139_G_A:51,0,456:1758139	0/0	0/1:10,3:13:44:.:.:44,0,255	0/1:21,13:34:99:.:.:350,0,625	0/0	0/0	0/1:2,7:9:50:.:.:257,0,50	0/0	0/1:14,6:20:99:.:.:185,0,344	0/1:14,4:18:99:.:.:101,0,426	0/0	0/0	0/1:3,7:10:92:.:.:239,0,92	0/1:6,7:13:99:.:.:252,0,184	0/1:9,9:18:99:.:.:279,0,235	0/0	0/0	0/1:5,6:11:99:.:.:214,0,116	0/1:2,8:10:20:.:.:263,0,20	0/0	0/1:6,4:10:99:.:.:123,0,180	0/1:2,13:15:24:.:.:451,0,24	0/1:2,15:17:33:.:.:518,0,33	0/1:12,8:20:99:.:.:249,0,332	0/1:5,5:10:99:.:.:186,0,132	0/1:4,8:12:99:.:.:253,0,114	0/1:2,3:5:69:.:.:91,0,69	0/0	0/0
Nla_1G0004850	Nla_1G0004850	Nla_1G0004850.1	PASS	missense_variant	chr1/1758149	943/1512	943/1512	315/503	c.943G>A	p.Ala315Thr	GT:AD:DP:GQ:PGT:PID:PL:PS	0|1:11,2:13:51:0|1:1758139_G_A:51,0,453:1758139	0/0	0/0	0|1:12,5:17:99:0|1:1758149_C_T:174,0,469:1758149	0/0	0/0	0|1:14,6:20:99:0|1:1758149_C_T:210,0,570:1758149	0/0	0/0	0/0	0/0	0/0	0/0	0/0	0/0	0/0	0/0	0/0	0/0	0/0	0/0	0/0	0/0	0/0	0/0	0/0	0/0	0/0	0/0	0/0	0/0	0/0	0/0	0/0	0/0	0/0	0/0	0/0
Nla_1G0004850	Nla_1G0004850	Nla_1G0004850.1	PASS	synonymous_variant	chr1/1758156	936/1512	936/1512	312/503	c.936C>T	p.Ser312Ser	GT:AD:DP:GQ:PGT:PID:PL:PS	0/0	0/0	0/0	0|1:14,7:21:99:0|1:1758149_C_T:252,0,506:1758149	0/0	0/0	0|1:16,7:23:99:0|1:1758149_C_T:226,0,627:1758149	0/0	0/0	0/0	0/0	0/0	0/0	0/0	0/0	0/0	0/0	0/0	0/0	0/0	0/0	0/0	0/0	0/0	0/0	0/0	0/0	0/0	0/0	0/0	0/0	0/0	0/0	0/0	0/0	0/0	0/0	0/0
Nla_1G0004850	Nla_1G0004850	Nla_1G0004850.1	PASS;SnpCluster	missense_variant	chr1/1758167	925/1512	925/1512	309/503	c.925G>A	p.Glu309Lys	GT:AD:DP:GQ:PGT:PID:PL:PS	0/0	0/0	0/0	0/0	0/0	0/0	0/0	0/0	0/0	0/0	0/0	0|1:12,7:19:99:0|1:1758167_C_T:258,0,483:1758167	0|1:21,23:44:99:0|1:1758167_C_T:903,0,813:1758167	0/0	0/0	0|1:2,12:14:48:0|1:1758167_C_T:498,0,48:1758167	0/0	0|1:14,10:24:99:0|1:1758167_C_T:378,0,558:1758167	0|1:15,6:21:99:0|1:1758167_C_T:207,0,612:1758167	0/0	0/0	0|1:2,11:13:51:0|1:1758167_C_T:456,0,51:1758167	0|1:6,11:17:99:0|1:1758167_C_T:444,0,219:1758167	0|1:14,16:30:99:0|1:1758167_C_T:630,0,540:1758167	0/0	0|1:2,4:6:72:0|1:1758167_C_T:162,0,72:1758167	0|1:4,9:13:99:0|1:1758167_C_T:366,0,141:1758167	0|1:2,15:17:39:0|1:1758167_C_T:621,0,39:1758167	0/0	0|1:3,8:11:99:0|1:1758167_C_T:327,0,102:1758167	0|1:1,14:15:0:0|1:1758167_C_T:585,0,0:1758167	1|1:1,19:20:15:1|1:1758167_C_T:810,15,0:1758167	0|1:12,13:25:99:0|1:1758167_C_T:510,0,465:1758167	0|1:4,9:13:99:0|1:1758167_C_T:366,0,141:1758167	0|1:3,14:17:84:0|1:1758167_C_T:579,0,84:1758167	0|1:2,5:7:69:0|1:1758167_C_T:204,0,69:1758167	0/0	0/0
Nla_1G0004850	Nla_1G0004850	Nla_1G0004850.1	PASS;SnpCluster	synonymous_variant	chr1/1758168	924/1512	924/1512	308/503	c.924C>T	p.Thr308Thr	GT:AD:DP:GQ:PGT:PID:PL:PS	0/0	0/0	0/0	0/0	0/0	0/0	0/0	0/0	0/0	0/0	0/0	0|1:13,7:20:99:0|1:1758167_C_T:255,0,525:1758167	0|1:21,23:44:99:0|1:1758167_C_T:903,0,813:1758167	0/0	0/0	0|1:2,12:14:48:0|1:1758167_C_T:498,0,48:1758167	0/0	0|1:14,10:24:99:0|1:1758167_C_T:378,0,558:1758167	0|1:15,6:21:99:0|1:1758167_C_T:207,0,612:1758167	0/0	0/0	0|1:2,12:14:48:0|1:1758167_C_T:478,0,48:1758167	0|1:6,11:17:99:0|1:1758167_C_T:444,0,219:1758167	0|1:14,16:30:99:0|1:1758167_C_T:630,0,540:1758167	0/0	0|1:2,4:6:72:0|1:1758167_C_T:162,0,72:1758167	0|1:4,9:13:99:0|1:1758167_C_T:366,0,141:1758167	0|1:2,15:17:39:0|1:1758167_C_T:621,0,39:1758167	0/0	0|1:3,8:11:99:0|1:1758167_C_T:327,0,102:1758167	0|1:1,14:15:0:0|1:1758167_C_T:585,0,0:1758167	1|1:1,19:20:15:1|1:1758167_C_T:810,15,0:1758167	0|1:12,13:25:99:0|1:1758167_C_T:510,0,465:1758167	0|1:4,9:13:99:0|1:1758167_C_T:366,0,141:1758167	0|1:3,14:17:84:0|1:1758167_C_T:579,0,84:1758167	0|1:2,5:7:69:0|1:1758167_C_T:204,0,69:1758167	0/0	0/0
Nla_1G0004850	Nla_1G0004850	Nla_1G0004850.1	PASS;SnpCluster	stop_gained	chr1/1758173	919/1512	919/1512	307/503	c.919C>T	p.Gln307*	GT:AD:DP:GQ:PGT:PID:PL:PS	0/0	0/0	0/0	0/1:16,11:27:99:.:.:333,0,339	0/0	0/0	0/1:19,9:28:99:.:.:260,0,461	0|1:2,2:4:58:0|1:1758173_G_A:58,0,78:1758173	0/0	0/0	0/0	0|1:13,7:20:99:0|1:1758167_C_T:255,0,525:1758167	0|1:22,27:49:99:0|1:1758167_C_T:1039,0,843:1758167	0/0	0/0	0|1:3,12:15:87:0|1:1758167_C_T:495,0,87:1758167	0/0	0|1:12,9:21:99:0|1:1758167_C_T:342,0,477:1758167	0|1:16,7:23:99:0|1:1758167_C_T:226,0,651:1758167	0/0	0/0	0|1:2,12:14:48:0|1:1758167_C_T:478,0,48:1758167	0|1:7,10:17:99:0|1:1758167_C_T:399,0,264:1758167	0|1:15,16:31:99:0|1:1758167_C_T:627,0,582:1758167	0/0	0|1:2,5:7:69:0|1:1758167_C_T:185,0,69:1758167	0|1:4,9:13:99:0|1:1758167_C_T:366,0,141:1758167	0|1:2,15:17:39:0|1:1758167_C_T:621,0,39:1758167	0/0	0|1:3,8:11:99:0|1:1758167_C_T:327,0,102:1758167	1|1:1,15:16:3:1|1:1758167_C_T:610,3,0:1758167	1|1:1,18:19:12:1|1:1758167_C_T:765,12,0:1758167	0|1:11,15:26:99:0|1:1758167_C_T:595,0,417:1758167	0|1:4,9:13:99:0|1:1758167_C_T:366,0,141:1758167	0|1:3,14:17:84:0|1:1758167_C_T:579,0,84:1758167	0|1:2,5:7:69:0|1:1758167_C_T:204,0,69:1758167	0/0	0/0
Nla_1G0004850	Nla_1G0004850	Nla_1G0004850.1	PASS;SnpCluster	synonymous_variant	chr1/1758177	915/1512	915/1512	305/503	c.915C>T	p.Ala305Ala	GT:AD:DP:GQ:PGT:PID:PL:PS	0/0	0/0	0/0	0/0	0/0	0/0	0/0	0|1:2,2:4:58:0|1:1758173_G_A:58,0,78:1758173	0/0	0/0	0/0	0|1:11,7:18:99:0|1:1758167_C_T:261,0,441:1758167	0|1:21,28:49:99:0|1:1758167_C_T:1064,0,792:1758167	0/0	0/0	0/0	0/0	0/0	0/0	0/0	0/0	0/0	0/0	0/0	0/0	0/0	0/0	0/0	0/0	0/0	0/0	0/0	0|1:9,16:25:99:0|1:1758167_C_T:630,0,330:1758167	0|1:4,9:13:99:0|1:1758167_C_T:366,0,141:1758167	0/0	0/0	0/0	0/0
Nla_1G0004850	Nla_1G0004850	Nla_1G0004850.1	PASS	missense_variant	chr1/1758182	910/1512	910/1512	304/503	c.910A>G	p.Thr304Ala	GT:AD:DP:GQ:PGT:PID:PL:PS	1/1:0,15:15:45:.:.:495,45,0	0/0	1/1:0,2:2:6:.:.:50,6,0	0/0	0/0	0/0	0/0	0/1:3,2:5:38:.:.:38,0,105	0/0	1/1:0,11:11:33:.:.:364,33,0	0/0	0/1:8,9:17:99:.:.:231,0,291	0/1:29,19:48:99:.:.:587,0,1157	0/0	0/0	0/0	1/1:0,7:7:21:.:.:282,21,0	0/1:13,7:20:99:.:.:165,0,439	0/1:10,10:20:99:.:.:280,0,343	0/0	0/0	0/1:13,3:16:61:.:.:61,0,496	0|1:12,9:21:99:1|0:1758167_C_T:270,0,439:1758167	0/1:24,11:35:99:.:.:295,0,845	0/0	0/0	0/0	0/0	0/0	0/0	0/0	0/0	0/1:18,7:25:99:.:.:119,0,694	0/1:9,4:13:81:.:.:81,0,363	0/0	0/0	0/0	0/0
Nla_1G0004850	Nla_1G0004850	Nla_1G0004850.1	PASS	missense_variant	chr1/1758191	901/1512	901/1512	301/503	c.901G>A	p.Glu301Lys	GT:AD:DP:GQ:PL	0/0	0/0	0/0	0/0	0/0	0/0	0/0	0/1:2,3:5:64:64,0,75	0/0	0/0	0/0	0/0	0/0	0/0	0/0	0/0	0/0	0/0	0/0	0/0	0/0	0/0	0/0	0/0	0/0	0/0	0/0	0/0	0/0	0/0	0/0	0/0	0/0	0/0	0/0	0/0	0/0	0/0
Nla_1G0004850	Nla_1G0004850	Nla_1G0004850.1	PASS;SnpCluster	missense_variant	chr1/1758211	881/1512	881/1512	294/503	c.881C>T	p.Ala294Val	GT:AD:DP:GQ:PGT:PID:PL:PS	0/0	0/0	0/0	0/1:24,17:41:99:.:.:457,0,528	0/0	0/0	0/1:21,8:29:99:.:.:231,0,550	0/1:2,3:5:38:.:.:64,0,38	0/0	0/0	0|1:2,4:6:72:0|1:1758211_G_A:162,0,72:1758211	0/0	0/0	0/0	0/0	0/0	0/0	0/0	0/0	0/0	0/0	0/0	0/0	0/0	0/0	0/0	0/0	0/0	0/0	0/0	0/0	0/0	0/0	0/0	0/0	0/0	0/0	0/0
Nla_1G0004850	Nla_1G0004850	Nla_1G0004850.1	PASS;SnpCluster	missense_variant	chr1/1758212	880/1512	880/1512	294/503	c.880G>A	p.Ala294Thr	GT:AD:DP:GQ:PGT:PID:PL:PS	0/0	0/0	0/0	0/0	0/0	0/0	0/0	0/0	0/0	0/0	0|1:2,4:6:72:0|1:1758211_G_A:162,0,72:1758211	0/0	0/0	0/0	0/0	0/0	0/1:1,9:10:12:.:.:289,0,12	0/0	0/0	0/0	0/0	0/0	0/0	0/0	0/0	0/0	0/0	0/0	0/0	0/0	0/0	0/0	0/0	0/0	0/0	0/0	0/0	0/0
Nla_1G0004850	Nla_1G0004850	Nla_1G0004850.1	PASS;SnpCluster	synonymous_variant	chr1/1758216	876/1512	876/1512	292/503	c.876C>T	p.Gly292Gly	GT:AD:DP:GQ:PGT:PID:PL:PS	0/0	0/0	0/0	0/0	0/0	0/0	0/0	0/0	0/0	0/0	0/0	0/0	0/0	0/0	0/0	0/0	0/0	0/0	0/0	0/0	0/0	0/0	0/0	0/0	0/0	0/0	0/0	0/0	0/0	0/0	0/0	0/0	0/0	0/0	0/0	0|1:13,2:15:45:0|1:1758216_G_A:45,0,540:1758216	0/0	0/0
Nla_1G0004850	Nla_1G0004850	Nla_1G0004850.1	PASS	missense_variant	chr1/1758226	866/1512	866/1512	289/503	c.866G>A	p.Cys289Tyr	GT:AD:DP:GQ:PGT:PID:PL:PS	0/0	0/0	0/0	0/1:24,17:41:99:.:.:456,0,517	0/0	0/0	0/1:24,8:32:99:.:.:221,0,623	0/0	0/0	0/0	0/0	0/0	0/0	0/0	0/0	0/0	0/0	0/0	0/0	0/0	0/0	0/0	0/0	0/0	0/0	0/0	0/0	0/0	0/0	0/0	0/0	0/0	0/0	0/0	0/0	0|1:14,3:17:74:0|1:1758216_G_A:74,0,559:1758216	0/0	0/0
Nla_1G0004850	Nla_1G0004850	Nla_1G0004850.1	PASS	synonymous_variant	chr1/1758237	855/1512	855/1512	285/503	c.855G>A	p.Leu285Leu	GT:AD:DP:GQ:PGT:PID:PL:PS	0/0	0/0	0/1:1,3:4:13:.:.:63,0,13	0/1:22,21:43:99:.:.:416,0,800	0/0	0/1:5,28:33:85:.:.:754,0,85	0/1:9,25:34:99:.:.:623,0,303	1/1:0,4:4:12:.:.:99,12,0	0/0	0|1:24,4:28:96:0|1:1758237_C_T:96,0,996:1758237	0/1:2,6:8:25:.:.:131,0,25	0/1:13,8:21:99:.:.:187,0,276	0/1:26,38:64:99:.:.:857,0,681	0/0	0/0	0/1:6,18:24:99:.:.:440,0,111	0/0	0|1:17,13:30:99:0|1:1758237_C_T:484,0,614:1758237	0|1:25,10:35:99:0|1:1758237_C_T:345,0,979:1758237	0/0	0/0	0/1:5,21:26:51:.:.:483,0,51	0/1:12,16:28:99:.:.:354,0,294	0/1:22,28:50:99:.:.:599,0,488	0/0	1/1:1,11:12:11:.:.:250,11,0	1/1:2,19:21:14:.:.:525,14,0	1/1:2,26:28:34:.:.:676,34,0	0/0	1/1:2,18:20:11:.:.:468,11,0	1/1:1,25:26:51:.:.:677,51,0	1/1:0,35:35:99:.:.:946,105,0	0/1:5,22:27:47:.:.:512,0,47	0/1:4,14:18:47:.:.:352,0,47	1|1:0,16:16:48:1|1:1758237_C_T:720,48,0:1758237	0/1:2,16:18:36:.:.:615,0,36	0/0	0/0
Nla_1G0004850	Nla_1G0004850	Nla_1G0004850.1	PASS	missense_variant	chr1/1758246	846/1512	846/1512	282/503	c.846G>A	p.Met282Ile	GT:AD:DP:GQ:PGT:PID:PL:PS	0/0	0/0	0/0	0/1:22,19:41:99:.:.:691,0,846	0/0	0/1:33,4:37:48:.:.:48,0,1290	0/1:27,9:36:99:.:.:259,0,1073	0/0	0/0	0|1:24,4:28:96:0|1:1758237_C_T:96,0,996:1758237	0/0	0/0	0/0	0/0	0/0	0/0	0/0	0|1:16,13:29:99:0|1:1758237_C_T:487,0,597:1758237	0|1:23,10:33:99:0|1:1758237_C_T:351,0,936:1758237	0/0	0/0	0/0	0/0	0/0	0/0	0/0	0/0	0/0	0/0	0/0	0/0	0/0	0/0	0/0	1|1:0,16:16:48:1|1:1758237_C_T:720,48,0:1758237	0/1:7,11:18:99:.:.:264,0,220	0/0	0/0
Nla_1G0004850	Nla_1G0004850	Nla_1G0004850.1	PASS	missense_variant	chr1/1758257	835/1512	835/1512	279/503	c.835A>G	p.Lys279Glu	GT:AD:DP:GQ:PL	0/0	0/0	0/0	0/0	0/0	0/0	0/0	0/0	0/0	0/0	0/0	0/0	0/0	0/0	0/0	0/0	0/0	0/0	0/0	0/0	0/0	0/0	0/0	0/0	0/0	0/0	0/0	0/0	0/0	0/0	0/0	0/0	0/0	0/0	0/0	0/0	0/0	0/0
Nla_1G0004850	Nla_1G0004850	Nla_1G0004850.1	PASS	synonymous_variant	chr1/1758264	828/1512	828/1512	276/503	c.828G>A	p.Leu276Leu	GT:AD:DP:GQ:PGT:PID:PL:PS	0/0	0/0	0/0	0/0	0/0	0/0	0/0	1/1:0,4:4:12:.:.:99,12,0	0/0	0/0	0/0	0|1:11,11:22:99:0|1:1758264_C_T:429,0,425:1758264	0|1:29,38:67:99:0|1:1758264_C_T:1468,0,1060:1758264	0/0	0/0	0|1:7,17:24:99:0|1:1758264_C_T:693,0,243:1758264	0/0	0|1:17,15:32:99:0|1:1758264_C_T:579,0,628:1758264	0|1:25,10:35:99:0|1:1758264_C_T:345,0,999:1758264	0/0	0/0	0|1:5,19:24:99:0|1:1758264_C_T:727,0,142:1758264	0|1:13,16:29:99:0|1:1758264_C_T:633,0,474:1758264	0|1:22,26:48:99:0|1:1758264_C_T:995,0,802:1758264	0/0	0|1:1,10:11:12:0|1:1758264_C_T:417,0,12:1758264	1|1:1,20:21:18:1|1:1758264_C_T:855,18,0:1758264	1|1:1,27:28:39:1|1:1758264_C_T:1110,39,0:1758264	0/0	0|1:4,14:18:99:0|1:1758264_C_T:576,0,106:1758264	1|1:0,22:22:66:1|1:1758264_C_T:915,66,0:1758264	1|1:0,34:34:99:1|1:1758264_C_T:1489,102,0:1758264	0|1:3,21:24:63:0|1:1758264_C_T:855,0,63:1758264	1|1:1,16:17:6:1|1:1758264_C_T:675,6,0:1758264	1|1:0,18:18:54:1|1:1758264_C_T:810,54,0:1758264	0/1:6,14:20:99:.:.:361,0,169	0/0	0/0
Nla_1G0004850	Nla_1G0004850	Nla_1G0004850.1	PASS	synonymous_variant	chr1/1758270	822/1512	822/1512	274/503	c.822C>T	p.Ser274Ser	GT:AD:DP:GQ:PGT:PID:PL:PS	0/0	0/0	0/0	0/0	0/0	0/0	0/0	0/0	0/0	0/0	0/0	0|1:10,11:21:99:0|1:1758264_C_T:432,0,387:1758264	0|1:27,36:63:99:0|1:1758264_C_T:1430,0,1022:1758264	0/0	0/0	0|1:7,17:24:99:0|1:1758264_C_T:693,0,243:1758264	0/0	0|1:17,15:32:99:0|1:1758264_C_T:579,0,628:1758264	0|1:24,11:35:99:0|1:1758264_C_T:369,0,975:1758264	0/0	0/0	0|1:5,17:22:99:0|1:1758264_C_T:684,0,148:1758264	0|1:12,16:28:99:0|1:1758264_C_T:636,0,452:1758264	0|1:19,26:45:99:0|1:1758264_C_T:1004,0,720:1758264	0/0	0|1:1,10:11:12:0|1:1758264_C_T:417,0,12:1758264	1|1:1,20:21:18:1|1:1758264_C_T:855,18,0:1758264	1|1:1,26:27:36:1|1:1758264_C_T:1084,36,0:1758264	0/0	0|1:3,14:17:84:0|1:1758264_C_T:579,0,84:1758264	1|1:0,21:21:63:1|1:1758264_C_T:890,63,0:1758264	1|1:0,33:33:99:1|1:1758264_C_T:1465,99,0:1758264	0|1:3,22:25:60:0|1:1758264_C_T:874,0,60:1758264	1|1:1,16:17:6:1|1:1758264_C_T:675,6,0:1758264	1|1:0,18:18:54:1|1:1758264_C_T:810,54,0:1758264	0/1:4,16:20:52:.:.:660,0,52	0/0	0/0
Nla_1G0004850	Nla_1G0004850	Nla_1G0004850.1	PASS	synonymous_variant	chr1/1758291	801/1512	801/1512	267/503	c.801C>T	p.Thr267Thr	GT:AD:DP:GQ:PL	0/0	0/0	0/0	0/1:20,15:35:99:298,0,462	0/0	0/1:32,7:39:99:108,0,863	0/1:25,9:34:99:181,0,613	0/0	0/0	0/0	0/0	0/0	0/0	0/0	0/0	0/0	0/0	0/0	0/0	0/0	0/0	0/0	0/0	0/0	0/0	0/0	0/0	0/0	0/0	0/0	0/0	0/0	0/0	0/0	0/0	0/0	0/0	0/0
Nla_1G0004850	Nla_1G0004850	Nla_1G0004850.1	PASS	missense_variant	chr1/1758304	788/1512	788/1512	263/503	c.788C>T	p.Ser263Leu	GT:AD:DP:GQ:PL	0/0	0/0	0/0	0/0	0/0	0/0	0/0	0/0	0/0	0/0	0/0	0/1:11,7:18:99:137,0,275	0/1:34,22:56:99:480,0,866	0/0	0/0	0/1:14,7:21:99:152,0,393	0/0	0/1:11,19:30:99:480,0,240	0/1:10,25:35:99:603,0,189	0/0	0/0	0/1:17,4:21:67:67,0,468	0/1:18,11:29:99:255,0,468	0/1:22,14:36:99:332,0,577	0/0	0/0	0/0	0/0	0/0	0/0	0/0	0/0	0/0	0/0	0/0	0/0	0/0	0/0
Nla_1G0004850	Nla_1G0004850	Nla_1G0004850.1	SnpCluster	synonymous_variant	chr1/1758312	780/1512	780/1512	260/503	c.780G>A	p.Leu260Leu	GT:AD:DP:GQ:PL	0/0	0/0	0/0	0/0	0/0	0/0	0/0	0/0	0/0	0/0	0/0	0/0	0/0	0/0	0/0	0/0	0/0	0/0	0/0	0/0	0/0	0/0	0/0	0/0	0/1:1,3:4:30:120,0,30	0/0	0/0	0/0	0/0	0/1:12,4:16:91:91,0,379	0/0	0/0	0/0	0/0	0/0	0/0	0/0	0/0
Nla_1G0004850	Nla_1G0004850	Nla_1G0004850.1	PASS;SnpCluster	missense_variant	chr1/1758316	776/1512	776/1512	259/503	c.776G>A	p.Arg259His	GT:AD:DP:GQ:PGT:PID:PL:PS	0|1:27,8:35:99:0|1:1758316_C_T:255,0,1110:1758316	0/0	0/0	0/0	0/0	0/0	0/0	0/0	0/0	0/0	0/0	0/0	0/0	0/0	0/0	0/0	0/0	0/0	0/0	0/0	0/0	0/0	0/0	0/0	0/0	0/0	0/0	0/0	0/0	0/0	0/0	0/0	0/0	0/0	0/0	0/0	0/0	0/0
Nla_1G0004850	Nla_1G0004850	Nla_1G0004850.1	PASS;SnpCluster	missense_variant	chr1/1758317	775/1512	775/1512	259/503	c.775C>T	p.Arg259Cys	GT:AD:DP:GQ:PGT:PID:PL:PS	0|1:27,8:35:99:0|1:1758316_C_T:255,0,1110:1758316	0/0	0/0	0/0	0/0	0/0	0/0	0/0	0/0	0/0	0/0	0/0	0/0	0/0	0/0	0/0	0/0	0/0	0/0	0/0	0/0	0/0	0/0	0/0	0/0	0/0	0/0	0/0	0/0	0/0	0/0	0/0	0/0	0/0	0/0	0/0	0/0	0/0
Nla_1G0004850	Nla_1G0004850	Nla_1G0004850.1	PASS;SnpCluster	synonymous_variant	chr1/1758327	765/1512	765/1512	255/503	c.765T>C	p.His255His	GT:AD:DP:GQ:PGT:PID:PL:PS	0/0	0/0	0/0	0/0	0/0	0/0	0/0	0/0	0/0	0/0	0/0	0/0	0/0	1|1:0,1:1:3:1|1:1758327_A_G:43,3,0:1758327	0/1:1,4:5:23:.:.:153,0,23	0/0	0/0	0/0	0/0	0/0	0/0	0/1:17,5:22:96:.:.:96,0,588	0/0	0/0	0/0	0/0	0/0	0/0	0/0	0/0	0/1:12,4:16:51:.:.:51,0,388	0/0	0/0	0|1:14,4:18:99:0|1:1758327_A_G:126,0,515:1758327	0/0	0/0	0/0	0/0
Nla_1G0004850	Nla_1G0004850	Nla_1G0004850.1	SnpCluster	missense_variant	chr1/1758329	763/1512	763/1512	255/503	c.763C>T	p.His255Tyr	GT:AD:DP:GQ:PGT:PID:PL:PS	0/0	0/0	1|1:1,3:4:2:1|1:1758329_G_A:105,2,0:1758329	0/0	0/0	0/0	0/0	1/1:0,2:2:6:.:.:49,6,0	0/0	0/0	0|1:2,8:10:60:0|1:1758329_G_A:289,0,60:1758329	0/0	0/0	0/0	0/0	0/0	0/0	0/0	0/0	0/0	0/0	0/0	0/0	0/0	0|1:2,3:5:75:0|1:1758329_G_A:120,0,75:1758329	0/0	0/0	0/0	0/0	0|1:10,4:14:99:0|1:1758329_G_A:138,0,388:1758329	0/0	0/0	0/0	0/0	0/0	0/0	0/0	0/0
Nla_1G0004850	Nla_1G0004850	Nla_1G0004850.1	SnpCluster	missense_variant	chr1/1758336	756/1512	756/1512	252/503	c.756G>A	p.Met252Ile	GT:AD:DP:GQ:PGT:PID:PL:PS	0/0	0/0	0/0	0/0	0/0	0/0	0/0	0/0	0/0	0/0	0/0	0/0	0/0	0/0	0/0	0/0	0/0	0/0	0/0	0/0	0/0	0/0	0/0	0/0	0|1:2,3:5:75:0|1:1758329_G_A:120,0,75:1758329	0/0	0/0	0/0	0/0	0|1:10,4:14:99:0|1:1758329_G_A:138,0,388:1758329	0/0	0/0	0/0	0/0	0/1:9,2:11:40:.:.:40,0,246	0/1:14,3:17:84:.:.:84,0,455	0/0	0/0
Nla_1G0004850	Nla_1G0004850	Nla_1G0004850.1	PASS;SnpCluster	synonymous_variant	chr1/1758339	753/1512	753/1512	251/503	c.753T>C	p.Leu251Leu	GT:AD:DP:GQ:PGT:PID:PL:PS	0/0	0/0	0/0	0/0	0/0	0/0	0/0	0/0	0/0	0/0	0/0	0/0	0/0	1|1:0,2:2:6:1|1:1758327_A_G:71,6,0:1758327	0/1:2,6:8:25:.:.:158,0,25	0/0	0/0	0/0	0/0	0/0	0/0	0/1:12,6:18:99:.:.:115,0,341	0/0	0/0	0/0	0/0	0/0	0/0	0/0	0/0	0/1:10,4:14:57:.:.:57,0,332	0/0	0/1:11,2:13:44:.:.:44,0,313	0|1:11,4:15:99:0|1:1758327_A_G:135,0,450:1758327	0/0	0/0	0/0	0/0
Nla_1G0004850	Nla_1G0004850	Nla_1G0004850.1	PASS	synonymous_variant	chr1/1758345	747/1512	747/1512	249/503	c.747C>T	p.Asn249Asn	GT:AD:DP:GQ:PGT:PID:PL:PS	0|1:27,6:33:99:0|1:1758345_G_A:171,0,1116:1758345	0/0	0/0	0/1:10,7:17:99:.:.:140,0,230	0/0	0/1:6,20:26:99:.:.:654,0,128	0/1:4,20:24:51:.:.:517,0,51	0/0	0/0	0/0	0/0	0/0	0/0	0/0	0/0	0/0	0/0	0/0	0/0	0/0	0/0	0/0	0/0	0/0	0/0	0/0	0/0	0/0	0/0	0/0	0/0	0/0	0/0	0/0	0/0	0/0	0/0	0/0
Nla_1G0004850	Nla_1G0004850	Nla_1G0004850.1	PASS	synonymous_variant	chr1/1758351	741/1512	741/1512	247/503	c.741C>T	p.Gly247Gly	GT:AD:DP:GQ:PGT:PID:PL:PS	0|1:29,6:35:99:0|1:1758345_G_A:165,0,1179:1758345	0/0	1|1:0,2:2:6:1|1:1758329_G_A:90,6,0:1758329	0/0	0/0	0/0	0/0	0/0	0/0	0/0	0|1:2,6:8:66:0|1:1758329_G_A:246,0,66:1758329	0/0	0/0	0/0	0/0	0/0	0/0	0/0	0/0	0/0	0/0	0/0	0/0	0/0	0/1:5,3:8:99:.:.:103,0,118	0/0	0/0	0/0	0/0	0/0	0/0	0/0	0/0	0/0	0/0	0/0	0/0	0/0
Nla_1G0004850	Nla_1G0004850	Nla_1G0004850.1	PASS;SnpCluster	stop_gained	chr1/1758368	724/1512	724/1512	242/503	c.724C>T	p.Gln242*	GT:AD:DP:GQ:PGT:PID:PL:PS	0/0	0/0	0/0	0/0	0/0	0/0	0/0	0/0	0/0	0/0	0|1:2,3:5:75:0|1:1758329_G_A:120,0,75:1758329	0/0	0/0	0/0	0/0	0/0	0/0	0/0	0/0	0/0	0/0	0/0	0/0	0/0	0/0	0/0	0/0	0/0	0/0	0/0	0/0	0/0	0/0	0/0	0/0	0/0	0/0	0/0
Nla_1G0004850	Nla_1G0004850	Nla_1G0004850.1	SnpCluster	missense_variant	chr1/1758371	721/1512	721/1512	241/503	c.721G>A	p.Glu241Lys	GT:AD:DP:GQ:PGT:PID:PL:PS	0/0	0/0	0/0	0/1:4,3:7:75:.:.:75,0,134	0/0	0/1:14,4:18:91:.:.:91,0,554	0/1:13,4:17:99:.:.:104,0,521	0/0	0/0	0/0	0/0	0/0	0/0	0/0	0/0	0/0	0/0	0/0	0/0	0/0	0/0	0/0	0/0	0/0	0/1:5,2:7:64:.:.:64,0,121	0/0	0/0	0/0	0/0	0/0	0/0	0/0	0/0	0/0	0/1:13,3:16:69:.:.:69,0,457	0/0	0/0	0/0
Nla_1G0004850	Nla_1G0004850	Nla_1G0004850.1	PASS	missense_variant	chr1/1758377	715/1512	715/1512	239/503	c.715G>A	p.Glu239Lys	GT:AD:DP:GQ:PGT:PID:PL:PS	0/0	0/0	0/0	0/0	0/0	0/1:4,11:15:99:.:.:374,0,135	0/1:4,12:16:99:.:.:353,0,132	0/0	0/0	0/0	0|1:2,3:5:75:0|1:1758329_G_A:120,0,75:1758329	0|1:2,8:10:47:0|1:1758377_C_T:330,0,47:1758377	0|1:19,9:28:99:0|1:1758377_C_T:321,0,771:1758377	0/0	0/0	0/1:9,4:13:99:.:.:100,0,204	0|1:6,6:12:99:1|0:1758368_G_A:192,0,153:1758368	0|1:14,4:18:99:0|1:1758377_C_T:126,0,576:1758377	0|1:11,3:14:93:0|1:1758377_C_T:93,0,447:1758377	0/0	0/0	0|1:12,5:17:99:0|1:1758377_C_T:172,0,486:1758377	0|1:10,6:16:99:0|1:1758377_C_T:222,0,402:1758377	0|1:13,6:19:99:0|1:1758377_C_T:208,0,528:1758377	0/0	0/0	0|1:3,6:9:99:0|1:1758377_C_T:222,0,108:1758377	0|1:4,6:10:99:0|1:1758377_C_T:240,0,150:1758377	0/0	0/1:4,2:6:48:.:.:48,0,123	0|1:4,4:8:99:0|1:1758377_C_T:156,0,156:1758377	0|1:2,7:9:63:0|1:1758377_C_T:286,0,63:1758377	0|1:6,8:14:99:0|1:1758377_C_T:308,0,228:1758377	0|1:8,5:13:99:0|1:1758377_C_T:186,0,321:1758377	0|1:8,8:16:99:0|1:1758377_C_T:312,0,312:1758377	0|1:10,6:16:99:0|1:1758377_C_T:209,0,402:1758377	0/0	0/0
Nla_1G0004850	Nla_1G0004850	Nla_1G0004850.1	PASS	synonymous_variant	chr1/1758384	708/1512	708/1512	236/503	c.708C>T	p.Phe236Phe	GT:AD:DP:GQ:PGT:PID:PL:PS	0/0	0/0	0/0	0/0	0/0	0/0	0/0	0/0	0/0	0/0	0/0	0|1:1,8:9:18:0|1:1758377_C_T:333,0,18:1758377	0|1:19,9:28:99:0|1:1758377_C_T:321,0,771:1758377	0/0	0/0	0/1:11,2:13:49:.:.:49,0,415	0/0	0|1:14,4:18:99:0|1:1758377_C_T:126,0,576:1758377	0|1:10,3:13:96:0|1:1758377_C_T:96,0,411:1758377	0/0	0/0	0|1:11,4:15:99:0|1:1758377_C_T:135,0,450:1758377	0|1:10,6:16:99:0|1:1758377_C_T:222,0,402:1758377	0|1:13,4:17:99:0|1:1758377_C_T:129,0,534:1758377	0/1:5,2:7:63:.:.:63,0,120	0|1:1,4:5:30:0|1:1758384_G_A:165,0,30:1758384	0|1:3,5:8:99:0|1:1758377_C_T:201,0,111:1758377	0|1:4,6:10:99:0|1:1758377_C_T:240,0,150:1758377	0/0	0/1:2,4:6:31:.:.:162,0,31	0|1:4,4:8:99:0|1:1758377_C_T:156,0,156:1758377	0|1:2,6:8:66:0|1:1758377_C_T:246,0,66:1758377	0|1:6,7:13:99:0|1:1758377_C_T:276,0,231:1758377	0|1:8,5:13:99:0|1:1758377_C_T:186,0,321:1758377	0|1:8,9:17:99:0|1:1758377_C_T:341,0,309:1758377	0|1:14,5:19:99:0|1:1758377_C_T:168,0,492:1758377	0/0	0/0
Nla_1G0004850	Nla_1G0004850	Nla_1G0004850.1	PASS	synonymous_variant	chr1/1758402	690/1512	690/1512	230/503	c.690C>T	p.Phe230Phe	GT:AD:DP:GQ:PGT:PID:PL:PS	0/0	0/0	0/0	0/0	0/0	0/0	0/0	0/0	0/0	0/0	0/0	1/1:0,7:7:21:.:.:236,21,0	0/1:4,18:22:33:.:.:724,0,33	0/0	0/0	0/1:8,4:12:99:.:.:110,0,162	0/0	1/1:1,14:15:15:.:.:528,15,0	0/1:2,11:13:10:.:.:382,0,10	0/0	0/0	0/1:10,5:15:99:.:.:125,0,202	0/1:4,11:15:54:.:.:411,0,54	0/1:5,12:17:73:.:.:384,0,73	0/0	0|1:1,4:5:30:0|1:1758384_G_A:165,0,30:1758384	0/1:3,4:7:53:.:.:125,0,53	0/1:4,5:9:72:.:.:150,0,72	0/0	0/1:2,5:7:28:.:.:178,0,28	0/1:4,4:8:75:.:.:133,0,75	0/1:2,4:6:31:.:.:117,0,31	0/1:6,6:12:99:.:.:142,0,112	0|1:8,3:11:99:0|1:1758377_C_T:102,0,327:1758377	0/1:13,3:16:40:.:.:40,0,329	0/1:14,4:18:88:.:.:88,0,292	0/0	0/0
Nla_1G0004850	Nla_1G0004850	Nla_1G0004850.1	PASS;SnpCluster	synonymous_variant	chr1/1758426	666/1512	666/1512	222/503	c.666C>T	p.Thr222Thr	GT:AD:DP:GQ:PGT:PID:PL:PS	0/0	0/0	0/0	0/0	0/0	0/0	0/0	0/0	0/0	0/0	0/0	0/0	0/1:10,9:19:99:.:.:309,0,327	0/0	0/0	0/0	0/0	0/0	0/0	0/0	0/0	0/0	0/0	0/0	0/0	0|1:2,4:6:56:0|1:1758384_G_A:130,0,56:1758384	0/0	0/0	0/0	0/0	0/0	0/0	0/0	0/0	0/0	0/0	0/0	0/0
Nla_1G0004850	Nla_1G0004850	Nla_1G0004850.1	PASS;SnpCluster	synonymous_variant	chr1/1758429	663/1512	663/1512	221/503	c.663T>C	p.Ser221Ser	GT:AD:DP:GQ:PL	0/0	0/0	0/0	0/0	0/0	0/0	0/0	1/1:0,2:2:6:67,6,0	0/0	0/0	1/1:0,2:2:6:84,6,0	0/0	0/0	0/0	0/0	0/0	0/0	0/0	0/0	0/0	0/0	0/0	0/0	0/0	0/0	0/0	0/0	0/0	0/0	0/0	0/0	0/0	0/0	0/0	0/0	0/0	0/0	0/0
Nla_1G0004850	Nla_1G0004850	Nla_1G0004850.1	PASS	synonymous_variant	chr1/1758441	651/1512	651/1512	217/503	c.651C>T	p.Asp217Asp	GT:AD:DP:GQ:PL	0/0	0/0	0/0	0/0	0/0	1/1:0,2:2:6:74,6,0	1/1:0,4:4:12:141,12,0	0/0	0/0	0/0	0/0	0/0	0/0	0/0	0/0	0/0	0/0	0/0	0/0	0/0	0/0	0/0	0/0	0/0	0/0	0/0	0/0	0/0	0/0	0/0	0/0	0/0	0/0	0/0	0/0	0/0	0/0	0/0
Nla_1G0004850	Nla_1G0004850	Nla_1G0004850.1	PASS;SnpCluster	missense_variant	chr1/1758449	643/1512	643/1512	215/503	c.643G>A	p.Asp215Asn	GT:AD:DP:GQ:PGT:PID:PL:PS	0/0	0/0	0/0	0/0	0/0	0/0	0/0	0/0	0/0	0/0	0/0	0/0	0/0	0/0	0/0	0/0	0/0	0/0	0/0	0/0	0/0	0/0	0/0	0/0	0/0	0/0	0/0	0/0	0/0	0/0	0/0	0/0	0/0	0/0	0/0	0/0	0/0	0/0
Nla_1G0004850	Nla_1G0004850	Nla_1G0004850.1	SnpCluster	synonymous_variant	chr1/1758453	639/1512	639/1512	213/503	c.639C>T	p.Thr213Thr	GT:AD:DP:GQ:PGT:PID:PL:PS	0/0	0/0	0/0	0/0	0/0	0/0	0/0	0/0	0/0	0/0	0/0	1/1:0,2:2:6:.:.:87,6,0	0/1:3,6:9:65:.:.:228,0,65	0/0	0/0	0/1:6,2:8:43:.:.:43,0,144	0/0	0/1:1,4:5:15:.:.:136,0,15	0/1:2,2:4:37:.:.:52,0,37	0/0	0/0	0/0	0/1:3,4:7:60:.:.:130,0,60	0/1:3,5:8:50:.:.:178,0,50	0|1:4,4:8:99:0|1:1758453_G_A:156,0,156:1758453	1|1:0,4:4:12:1|1:1758453_G_A:160,12,0:1758453	0/0	0/0	0/0	0/0	0/0	0/0	0/0	0/0	0|1:6,6:12:99:0|1:1758453_G_A:234,0,234:1758453	0/0	0/0	0/0
Nla_1G0004850	Nla_1G0004850	Nla_1G0004850.1	PASS	missense_variant	chr1/1758459	633/1512	633/1512	211/503	c.633G>A	p.Met211Ile	GT:AD:DP:GQ:PGT:PID:PL:PS	0/0	0/0	0/0	0/0	0/0	0/0	0/0	0/0	0/0	0/0	0/0	1/1:0,2:2:6:.:.:69,6,0	0/1:5,2:7:46:.:.:46,0,194	0/0	0/0	0/0	0/0	0/0	0/0	0/0	0/0	0/0	0/0	0/0	0|1:4,4:8:99:0|1:1758453_G_A:156,0,156:1758453	0/0	0/0	0/0	0/0	0/0	0/0	0/0	0/0	0/0	0|1:6,6:12:99:0|1:1758453_G_A:234,0,234:1758453	0/0	0/0	0/0
Nla_1G0004850	Nla_1G0004850	Nla_1G0004850.1	PASS;SnpCluster	synonymous_variant	chr1/1758465	627/1512	627/1512	209/503	c.627C>T	p.Arg209Arg	GT:AD:DP:GQ:PGT:PID:PL:PS	0/0	0/0	0/0	0/0	0/0	0/0	0/0	0/0	0/0	0/0	0/0	0/0	0/0	0/0	0/0	0/0	0/0	0/0	0/0	0/0	0/0	0/0	0/0	0/0	0/0	1|1:0,4:4:12:1|1:1758453_G_A:160,12,0:1758453	0/0	0/0	0/0	0/0	0/0	0/0	0/0	0/0	0/0	0/0	0/0	0/0
Nla_1G0004850	Nla_1G0004850	Nla_1G0004850.1	PASS;SnpCluster	synonymous_variant	chr1/1758468	624/1512	624/1512	208/503	c.624C>T	p.Ser208Ser	GT:AD:DP:GQ:PGT:PID:PL:PS	0/0	0/0	0/0	0/0	0/0	0/0	0/0	0/0	0/0	0/0	0/0	0/0	0/0	0/0	0/0	0/0	0/0	0/0	0/0	0/0	0/0	0/0	0/0	0/0	0/0	0/0	0/0	0/0	0/0	0/0	0/0	0/0	0/0	0/0	0/0	0/0	0/0	0/0
Nla_1G0004850	Nla_1G0004850	Nla_1G0004850.1	PASS;SnpCluster	missense_variant	chr1/1758481	611/1512	611/1512	204/503	c.611C>T	p.Pro204Leu	GT:AD:DP:GQ:PL	0/0	0/0	0/0	0/0	0/0	0/0	0/0	0/0	0/0	0/0	0/0	0/0	0/0	0/0	0/0	0/0	0/0	0/0	0/0	0/0	0/0	0/0	0/0	0/0	0/0	0/0	0/0	0/0	0/0	0/0	0/0	0/1:1,2:3:36:65,0,36	0/0	0/0	0/0	0/0	0/0	0/0
Nla_1G0004850	Nla_1G0004850	Nla_1G0004850.1	PASS;SnpCluster	stop_gained	chr1/1758485	607/1512	607/1512	203/503	c.607C>T	p.Gln203*	GT:AD:DP:GQ:PGT:PID:PL:PS	0/0	0/0	0/0	0/0	0/0	0/0	0/0	0/0	0/0	0/0	0/0	0/0	0/0	0/0	0/0	0/0	0/0	0/0	0/0	0/0	0/0	0/0	0/0	0/0	1/1:0,5:5:15:.:.:205,15,0	1|1:0,4:4:12:1|1:1758453_G_A:139,12,0:1758453	0/0	0/0	0/0	0/0	0/0	0/0	0/0	0/0	1/1:0,11:11:33:.:.:429,33,0	1/1:0,10:10:30:.:.:373,30,0	0/0	0/0
Nla_1G0004850	Nla_1G0004850	Nla_1G0004850.1	PASS	stop_gained	chr1/1758494	598/1512	598/1512	200/503	c.598C>T	p.Gln200*	GT:AD:DP:GQ:PL	0/0	0/0	0/0	0/0	0/0	0/0	0/0	0/0	0/0	0/0	0/0	0/0	0/0	0/0	0/0	0/0	0/0	0/0	0/0	0/0	0/0	0/0	0/0	0/0	0/1:1,4:5:10:138,0,10	0/0	0/0	0/0	0/0	0/0	0/0	0/0	0/0	0/0	0/1:3,6:9:65:171,0,65	0/1:6,4:10:97:97,0,195	0/0	0/0
Nla_1G0004850	Nla_1G0004850	Nla_1G0004850.1	PASS;SnpCluster	missense_variant	chr1/1758501	591/1512	591/1512	197/503	c.591G>A	p.Met197Ile	GT:AD:DP:GQ:PL	0/0	0/0	0/0	0/0	0/0	0/0	0/0	0/0	0/0	0/0	0/0	0/0	0/0	0/0	0/0	0/0	1/1:0,2:2:6:53,6,0	0/0	0/0	0/0	0/0	0/0	0/0	0/0	0/0	0/0	0/0	0/0	0/0	0/0	0/0	0/0	0/0	0/0	0/0	0/0	0/0	0/0
Nla_1G0004850	Nla_1G0004850	Nla_1G0004850.1	PASS;SnpCluster	synonymous_variant	chr1/1758504	588/1512	588/1512	196/503	c.588T>C	p.Thr196Thr	GT:AD:DP:GQ:PL	0/0	0/0	1/1:0,10:10:30:350,30,0	0/0	0/0	0/0	0/0	1/1:0,15:15:45:541,45,0	1/1:0,7:7:21:259,21,0	0/0	1/1:0,13:13:39:504,39,0	0/0	0/0	0/0	0/0	0/0	0/0	0/0	0/0	0/0	0/0	0/0	0/0	0/0	0/0	0/1:2,2:4:37:43,0,37	0/0	0/0	0/0	0/0	0/0	0/0	0/0	0/0	0/0	0/0	0/0	1/1:0,5:5:15:210,15,0
Nla_1G0004850	Nla_1G0004850	Nla_1G0004850.1	PASS;SnpCluster	synonymous_variant	chr1/1758507	585/1512	585/1512	195/503	c.585C>T	p.Asp195Asp	GT:AD:DP:GQ:PGT:PID:PL:PS	0/0	0/0	0/0	0/0	0/0	0/0	0/0	0/0	0/0	0/0	0/0	0/0	0/0	0/0	0/0	0/0	0/0	0|1:1,1:2:39:0|1:1758485_G_A:39,0,39:1758485	0/0	0/0	0/0	0/0	0/0	0/0	0/0	0/0	0/0	0/0	0/0	0/0	0/0	0/0	0/0	0/0	0/0	0/0	0/0	0/0
Nla_1G0004850	Nla_1G0004850	Nla_1G0004850.1	PASS	stop_gained	chr1/1758518	574/1512	574/1512	192/503	c.574C>T	p.Gln192*	GT:AD:DP:GQ:PGT:PID:PL:PS	0/0	0/0	0/0	0/0	0/0	0/0	0/0	0/0	0/0	0/0	0/0	0/0	0/0	0/0	0/0	0/0	1/1:0,2:2:6:.:.:53,6,0	0/0	0/0	0/0	0/0	0/0	0/0	0/0	0/0	1/1:0,4:4:12:.:.:139,12,0	0/0	0/0	0/0	0/0	0/0	0/1:1,3:4:33:.:.:69,0,33	0/0	0/0	0/0	0|1:5,2:7:69:0|1:1758518_G_A:69,0,204:1758518	0/0	0/0
Nla_1G0004850	Nla_1G0004850	Nla_1G0004850.1	PASS	synonymous_variant	chr1/1758528	564/1512	564/1512	188/503	c.564T>C	p.Phe188Phe	GT:AD:DP:GQ:PGT:PID:PL:PS	0/0	0/0	0/0	0/0	0/0	0/0	0/0	0/0	0/0	0/0	0/0	0/0	0/0	0/0	0/0	0/0	0/0	0/0	0/0	0/0	0/0	0/0	0/0	0/0	0/0	0/0	0/0	0/0	0/0	0/0	0/0	0/0	0/0	0/0	0/0	0|1:5,2:7:69:0|1:1758518_G_A:69,0,204:1758518	0/0	0/0
Nla_1G0004850	Nla_1G0004850	Nla_1G0004850.1	PASS	synonymous_variant	chr1/1758534	558/1512	558/1512	186/503	c.558C>T	p.His186His	GT:AD:DP:GQ:PL	0/0	0/0	0/0	0/0	0/0	0/0	0/0	0/0	0/0	0/0	0/0	0/0	0/0	0/0	0/0	0/0	0/0	0/0	0/0	0/0	0/0	0/0	0/0	0/0	1/1:0,5:5:15:176,15,0	0/0	0/0	0/0	0/0	0/0	0/0	0/0	0/0	0/0	1/1:0,6:6:18:199,18,0	1/1:0,5:5:15:134,15,0	0/0	0/0
Nla_1G0004850	Nla_1G0004850	Nla_1G0004850.1	PASS;SnpCluster	missense_variant	chr1/1758544	548/1512	548/1512	183/503	c.548G>A	p.Gly183Glu	GT:AD:DP:GQ:PGT:PID:PL:PS	0/0	0/0	0/0	0/0	0/0	0/0	0/0	0/0	0/0	0/0	0/0	0/0	0/0	0/0	0/0	0/0	1|1:0,2:2:6:1|1:1758544_C_T:90,6,0:1758544	0/0	0/0	0/0	0/0	0/0	0/0	0/0	0/0	0/0	0/0	0/0	0/0	0/0	0/0	0/0	0/0	0/0	0/0	0/0	0/0	0/0
Nla_1G0004850	Nla_1G0004850	Nla_1G0004850.1	PASS;SnpCluster	missense_variant	chr1/1758547	545/1512	545/1512	182/503	c.545C>T	p.Ala182Val	GT:AD:DP:GQ:PGT:PID:PL:PS	0/0	0/0	0/0	0/0	0/0	0/0	0/0	0/0	0/0	0/0	0/0	0/0	0/0	0/0	0/0	0/0	1|1:0,2:2:6:1|1:1758544_C_T:90,6,0:1758544	0/0	0/0	0/0	0/0	0/0	0/0	0/0	0/0	0/0	0/0	0/0	0/0	0/0	0/0	0|1:1,4:5:30:0|1:1758547_G_A:165,0,30:1758547	0/0	0/0	0/0	0/0	0/0	0/0
Nla_1G0004850	Nla_1G0004850	Nla_1G0004850.1	PASS;SnpCluster	synonymous_variant	chr1/1758549	543/1512	543/1512	181/503	c.543C>T	p.Asp181Asp	GT:AD:DP:GQ:PGT:PID:PL:PS	0/0	0/0	0/0	0/0	0/0	0/0	0/0	0/0	0/0	0/0	0/0	0/0	0/0	0/0	0/0	0/0	0/0	0/0	0/0	0/0	0/0	0/0	0/0	0/0	0/0	0/0	0/0	0/0	0/0	0/0	0/0	0|1:1,4:5:30:0|1:1758547_G_A:165,0,30:1758547	0/0	0/0	0/0	0/0	0/0	0/0
Nla_1G0004850	Nla_1G0004850	Nla_1G0004850.1	PASS;SnpCluster	synonymous_variant	chr1/1758561	531/1512	531/1512	177/503	c.531C>T	p.Asn177Asn	GT:AD:DP:GQ:PL	0/0	0/0	0/0	0/0	0/0	0/0	0/0	0/0	0/0	0/0	0/0	0/0	0/0	0/0	0/0	0/0	0/0	0/0	0/0	0/0	0/0	0/0	0/0	0/0	0/0	0/0	0/0	0/0	0/0	0/0	0/0	0/0	0/0	0/0	0/0	0/0	0/0	0/0
Nla_1G0004850	Nla_1G0004850	Nla_1G0004850.1	PASS;SnpCluster	synonymous_variant	chr1/1758564	528/1512	528/1512	176/503	c.528C>T	p.Asn176Asn	GT:AD:DP:GQ:PGT:PID:PL:PS	0/0	0/0	0/0	0/0	0/0	0/0	0/0	0/0	0/0	0/0	0/0	0/0	0/0	0/0	0/0	0/0	0/0	0/0	0/0	0/0	0/0	0/0	0/0	0/0	0/0	0/0	0/0	0/0	0/0	0/0	0/0	1|1:0,4:4:12:1|1:1758547_G_A:180,12,0:1758547	0/0	0/0	0/0	0/0	0/0	0/0
Nla_1G0004850	Nla_1G0004850	Nla_1G0004850.1	PASS	synonymous_variant	chr1/1758570	522/1512	522/1512	174/503	c.522C>T	p.Leu174Leu	GT:AD:DP:GQ:PGT:PID:PL:PS	0/0	0/0	0/0	0/0	0/0	0/0	0/0	0/0	0/0	0/0	0/0	0/0	0/0	0/0	0/0	0/0	0/0	0/0	0/0	0/0	0/0	0/0	0/0	0/0	0/0	0/0	0/0	0/0	0/0	0/0	0/0	1|1:0,4:4:12:1|1:1758547_G_A:180,12,0:1758547	0/0	0/0	0/0	0/0	0/0	0/0
Nla_1G0004850	Nla_1G0004850	Nla_1G0004850.1	PASS	synonymous_variant	chr1/1758576	516/1512	516/1512	172/503	c.516A>G	p.Val172Val	GT:AD:DP:GQ:PL	0/0	0/0	0/0	1/1:0,2:2:6:66,6,0	0/0	1/1:0,5:5:15:194,15,0	1/1:0,3:3:9:108,9,0	0/0	0/0	0/0	0/0	0/0	0/0	0/0	0/0	0/0	1/1:0,2:2:6:53,6,0	0/0	0/0	0/0	0/0	0/0	0/0	0/0	0/0	0/0	0/0	0/0	0/0	0/0	0/0	0/0	0/0	0/0	1/1:0,5:5:15:180,15,0	1/1:0,4:4:12:99,12,0	0/0	0/0
Nla_1G0004850	Nla_1G0004850	Nla_1G0004850.1	PASS	synonymous_variant	chr1/1758582	510/1512	510/1512	170/503	c.510C>T	p.Leu170Leu	GT:AD:DP:GQ:PGT:PID:PL:PS	0/0	0/0	0/0	0/0	0/0	0/0	0/0	0/0	0/0	0/0	0/0	0/0	0/0	0/0	0/0	0/0	0/0	0/0	0/0	0/0	0/0	0/0	0/0	0/0	0/0	0/0	0/0	0/0	0/0	0/0	0/0	1|1:0,4:4:12:1|1:1758547_G_A:180,12,0:1758547	0/0	0/0	0/0	0/0	0/0	0/0
Nla_1G0004850	Nla_1G0004850	Nla_1G0004850.1	PASS	synonymous_variant	chr1/1758591	501/1512	501/1512	167/503	c.501G>A	p.Leu167Leu	GT:AD:DP:GQ:PGT:PID:PL:PS	0/0	0/0	0/0	0/0	1/1:0,42:42:99:.:.:1506,126,0	0/0	0/0	0/0	0/0	0/0	0/0	0/0	0/0	0/0	0/0	0/0	0/0	0/0	0/0	0/0	0/0	0/0	0/0	0/0	0/0	0/0	0/0	0/0	0/0	0/0	0/0	1|1:0,4:4:12:1|1:1758547_G_A:180,12,0:1758547	0/0	0/0	0/0	0/0	0/0	0/0
Nla_1G0004850	Nla_1G0004850	Nla_1G0004850.1	PASS	synonymous_variant	chr1/1758633	459/1512	459/1512	153/503	c.459C>T	p.Gly153Gly	GT:AD:DP:GQ:PL	0/0	0/0	0/0	0/0	0/0	0/0	0/0	0/0	0/0	0/0	0/0	0/0	0/0	0/0	0/0	0/0	0/0	0/0	0/0	0/0	0/0	0/0	0/0	0/0	0/0	0/0	0/0	0/0	0/0	0/0	0/0	1/1:0,2:2:6:75,6,0	0/0	0/0	0/0	0/0	0/0	0/0
Nla_1G0004850	Nla_1G0004850	Nla_1G0004850.1	PASS;SnpCluster	missense_variant	chr1/1758656	436/1512	436/1512	146/503	c.436C>T	p.His146Tyr	GT:AD:DP:GQ:PL	0/0	0/0	0/0	0/0	0/0	0/0	0/0	0/0	0/0	0/0	0/0	0/0	0/0	0/0	0/0	0/0	1/1:0,2:2:6:53,6,0	0/0	0/0	0/0	0/0	0/0	0/0	0/0	0/0	0/0	0/0	0/0	0/0	0/0	0/0	0/0	0/0	0/0	0/0	0/0	0/0	0/0
Nla_1G0004850	Nla_1G0004850	Nla_1G0004850.1	SnpCluster	missense_variant	chr1/1758659	433/1512	433/1512	145/503	c.433A>G	p.Ser145Gly	GT:AD:DP:GQ:PL	0/0	0/0	1/1:0,16:16:48:571,48,0	1/1:0,4:4:12:117,12,0	0/0	1/1:0,11:11:33:280,33,0	1/1:0,7:7:21:186,21,0	1/1:0,21:21:63:742,63,0	1/1:0,18:18:54:599,54,0	0/0	0/1:2,27:29:3:864,0,3	0/0	0/0	0/0	0/0	0/0	0/0	0/0	0/0	0/0	0/0	0/0	0/0	0/0	0/0	0/0	0/0	0/0	0/0	0/0	0/0	0/0	0/0	0/0	0/0	0/0	0/0	1/1:0,18:18:54:654,54,0
Nla_1G0004850	Nla_1G0004850	Nla_1G0004850.1	PASS	synonymous_variant	chr1/1758675	417/1512	417/1512	139/503	c.417C>T	p.Tyr139Tyr	GT:AD:DP:GQ:PL	0/0	0/0	0/0	0/0	0/0	0/0	0/0	0/0	0/0	0/0	0/0	0/0	0/0	0/0	0/0	0/0	0/0	0/0	0/0	0/0	0/0	0/0	0/0	0/0	0/0	0/0	0/0	0/0	0/0	0/0	0/0	0/0	0/0	0/0	0/0	1/1:0,2:2:6:53,6,0	0/0	0/0
Nla_1G0004850	Nla_1G0004850	Nla_1G0004850.1	PASS	stop_gained	chr1/1758686	406/1512	406/1512	136/503	c.406C>T	p.Gln136*	GT:AD:DP:GQ:PGT:PID:PL:PS	1/1:0,34:34:99:.:.:1088,102,0	0/0	0/0	0/0	0/0	0/0	0/0	0/0	0/0	0/0	0/0	0/0	0/0	0/0	0/0	0/0	1/1:0,4:4:12:.:.:107,12,0	0/0	1/1:0,4:4:12:.:.:123,12,0	0/0	0/0	0/0	0/0	0/0	0/0	0/0	0/0	0/0	0/0	0/0	0/0	0/0	0/0	0/0	1/1:0,4:4:12:.:.:133,12,0	1|1:0,2:2:6:1|1:1758686_G_A:90,6,0:1758686	0/0	0/0
Nla_1G0004850	Nla_1G0004850	Nla_1G0004850.1	PASS	synonymous_variant	chr1/1758696	396/1512	396/1512	132/503	c.396C>T	p.His132His	GT:AD:DP:GQ:PGT:PID:PL:PS	0/0	0/0	0/0	0/0	0/0	0/0	0/0	0/0	0/0	0/0	0/0	0/0	0/0	0/0	0/0	0/0	0/0	0/0	0/0	0/0	0/0	0/0	0/0	0/0	0/0	0/0	0/0	0/0	0/0	0/0	0/0	0/0	0/0	0/0	0/0	1|1:0,2:2:6:1|1:1758686_G_A:90,6,0:1758686	0/0	0/0
Nla_1G0004850	Nla_1G0004850	Nla_1G0004850.1	PASS	synonymous_variant	chr1/1758708	384/1512	384/1512	128/503	c.384G>A	p.Leu128Leu	GT:AD:DP:GQ:PL	0/0	0/0	0/0	0/0	0/0	0/0	0/0	0/0	0/0	0/0	0/0	0/0	0/0	0/0	0/0	0/0	0/0	0/0	0/0	0/0	0/0	0/0	0/0	0/0	0/0	0/0	0/0	0/0	0/0	0/0	0/0	0/0	0/0	0/0	0/0	0/0	0/0	0/0
Nla_1G0004850	Nla_1G0004850	Nla_1G0004850.1	PASS	missense_variant	chr1/1758715	377/1512	377/1512	126/503	c.377C>T	p.Ala126Val	GT:AD:DP:GQ:PL	0/0	0/0	0/0	0/0	0/0	0/0	0/0	0/0	0/0	0/0	0/0	0/0	0/0	0/0	0/0	0/0	0/1:2,3:5:38:65,0,38	0/0	0/0	0/0	0/0	0/0	0/0	0/0	0/0	0/0	0/0	0/0	0/0	0/0	0/0	0/0	0/0	0/0	0/0	0/0	0/0	0/0
Nla_1G0004850	Nla_1G0004850	Nla_1G0004850.1	PASS;SnpCluster	synonymous_variant	chr1/1758726	366/1512	366/1512	122/503	c.366C>T	p.His122His	GT:AD:DP:GQ:PGT:PID:PL:PS	0/0	0/0	1/1:2,17:19:8:.:.:670,8,0	0/0	0/0	0/0	0/0	0/0	0/0	0/0	1/1:0,19:19:57:.:.:803,57,0	0/0	0/0	0/0	0/0	0/0	1/1:0,5:5:15:.:.:134,15,0	0/0	1|1:0,6:6:18:1|1:1758726_G_A:270,18,0:1758726	0/0	0/0	0/0	0/0	0/0	1|1:0,2:2:6:1|1:1758726_G_A:90,6,0:1758726	0/0	0/0	0/0	0/0	1|1:0,2:2:6:1|1:1758726_G_A:90,6,0:1758726	1|1:0,2:2:6:1|1:1758726_G_A:90,6,0:1758726	1|1:0,4:4:12:1|1:1758726_G_A:180,12,0:1758726	0/0	0/0	1|1:0,10:10:30:1|1:1758726_G_A:450,30,0:1758726	1|1:0,6:6:18:1|1:1758726_G_A:270,18,0:1758726	0/0	1/1:0,11:11:33:.:.:442,33,0
Nla_1G0004850	Nla_1G0004850	Nla_1G0004850.1	PASS;SnpCluster	missense_variant	chr1/1758728	364/1512	364/1512	122/503	c.364C>T	p.His122Tyr	GT:AD:DP:GQ:PGT:PID:PL:PS	0/0	0/0	0/0	0/0	0/0	0/0	0/0	0/0	0/0	0/0	0/0	0/0	0/0	0/0	0/0	0/0	0/0	0/0	1|1:0,6:6:18:1|1:1758726_G_A:270,18,0:1758726	0/0	0/0	0/0	0/0	0/0	1|1:0,2:2:6:1|1:1758726_G_A:90,6,0:1758726	0/0	0/0	0/0	0/0	1|1:0,2:2:6:1|1:1758726_G_A:90,6,0:1758726	1|1:0,2:2:6:1|1:1758726_G_A:90,6,0:1758726	1|1:0,4:4:12:1|1:1758726_G_A:180,12,0:1758726	0/0	0/0	1|1:0,10:10:30:1|1:1758726_G_A:450,30,0:1758726	1|1:0,6:6:18:1|1:1758726_G_A:270,18,0:1758726	0/0	0/0
Nla_1G0004850	Nla_1G0004850	Nla_1G0004850.1	PASS	synonymous_variant	chr1/1758765	327/1512	327/1512	109/503	c.327C>T	p.Tyr109Tyr	GT:AD:DP:GQ:PL	0/0	0/0	0/0	0/0	0/0	0/0	0/0	0/0	0/0	0/0	0/0	0/0	0/0	0/1:1,4:5:27:127,0,27	0/1:1,3:4:19:89,0,19	0/0	1/1:0,6:6:18:190,18,0	0/0	0/0	0/0	0/0	0/0	0/0	0/0	0/0	0/0	0/0	0/0	0/0	0/0	0/0	0/0	0/0	0/0	0/0	0/0	0/0	0/0
Nla_1G0004850	Nla_1G0004850	Nla_1G0004850.1	PASS	synonymous_variant	chr1/1758777	315/1512	315/1512	105/503	c.315C>T	p.Ala105Ala	GT:AD:DP:GQ:PGT:PID:PL:PS	0/0	0/0	0/0	0/0	0/0	0/0	0/0	0/0	0/0	0/0	0/0	0/0	0/0	1/1:0,5:5:15:.:.:187,15,0	1/1:0,4:4:12:.:.:164,12,0	0/0	1/1:0,7:7:21:.:.:237,21,0	0/0	0/0	0/0	0/0	0/0	0/0	0/0	0/0	0/0	0/0	0|1:2,2:4:71:0|1:1758777_G_A:71,0,78:1758777	0/0	0/0	0/0	0/0	0/0	0/0	0/0	0/0	0/0	0/0
Nla_1G0004850	Nla_1G0004850	Nla_1G0004850.1	PASS	stop_gained	chr1/1758785	307/1512	307/1512	103/503	c.307C>T	p.Gln103*	GT:AD:DP:GQ:PGT:PID:PL:PS	0/0	0/0	0/0	0/0	0/0	0/0	0/0	0/0	0/0	0/0	0/0	0/0	0/0	0/1:4,2:6:50:.:.:50,0,123	0/1:4,2:6:40:.:.:40,0,105	0/0	0/0	0/0	0/0	0/0	0/0	0/0	0/0	0/0	0/1:1,7:8:18:.:.:170,0,18	0/0	0/0	0|1:2,2:4:73:1|0:1758777_G_A:73,0,78:1758777	0/0	1/1:0,4:4:12:.:.:125,12,0	1/1:0,10:10:30:.:.:356,30,0	1/1:0,16:16:48:.:.:465,48,0	0/0	0/0	0/1:14,9:23:99:.:.:264,0,322	1/1:0,14:14:42:.:.:439,42,0	0/0	0/0
Nla_1G0004850	Nla_1G0004850	Nla_1G0004850.1	PASS	stop_gained	chr1/1758835	257/1512	257/1512	86/503	c.257G>A	p.Trp86*	GT:AD:DP:GQ:PL	0/0	0/0	0/0	0/0	0/0	0/0	0/0	0/0	0/0	0/0	0/0	0/0	0/0	0/1:7,3:10:81:81,0,196	0/0	0/0	0/0	0/0	1/1:0,7:7:21:197,21,0	0/0	0/0	0/0	0/0	0/0	0/0	0/0	0/0	0/0	0/0	0/0	0/0	0/0	0/0	0/0	0/1:19,14:33:99:293,0,476	0/0	0/0	0/0
Nla_1G0004850	Nla_1G0004850	Nla_1G0004850.1	PASS	missense_variant	chr1/1758842	250/1512	250/1512	84/503	c.250C>T	p.His84Tyr	GT:AD:DP:GQ:PL	0/0	0/0	0/0	0/0	0/0	0/0	0/0	0/0	0/0	0/0	0/0	0/0	0/0	0/0	0/1:6,3:9:50:50,0,243	0/0	0/0	0/0	0/0	0/0	0/0	0/0	0/0	0/0	0/0	0/0	0/0	0/0	0/0	0/0	0/0	0/0	0/0	0/0	0/0	0/0	0/0	0/0
Nla_1G0004850	Nla_1G0004850	Nla_1G0004850.1	PASS	missense_variant	chr1/1758848	244/1512	244/1512	82/503	c.244A>G	p.Lys82Glu	GT:AD:DP:GQ:PGT:PID:PL:PS	0/0	0/0	0/0	0/0	0/0	0/0	0/0	0|1:16,3:19:78:0|1:1758848_T_C:78,0,663:1758848	0|1:21,3:24:63:0|1:1758848_T_C:63,0,873:1758848	0/0	0/0	0/0	0/0	0/0	0/0	0/0	0/0	0/0	0/0	0/0	0/0	0/0	0/0	0/0	0/0	0/0	0/0	0|1:7,2:9:63:0|1:1758848_T_C:63,0,288:1758848	0/0	0/0	0/0	0/0	0/0	0/0	0/0	0/0	0/0	0/0
Nla_1G0004850	Nla_1G0004850	Nla_1G0004850.1	PASS	synonymous_variant	chr1/1758858	234/1512	234/1512	78/503	c.234C>T	p.Asp78Asp	GT:AD:DP:GQ:PGT:PID:PL:PS	0/0	0/0	0/0	0/0	0/0	0/0	0/0	0|1:16,3:19:78:0|1:1758848_T_C:78,0,663:1758848	0|1:21,4:25:84:0|1:1758848_T_C:84,0,870:1758848	0/0	0/0	0/0	0/0	0/1:3,8:11:77:.:.:201,0,77	0/1:3,6:9:99:.:.:121,0,108	0/0	0/1:4,20:24:12:.:.:428,0,12	0/0	0/0	0/0	0/0	0/0	1|1:0,2:2:6:1|1:1758848_T_C:76,6,0:1758848	1|1:0,2:2:6:1|1:1758848_T_C:70,6,0:1758848	0/0	0/0	0/0	0|1:7,3:10:87:0|1:1758848_T_C:87,0,285:1758848	0/0	0/0	0/0	0/0	0/0	0/0	0/0	0/0	0/0	0/0
Nla_1G0004850	Nla_1G0004850	Nla_1G0004850.1	SnpCluster	missense_variant	chr1/1758899	193/1512	193/1512	65/503	c.193C>T	p.His65Tyr	GT:AD:DP:GQ:PGT:PID:PL:PS	0/0	0/0	1/1:0,31:31:93:.:.:1000,93,0	0/0	0/0	0/0	0/0	0/1:6,21:27:99:.:.:578,0,176	0/1:9,21:30:99:.:.:579,0,315	0/0	1/1:0,14:14:42:.:.:543,42,0	0/0	0/0	0/0	0/0	0/0	0|1:21,4:25:99:0|1:1758899_G_A:105,0,870:1758899	0/0	0/0	0/0	0/0	0/0	0/0	0/0	1/1:0,9:9:27:.:.:282,27,0	0/0	0/0	0/1:3,8:11:99:.:.:165,0,102	0/0	1/1:0,16:16:47:.:.:381,47,0	1/1:0,32:32:96:.:.:794,96,0	1/1:0,19:19:57:.:.:568,57,0	0/0	0/0	0/1:10,25:35:99:.:.:561,0,345	1/1:0,26:26:78:.:.:735,78,0	0/0	1/1:0,15:15:45:.:.:502,45,0
Nla_1G0004850	Nla_1G0004850	Nla_1G0004850.1	PASS;SnpCluster	missense_variant	chr1/1758902	190/1512	190/1512	64/503	c.190G>A	p.Ala64Thr	GT:AD:DP:GQ:PGT:PID:PL:PS	0/0	0/0	0/0	0/0	0/0	0/0	0/0	0/0	0/0	0/0	0/0	0/0	0/0	0/0	0/0	0/0	0|1:21,4:25:99:0|1:1758899_G_A:105,0,870:1758899	0/0	1|1:0,5:5:15:1|1:1758902_C_T:225,15,0:1758902	0/0	0/0	0/0	0/0	0/0	0/0	0/0	0/0	0/0	0/0	0/0	0/0	0/0	0/0	0/0	0|1:25,10:35:99:0|1:1758902_C_T:345,0,1020:1758902	0/0	0/0	0/0
Nla_1G0004850	Nla_1G0004850	Nla_1G0004850.1	SnpCluster	missense_variant	chr1/1758904	188/1512	188/1512	63/503	c.188G>A	p.Cys63Tyr	GT:AD:DP:GQ:PGT:PID:PL:PS	0/0	0/0	0/0	0/0	0/0	0/0	0/0	0/1:20,6:26:79:.:.:79,0,817	0/1:21,9:30:99:.:.:150,0,855	1/1:0,14:14:42:.:.:451,42,0	0/0	0/0	0/0	0|1:11,5:16:99:0|1:1758904_C_T:177,0,406:1758904	0/0	1/1:0,2:2:6:.:.:71,6,0	0/0	0/0	1|1:0,5:5:15:1|1:1758902_C_T:225,15,0:1758902	0/0	0/0	0/0	1/1:0,3:3:9:.:.:80,9,0	1/1:0,5:5:15:.:.:154,15,0	0/0	0/0	0/0	0/1:8,3:11:78:.:.:78,0,327	0/0	0/0	0/0	0/0	0/0	0/0	0|1:25,10:35:99:0|1:1758902_C_T:345,0,1020:1758902	0/0	0/0	0/0
Nla_1G0004850	Nla_1G0004850	Nla_1G0004850.1	PASS	stop_gained	chr1/1758911	181/1512	181/1512	61/503	c.181C>T	p.Gln61*	GT:AD:DP:GQ:PGT:PID:PL:PS	0/0	0/0	0/0	0/0	0/0	0/0	0/0	0/0	0/0	0/0	0/0	0/0	0/0	0|1:10,5:15:99:0|1:1758904_C_T:180,0,385:1758904	0/0	0/0	0/0	0/0	0/0	0/0	0/0	0/0	0/0	0/0	0/0	0/0	0/0	0/0	0/0	0/0	0/0	0/0	0/0	0/0	0/0	0/0	0/0	0/0
Nla_1G0004850	Nla_1G0004850	Nla_1G0004850.1	PASS	missense_variant	chr1/1758931	161/1512	161/1512	54/503	c.161C>T	p.Pro54Leu	GT:AD:DP:GQ:PL	0/0	0/0	0/0	0/0	0/0	0/0	0/0	0/0	0/0	0/0	0/0	0/0	0/0	0/0	0/0	0/0	0/1:3,20:23:8:454,0,8	0/0	0/0	0/0	0/0	0/0	0/0	0/0	0/0	0/0	0/0	0/0	0/0	0/0	0/0	0/0	0/0	0/0	0/0	0/0	0/0	0/0
Nla_1G0004850	Nla_1G0004850	Nla_1G0004850.1	PASS	stop_gained	chr1/1758941	151/1512	151/1512	51/503	c.151C>T	p.Gln51*	GT:AD:DP:GQ:PL	0/0	0/0	0/0	0/0	0/0	0/0	0/0	0/0	0/0	0/0	0/0	0/0	0/0	1/1:0,12:12:36:375,36,0	0/0	1/1:0,2:2:6:71,6,0	1/1:1,17:18:29:529,29,0	0/0	0/1:4,2:6:50:50,0,89	0/0	0/0	0/0	1/1:0,3:3:9:91,9,0	1/1:0,5:5:15:154,15,0	0/0	0/0	0/0	0/1:5,3:8:87:87,0,117	0/0	0/0	0/0	0/0	0/0	0/0	0/0	0/0	0/0	0/0
Nla_1G0004850	Nla_1G0004850	Nla_1G0004850.1	PASS	synonymous_variant	chr1/1758975	117/1512	117/1512	39/503	c.117C>T	p.Asn39Asn	GT:AD:DP:GQ:PL	0/0	0/0	0/0	0/0	0/0	0/0	0/0	0/0	0/0	0/0	0/0	0/0	0/0	0/0	1/1:0,2:2:6:49,6,0	0/0	0/0	0/0	0/0	0/0	0/0	0/0	0/0	0/0	0/0	0/0	0/0	0/0	0/0	0/0	0/0	0/0	0/0	0/0	0/0	0/0	0/0	0/0
Nla_1G0004850	Nla_1G0004850	Nla_1G0004850.1	PASS;SnpCluster	synonymous_variant	chr1/1758984	108/1512	108/1512	36/503	c.108C>T	p.His36His	GT:AD:DP:GQ:PGT:PID:PL:PS	0/0	0/0	0/0	0/0	0/0	0/0	0/0	0/0	0/0	0/0	0/0	0/0	0/0	0/0	0/0	0/0	0/0	0/0	0/0	0/0	0/0	0/0	0/0	0/0	1|1:0,3:3:9:1|1:1758984_G_A:116,9,0:1758984	0/0	0/0	0/1:3,2:5:75:.:.:75,0,96	0/0	1/1:0,9:9:27:.:.:335,27,0	1|1:0,14:14:42:1|1:1758984_G_A:557,42,0:1758984	1|1:0,4:4:12:1|1:1758984_G_A:159,12,0:1758984	0/0	0/0	1/1:0,13:13:39:.:.:454,39,0	1/1:0,7:7:21:.:.:279,21,0	0/0	0/0
Nla_1G0004850	Nla_1G0004850	Nla_1G0004850.1	PASS;SnpCluster	missense_variant	chr1/1758986	106/1512	106/1512	36/503	c.106C>T	p.His36Tyr	GT:AD:DP:GQ:PL	0/0	0/0	0/0	0/0	0/0	0/0	0/0	0/0	0/0	0/0	0/0	0/0	0/0	0/0	0/0	0/0	0/1:1,6:7:4:207,0,4	0/0	0/0	0/0	0/0	0/0	0/0	0/0	0/0	0/0	0/0	0/0	0/0	0/0	0/0	0/0	0/0	0/0	0/0	0/0	0/0	0/0
Nla_1G0004850	Nla_1G0004850	Nla_1G0004850.1	PASS;SnpCluster	synonymous_variant	chr1/1758999	93/1512	93/1512	31/503	c.93C>T	p.Asp31Asp	GT:AD:DP:GQ:PL	0/0	0/0	0/0	0/0	1/1:0,26:26:78:887,78,0	0/0	0/0	0/0	0/0	0/0	0/0	0/0	0/0	0/1:5,3:8:86:86,0,136	0/0	0/0	0/0	0/0	0/0	0/0	0/0	0/0	0/0	0/0	0/0	0/0	0/0	0/0	0/0	0/0	0/0	0/0	0/0	0/0	0/0	0/0	0/0	0/0
Nla_1G0004850	Nla_1G0004850	Nla_1G0004850.1	SnpCluster	missense_variant	chr1/1759001	91/1512	91/1512	31/503	c.91G>A	p.Asp31Asn	GT:AD:DP:GQ:PGT:PID:PL:PS	0/0	0/0	0/0	0/0	0/0	0/0	0/0	0/0	0/0	0/0	0/0	0/0	0/0	0/0	1|1:0,2:2:6:1|1:1759001_C_T:90,6,0:1759001	0/0	0/0	0/0	0/0	0/0	0/0	0/0	0/0	0/0	0/0	0/0	0/0	0/0	0/0	0/0	0/0	0/0	0/0	0/0	0/0	0/0	0/0	0/0
Nla_1G0004850	Nla_1G0004850	Nla_1G0004850.1	SnpCluster	synonymous_variant	chr1/1759002	90/1512	90/1512	30/503	c.90C>T	p.Pro30Pro	GT:AD:DP:GQ:PGT:PID:PL:PS	0/0	0/0	0/0	0/0	0/0	0/0	0/0	0/0	0/0	0/0	0/0	0/0	0/0	0/0	1|1:0,2:2:6:1|1:1759001_C_T:90,6,0:1759001	0/0	0/0	0/0	0/0	0/0	0/0	0/0	0/0	0/0	0/0	0/0	0/0	0/0	0/0	0/0	0/0	0/0	0/0	0/0	0/0	0/0	0/0	0/0
Nla_1G0004850	Nla_1G0004850	Nla_1G0004850.1	PASS	missense_variant	chr1/1759009	83/1512	83/1512	28/503	c.83C>T	p.Pro28Leu	GT:AD:DP:GQ:PGT:PID:PL:PS	0/0	0/0	0/0	0/0	0/0	0/0	0/0	0/0	0/0	0/0	0/0	0/0	0/0	0/0	1|1:0,2:2:6:1|1:1759001_C_T:90,6,0:1759001	0/0	0/0	0/0	0/0	0/0	0/0	0/0	0/0	0/0	1|1:0,2:2:6:1|1:1758984_G_A:90,6,0:1758984	0/0	0/0	0/1:4,2:6:63:.:.:63,0,125	0/0	1/1:0,7:7:21:.:.:269,21,0	1|1:0,7:7:21:1|1:1758984_G_A:315,21,0:1758984	1|1:0,2:2:6:1|1:1758984_G_A:90,6,0:1758984	0/0	0/0	0/1:2,7:9:34:.:.:244,0,34	1/1:0,5:5:15:.:.:185,15,0	0/0	0/0
Nla_1G0004850	Nla_1G0004850	Nla_1G0004850.1	PASS	missense_variant	chr1/1759019	73/1512	73/1512	25/503	c.73A>G	p.Lys25Glu	GT:AD:DP:GQ:PGT:PID:PL:PS	0/0	0/0	0/0	0/0	0/0	0/0	0/0	0/0	0/0	0/0	0/0	0/0	0/0	0|1:3,3:6:96:0|1:1759019_T_C:111,0,96:1759019	0/0	0/0	0/0	0/0	0/0	0/0	0/0	0/0	0/0	0/0	0/0	0/0	0/0	0/0	0/0	0/0	0/0	0/0	0/0	0/0	0/0	0/0	0/0	0/0
Nla_1G0004850	Nla_1G0004850	Nla_1G0004850.1	PASS	missense_variant	chr1/1759025	67/1512	67/1512	23/503	c.67A>G	p.Thr23Ala	GT:AD:DP:GQ:PGT:PID:PL:PS	0/0	0/0	0/0	0/0	0/0	0/0	0/0	0/0	0/0	0/0	0/0	0/0	0/0	0|1:2,2:4:76:0|1:1759019_T_C:78,0,76:1759019	0/0	0/0	0/0	0/0	0/0	0/0	0/0	0/0	0/0	0/0	0/0	0/0	0/0	0/0	0/0	0/0	0/0	0/0	0/0	0/0	0/0	0/0	0/0	0/0
Nla_1G0004850	Nla_1G0004850	Nla_1G0004850.1	PASS	missense_variant	chr1/1759039	53/1512	53/1512	18/503	c.53C>T	p.Ser18Leu	GT:AD:DP:GQ:PGT:PID:PL:PS	0/0	0/0	0/0	0/0	0/0	0/0	0/0	0/0	0/0	0/0	0/0	0/0	0/0	0/0	1|1:0,2:2:6:1|1:1759039_G_A:90,6,0:1759039	0/0	0/0	0/0	0/0	0/0	0/0	0/0	0/0	0/0	0/0	0/0	0/0	0/0	0/0	0/0	0/0	0/0	0/0	0/0	0/0	0/0	0/0	0/0
Nla_1G0004850	Nla_1G0004850	Nla_1G0004850.1	PASS	synonymous_variant	chr1/1759050	42/1512	42/1512	14/503	c.42C>T	p.His14His	GT:AD:DP:GQ:PGT:PID:PL:PS	0/0	0/0	0/0	0/0	0/0	0/0	0/0	0/0	0/0	0/0	0/0	0/0	1|1:0,2:2:6:1|1:1759050_G_A:90,6,0:1759050	0/0	1|1:0,2:2:6:1|1:1759039_G_A:90,6,0:1759039	0/0	0/0	0/0	0|1:1,2:3:18:0|1:1759050_G_A:81,0,18:1759050	0/0	0/0	0/0	0/0	0/0	0/0	0/0	0/0	0/0	0/0	0/0	0/0	0/0	0/0	0/0	0/0	0/0	0/0	0/0
Nla_1G0004850	Nla_1G0004850	Nla_1G0004850.1	PASS;SnpCluster	missense_variant	chr1/1759061	31/1512	31/1512	11/503	c.31G>A	p.Ala11Thr	GT:AD:DP:GQ:PGT:PID:PL:PS	0/0	0/0	0/0	0/0	1/1:0,25:25:75:.:.:844,75,0	0/0	0/0	0/0	0/0	0/0	0/0	0/0	0/0	0/0	0/0	0/0	0/0	0/0	0/0	0/0	0/0	0/0	0/0	1|1:0,3:3:9:1|1:1759061_C_T:135,9,0:1759061	0/0	0/0	0/0	0/0	0/0	0/0	0/0	0/0	0/0	0/0	0/0	0/0	0/0	0/0
Nla_1G0004850	Nla_1G0004850	Nla_1G0004850.1	SnpCluster	missense_variant	chr1/1759064	28/1512	28/1512	10/503	c.28A>G	p.Ile10Val	GT:AD:DP:GQ:PGT:PID:PL:PS	0/0	0/0	0/0	0/0	0/0	1/1:0,2:2:6:.:.:82,6,0	0/0	0/0	0/0	0/0	0/0	0/0	1|1:0,2:2:6:1|1:1759050_G_A:90,6,0:1759050	0/0	0/0	0/0	0/0	0/0	1|1:0,2:2:6:1|1:1759050_G_A:90,6,0:1759050	0/0	0/0	0/0	0/0	1|1:0,3:3:9:1|1:1759061_C_T:135,9,0:1759061	0/0	0/0	0/0	0/0	0/0	0/0	0/0	0/0	0/0	0/0	0/0	0/0	0/0	0/0
Nla_1G0004850	Nla_1G0004850	Nla_1G0004850.1	PASS	synonymous_variant	chr1/1759071	21/1512	21/1512	7/503	c.21C>T	p.Ala7Ala	GT:AD:DP:GQ:PGT:PID:PL:PS	0/0	0/0	0/0	0/0	0/0	0/0	0/0	0/0	0/0	0/0	0/0	0/0	0/0	0/0	1|1:0,2:2:6:1|1:1759039_G_A:90,6,0:1759039	0/0	0/0	0/0	0/0	0/0	0/0	0/0	0/0	0/0	0/0	0/0	0/0	0/0	0/0	0/0	0/0	0/0	0/0	0/0	0/0	0/0	0/0	0/0
Nla_1G0004850	Nla_1G0004850	Nla_1G0004850.1	SnpCluster	missense_variant	chr1/1759087	5/1512	5/1512	2/503	c.5T>C	p.Leu2Pro	GT:AD:DP:GQ:PL	0/0	0/0	1/1:0,8:8:24:309,24,0	0/0	0/0	0/0	0/0	1/1:0,8:8:24:336,24,0	1/1:0,3:3:9:108,9,0	0/0	1/1:0,5:5:15:211,15,0	0/0	0/0	0/0	0/0	0/0	0/0	0/0	0/0	0/0	0/0	0/0	0/0	0/0	0/0	0/0	0/0	0/0	0/0	0/0	0/0	0/0	0/0	0/0	0/0	0/0	0/0	1/1:0,9:9:27:367,27,0
Nla_1G0004850	Nla_1G0004850	Nla_1G0004850.1	PASS;SnpCluster	start_lost	chr1/1759089	3/1512	3/1512	1/503	c.3G>A	p.Met1?	GT:AD:DP:GQ:PGT:PID:PL:PS	0/0	0/0	0/0	0/0	0/0	0/0	0/0	0/0	0/0	0/0	0/0	0/0	0/0	0/0	0/0	0/0	0/0	0/0	0/0	0/0	0/0	0/0	0/0	1|1:0,3:3:9:1|1:1759061_C_T:135,9,0:1759061	0/0	0/0	0/0	0/0	0/0	0/0	0/0	0/0	0/0	0/0	0/0	0/0	0/0	0/0
Nla_1G0004870	Nla_1G0004870	Nla_1G0004870.1	PASS	synonymous_variant	chr1/1765981	1263/1767	1263/1767	421/588	c.1263C>T	p.Ser421Ser	GT:AD:DP:GQ:PGT:PID:PL:PS	0/0	0/0	0/0	0/0	0/0	0/0	0/0	0/0	0/0	0/0	0/0	1/1:0,18:18:54:.:.:646,54,0	1/1:0,43:43:99:.:.:1527,129,0	1/1:0,22:22:66:.:.:780,66,0	1/1:0,27:27:81:.:.:1077,81,0	1/1:0,30:30:90:.:.:1053,90,0	1/1:0,27:27:81:.:.:1001,81,0	1/1:0,32:32:96:.:.:1098,96,0	1/1:0,34:34:99:.:.:1270,102,0	0/0	0/0	1/1:0,29:29:87:.:.:1036,87,0	1/1:0,24:24:72:.:.:829,72,0	1/1:0,34:34:99:.:.:1146,102,0	1/1:0,24:24:72:.:.:906,72,0	1/1:0,30:30:90:.:.:1149,90,0	1/1:0,17:17:51:.:.:637,51,0	1|1:0,29:29:87:1|1:1765981_C_T:1096,87,0:1765981	0/0	1/1:0,24:24:72:.:.:915,72,0	1/1:0,27:27:81:.:.:1105,81,0	1/1:0,27:27:81:.:.:963,81,0	1/1:0,36:36:99:.:.:1249,108,0	1/1:0,22:22:66:.:.:751,66,0	1/1:0,28:28:84:.:.:1071,84,0	1/1:0,37:37:99:.:.:1329,111,0	0/0	0/0
Nla_1G0004870	Nla_1G0004870	Nla_1G0004870.1	PASS	missense_variant	chr1/1766078	1360/1767	1360/1767	454/588	c.1360T>C	p.Tyr454His	GT:AD:DP:GQ:PL	0/0	0/0	0/0	0/0	0/0	0/0	0/0	0/0	0/0	0/0	0/0	1/1:0,21:21:63:711,63,0	1/1:0,50:50:99:1784,150,0	1/1:0,21:21:63:830,63,0	1/1:0,29:29:87:961,87,0	1/1:0,30:30:90:1087,90,0	1/1:0,30:30:90:951,90,0	1/1:0,21:21:63:780,63,0	1/1:0,27:27:81:861,81,0	0/0	0/0	1/1:0,38:38:99:1254,114,0	1/1:0,15:15:45:525,45,0	1/1:0,27:27:81:1000,81,0	1/1:0,27:27:81:1037,81,0	1/1:0,28:28:84:1003,84,0	1/1:0,20:20:60:808,60,0	1/1:0,25:25:75:915,75,0	0/0	1/1:0,22:22:66:807,66,0	1/1:0,27:27:81:995,81,0	1/1:0,25:25:75:774,75,0	1/1:0,26:26:78:958,78,0	1/1:0,12:12:36:438,36,0	1/1:0,32:32:96:1230,96,0	1/1:0,27:27:81:961,81,0	0/0	0/0
Nla_1G0004880	Nla_1G0004880	Nla_1G0004880.1	PASS	missense_variant	chr1/1767423	419/1263	419/1263	140/420	c.419T>G	p.Val140Gly	GT:AD:DP:GQ:PL	0/0	0/0	0/0	0/0	0/0	0/0	0/0	0/0	0/0	0/0	0/0	1/1:0,33:33:99:1239,99,0	1/1:0,42:42:99:1475,126,0	1/1:0,25:25:75:912,75,0	1/1:0,33:33:99:1096,99,0	1/1:0,36:36:99:1183,108,0	1/1:0,28:28:84:989,84,0	1/1:0,21:21:63:775,63,0	1/1:0,24:24:72:864,72,0	0/0	0/0	1/1:0,30:30:90:1046,90,0	1/1:0,22:22:66:774,66,0	1/1:0,45:45:99:1502,135,0	1/1:0,21:21:63:807,63,0	1/1:0,31:31:93:1159,93,0	1/1:0,19:19:57:654,57,0	1/1:0,27:27:81:964,81,0	0/0	1/1:0,12:12:36:487,36,0	1/1:0,31:31:93:997,93,0	1/1:0,32:32:96:1084,96,0	1/1:0,27:27:81:989,81,0	1/1:0,24:24:72:903,72,0	1/1:0,38:38:99:1312,114,0	1/1:0,26:26:78:1026,78,0	0/0	0/0
Nla_1G0004890	Nla_1G0004890	Nla_1G0004890.1	PASS	missense_variant	chr1/1769855	1324/1455	1324/1455	442/484	c.1324G>A	p.Ala442Thr	GT:AD:DP:GQ:PL	0/0	0/0	0/0	0/0	0/0	0/0	0/0	0/0	0/0	0/0	0/0	0/0	0/0	0/0	0/0	0/0	0/0	0/0	0/0	0/0	0/0	0/0	0/0	0/0	0/0	0/0	0/0	0/0	0/0	0/0	0/0	0/0	0/0	0/0	0/0	0/0	0/0	0/0
Nla_1G0004910	Nla_1G0004910	Nla_1G0004910.1	PASS	synonymous_variant	chr1/1772953	426/561	426/561	142/186	c.426C>T	p.Ser142Ser	GT:AD:DP:GQ:PL	0/0	0/0	0/0	0/0	0/0	0/0	0/0	0/0	0/0	0/0	0/0	1/1:0,27:27:81:823,81,0	1/1:0,40:40:99:1438,120,0	1/1:0,19:19:57:671,57,0	1/1:0,34:34:99:1135,102,0	1/1:0,39:39:99:1292,117,0	1/1:0,32:32:96:998,96,0	1/1:0,24:24:71:786,71,0	1/1:0,26:26:78:901,78,0	0/0	0/0	1/1:0,25:25:75:858,75,0	1/1:0,34:34:99:1061,101,0	1/1:0,31:31:93:1019,93,0	1/1:1,37:38:72:1162,72,0	1/1:0,31:31:93:968,93,0	1/1:0,21:21:63:759,63,0	1/1:0,29:29:87:1004,87,0	0/0	1/1:0,31:31:93:1085,93,0	1/1:0,36:36:99:1268,108,0	1/1:0,30:30:90:1072,90,0	1/1:0,23:23:69:780,69,0	1/1:0,28:28:84:910,84,0	1/1:0,37:37:99:1173,111,0	1/1:0,43:43:99:1379,129,0	0/0	0/0
Nla_1G0004910	Nla_1G0004910	Nla_1G0004910.1	PASS	synonymous_variant	chr1/1773214	231/561	231/561	77/186	c.231C>A	p.Ala77Ala	GT:AD:DP:GQ:PL	0/0	0/0	0/0	0/0	0/0	0/0	0/0	0/0	0/0	0/0	0/0	1/1:0,28:28:84:998,84,0	1/1:0,37:37:99:1212,111,0	1/1:0,24:24:72:898,72,0	1/1:0,20:20:60:758,60,0	1/1:0,30:30:90:914,90,0	1/1:0,26:26:78:817,78,0	1/1:0,15:15:45:625,45,0	1/1:0,31:31:93:1043,93,0	0/0	0/0	1/1:0,24:24:72:765,72,0	1/1:0,21:21:63:816,63,0	1/1:0,30:30:90:1012,90,0	1/1:0,23:23:69:829,69,0	1/1:0,16:16:48:624,48,0	1/1:0,26:26:78:950,78,0	1/1:0,28:28:84:1025,84,0	0/0	1/1:0,20:20:60:675,60,0	1/1:0,19:19:57:617,57,0	1/1:0,17:17:51:621,51,0	1/1:0,29:29:87:1006,87,0	1/1:0,18:18:54:619,54,0	1/1:0,37:37:99:1266,111,0	1/1:0,28:28:84:1024,84,0	0/0	0/0
Nla_1G0004920	Nla_1G0004920	Nla_1G0004920.1	PASS	missense_variant	chr1/1774627	172/2571	172/2571	58/856	c.172T>C	p.Tyr58His	GT:AD:DP:GQ:PGT:PID:PL:PS	0/0	0/0	0/0	1/1:0,38:38:99:.:.:1183,114,0	0/0	1/1:0,19:19:57:.:.:679,57,0	1/1:0,21:21:63:.:.:774,63,0	0/0	0/0	0/0	0/0	1/1:0,18:18:54:.:.:600,54,0	1/1:0,33:33:99:.:.:1080,99,0	1/1:0,29:29:87:.:.:998,87,0	1/1:0,27:27:81:.:.:869,81,0	1|1:0,31:31:93:1|1:1774627_T_C:961,93,0:1774627	1/1:0,24:24:72:.:.:884,72,0	1/1:0,28:28:84:.:.:1043,84,0	1/1:0,29:29:87:.:.:1073,87,0	0/0	0/0	1/1:0,21:21:63:.:.:712,63,0	1/1:0,30:30:90:.:.:810,90,0	1/1:0,30:30:90:.:.:1002,90,0	1/1:0,21:21:63:.:.:769,63,0	1/1:0,22:22:66:.:.:818,66,0	1/1:0,23:23:69:.:.:727,69,0	1/1:0,29:29:87:.:.:1048,87,0	0/0	1/1:0,18:18:54:.:.:606,54,0	1/1:0,27:27:81:.:.:878,81,0	1/1:0,43:43:99:.:.:1328,129,0	1/1:0,32:32:96:.:.:1171,96,0	1/1:0,22:22:66:.:.:706,66,0	1/1:0,23:23:69:.:.:830,69,0	1/1:0,26:26:78:.:.:949,78,0	0/0	0/0
Nla_1G0004920	Nla_1G0004920	Nla_1G0004920.1	PASS	synonymous_variant	chr1/1774905	450/2571	450/2571	150/856	c.450G>A	p.Ala150Ala	GT:AD:DP:GQ:PL	0/0	0/0	0/0	0/0	0/0	0/0	0/0	0/0	0/0	0/0	0/0	1/1:0,34:34:99:1257,102,0	1/1:0,49:49:99:1702,147,0	1/1:0,21:21:63:731,63,0	1/1:0,21:21:63:745,63,0	1/1:0,38:38:99:1198,114,0	1/1:0,30:30:90:1016,90,0	1/1:0,27:27:81:984,81,0	1/1:0,25:25:75:1017,75,0	0/0	0/0	1/1:0,32:32:96:980,96,0	1/1:0,35:35:99:1150,105,0	1/1:0,21:21:63:709,63,0	1/1:0,33:33:99:1149,99,0	1/1:0,34:34:99:1097,102,0	1/1:0,33:33:99:1252,99,0	1/1:0,27:27:81:962,81,0	0/0	1/1:0,23:23:69:820,69,0	1/1:0,39:39:99:1357,117,0	1/1:0,23:23:69:763,69,0	1/1:0,30:30:90:1124,90,0	1/1:0,31:31:93:988,93,0	1/1:0,32:32:96:1228,96,0	1/1:0,27:27:81:911,81,0	0/0	0/0
Nla_1G0004930	Nla_1G0004930	Nla_1G0004930.1	PASS	missense_variant	chr1/1780113	1932/2937	1932/2937	644/978	c.1932A>C	p.Glu644Asp	GT:AD:DP:GQ:PL	0/0	0/0	0/0	1/1:0,48:48:99:1561,144,0	0/0	1/1:0,33:33:99:1108,99,0	1/1:0,29:29:87:1011,87,0	0/0	0/0	0/0	0/0	1/1:0,41:41:99:1418,123,0	1/1:0,45:45:99:1654,135,0	1/1:0,22:22:66:819,66,0	1/1:0,30:30:90:1013,90,0	1/1:0,22:22:66:808,66,0	1/1:0,21:21:63:706,63,0	1/1:0,26:26:78:914,78,0	1/1:0,32:32:96:1032,96,0	0/0	0/0	1/1:0,29:29:87:935,87,0	1/1:0,14:14:42:488,42,0	1/1:0,19:19:57:694,57,0	1/1:0,20:20:60:771,60,0	1/1:0,38:38:99:1391,114,0	1/1:0,31:31:93:1162,93,0	1/1:0,31:31:93:1170,93,0	0/0	1/1:0,27:27:81:1055,81,0	1/1:0,28:28:84:1002,84,0	1/1:0,42:42:99:1460,126,0	1/1:0,30:30:90:1119,90,0	1/1:0,22:22:66:785,66,0	1/1:0,35:35:99:1280,105,0	1/1:0,26:26:78:956,78,0	0/0	0/0
Nla_1G0004960	Nla_1G0004960	Nla_1G0004960.1	PASS	synonymous_variant	chr1/1790903	978/2661	978/2661	326/886	c.978C>T	p.Ile326Ile	GT:AD:DP:GQ:PL	0/0	0/0	0/0	0/0	0/0	0/0	0/0	0/0	0/0	0/0	0/0	0/0	0/0	0/0	0/0	0/0	1/1:0,21:21:63:741,63,0	0/0	0/0	0/0	0/0	0/0	0/0	0/0	0/0	0/0	0/0	0/0	0/0	1/1:0,29:29:87:1065,87,0	1/1:0,32:32:96:1205,96,0	1/1:0,45:45:99:1583,135,0	1/1:0,27:27:81:1040,81,0	1/1:0,24:24:72:872,72,0	1/1:0,45:45:99:1679,135,0	1/1:0,27:27:81:988,81,0	0/0	0/0
Nla_1G0004970	Nla_1G0004970	Nla_1G0004970.1	PASS	synonymous_variant	chr1/1794493	1653/6633	1653/6633	551/2210	c.1653C>T	p.Ile551Ile	GT:AD:DP:GQ:PL	0/0	0/0	0/0	1/1:0,34:34:99:1109,102,0	0/0	1/1:0,15:15:45:562,45,0	1/1:0,22:22:66:788,66,0	0/0	0/0	0/0	0/0	0/0	0/0	0/0	0/0	0/0	0/0	0/0	0/0	0/0	0/0	0/0	0/0	0/0	0/0	0/0	0/0	0/0	0/0	0/0	0/0	0/0	0/0	0/0	0/0	0/0	0/0	0/0
Nla_1G0004970	Nla_1G0004970	Nla_1G0004970.1	PASS	missense_variant	chr1/1796516	3442/6633	3442/6633	1148/2210	c.3442G>T	p.Val1148Phe	GT:AD:DP:GQ:PL	0/0	0/0	0/0	0/0	0/0	0/0	0/0	0/0	0/0	0/0	0/0	1/1:0,13:13:39:442,39,0	1/1:0,34:34:99:1241,102,0	1/1:0,21:21:63:731,63,0	1/1:0,20:20:60:771,60,0	1/1:0,20:20:60:723,60,0	1/1:0,34:34:99:1134,102,0	1/1:0,20:20:60:744,60,0	1/1:0,17:17:51:672,51,0	0/0	0/0	1/1:0,30:30:90:967,90,0	1/1:0,24:24:72:819,72,0	1/1:0,25:25:75:904,75,0	1/1:0,31:31:93:1058,93,0	1/1:0,28:28:84:968,84,0	1/1:0,18:18:54:681,54,0	1/1:0,12:12:36:422,36,0	0/0	1/1:0,10:10:30:376,30,0	1/1:0,32:32:96:1100,96,0	1/1:0,20:20:60:760,60,0	1/1:0,33:33:99:1226,99,0	1/1:0,21:21:63:725,63,0	1/1:0,33:33:99:1278,99,0	1/1:0,13:13:39:543,39,0	0/0	0/0
Nla_1G0004970	Nla_1G0004970	Nla_1G0004970.1	PASS	missense_variant	chr1/1797663	4589/6633	4589/6633	1530/2210	c.4589C>G	p.Thr1530Arg	GT:AD:DP:GQ:PGT:PID:PL:PS	0/0	0/0	0/0	0/0	0/0	0/0	0/0	0/0	0/0	0/0	0/0	1/1:0,11:11:33:.:.:427,33,0	1/1:0,29:29:87:.:.:1078,87,0	1/1:0,21:21:63:.:.:837,63,0	1/1:0,28:28:84:.:.:857,84,0	1/1:0,26:26:78:.:.:871,78,0	1/1:0,30:30:90:.:.:905,90,0	1|1:0,22:22:66:1|1:1797663_C_G:824,66,0:1797663	1/1:0,17:17:51:.:.:674,51,0	0/0	0/0	1/1:0,20:20:60:.:.:697,60,0	1/1:0,16:16:48:.:.:503,48,0	1/1:0,30:30:90:.:.:987,90,0	1/1:0,22:22:66:.:.:819,66,0	1/1:0,24:24:72:.:.:799,72,0	1/1:0,17:17:51:.:.:672,51,0	1/1:0,25:25:75:.:.:950,75,0	0/0	1/1:0,20:20:60:.:.:764,60,0	1|1:0,32:32:96:1|1:1797663_C_G:1233,96,0:1797663	1/1:0,23:23:69:.:.:795,69,0	1/1:0,43:43:99:.:.:1485,129,0	1/1:0,25:25:75:.:.:903,75,0	1/1:0,30:30:90:.:.:1108,90,0	1/1:0,27:27:81:.:.:1020,81,0	0/0	0/0
Nla_1G0005110	Nla_1G0005110	Nla_1G0005110.1	PASS	missense_variant	chr1/1841935	689/993	689/993	230/330	c.689C>G	p.Ala230Gly	GT:AD:DP:GQ:PGT:PID:PL:PS	0/0	0/0	0/0	0/0	0/0	0/0	0/0	0/0	0/0	0/0	0/0	1/1:0,27:27:81:.:.:968,81,0	1/1:0,29:29:87:.:.:998,87,0	1/1:0,19:19:57:.:.:681,57,0	1/1:0,29:29:87:.:.:1031,87,0	1/1:0,20:20:60:.:.:634,60,0	1/1:0,26:26:78:.:.:811,78,0	1/1:0,38:38:99:.:.:1419,114,0	1/1:0,25:25:75:.:.:972,75,0	0/0	0/0	1/1:0,18:18:54:.:.:619,54,0	1/1:0,28:28:84:.:.:965,84,0	1/1:0,23:23:69:.:.:881,69,0	1/1:0,37:37:99:.:.:1342,111,0	1/1:0,31:31:93:.:.:1124,93,0	1/1:0,21:21:63:.:.:658,63,0	1/1:0,27:27:81:.:.:886,81,0	0/0	1/1:0,17:17:51:.:.:621,51,0	1/1:0,36:36:99:.:.:1274,108,0	1/1:0,42:42:99:.:.:1454,126,0	1/1:0,39:39:99:.:.:1334,117,0	1/1:0,20:20:60:.:.:702,60,0	1/1:0,32:32:96:.:.:1158,96,0	1|1:0,31:31:93:1|1:1841932_G_A:1132,93,0:1841932	0/0	0/0
Nla_1G0005160	Nla_1G0005160	Nla_1G0005160.1	PASS	synonymous_variant	chr1/1852080	1170/1614	1170/1614	390/537	c.1170G>A	p.Gln390Gln	GT:AD:DP:GQ:PL	0/0	0/0	0/0	0/0	0/0	0/0	0/0	0/0	0/0	0/0	0/0	1/1:0,23:23:69:861,69,0	1/1:0,22:22:66:769,66,0	1/1:0,19:19:57:764,57,0	1/1:0,26:26:78:916,78,0	1/1:0,24:24:72:824,72,0	1/1:0,38:38:99:1266,114,0	1/1:0,24:24:72:821,72,0	1/1:0,23:23:69:743,69,0	0/0	0/0	1/1:0,35:35:99:1257,105,0	1/1:0,29:29:87:1074,87,0	1/1:0,24:24:72:809,72,0	1/1:0,19:19:57:691,57,0	1/1:0,24:24:72:866,72,0	1/1:0,32:32:96:1158,96,0	1/1:0,39:39:99:1399,117,0	0/0	1/1:0,21:21:63:795,63,0	1/1:0,27:27:81:928,81,0	1/1:0,34:34:99:1181,102,0	1/1:0,29:29:87:1048,87,0	1/1:0,20:20:60:671,60,0	1/1:0,37:37:99:1186,111,0	1/1:0,37:37:99:1308,111,0	0/0	0/0
Nla_1G0005160	Nla_1G0005160	Nla_1G0005160.1	PASS	missense_variant	chr1/1853017	280/1614	280/1614	94/537	c.280G>A	p.Asp94Asn	GT:AD:DP:GQ:PL	0/0	0/0	0/0	0/0	0/0	0/0	0/0	0/0	0/0	0/0	0/0	0/0	0/0	0/0	0/0	0/0	0/0	0/0	0/0	0/0	0/0	0/0	0/0	0/0	0/0	0/0	0/0	0/0	0/0	0/0	0/0	0/0	0/0	0/0	0/0	0/0	0/0	0/0
Nla_1G0005180	Nla_1G0005180	Nla_1G0005180.1	PASS	missense_variant	chr1/1860015	305/2556	305/2556	102/851	c.305A>G	p.Asp102Gly	GT:AD:DP:GQ:PGT:PID:PL:PS	0/0	0/0	0/0	0/0	0/0	0/0	0/0	0/0	0/0	0/0	1|1:0,3:3:9:1|1:1860015_A_G:115,9,0:1860015	0/0	0/0	0/0	0/0	0/0	0/0	0/0	0/0	0/0	0/0	0/0	1|1:0,3:3:9:1|1:1860015_A_G:135,9,0:1860015	0/0	0/0	0/0	0/0	1|1:0,2:2:6:1|1:1860015_A_G:90,6,0:1860015	0/0	1|1:0,2:2:6:1|1:1860015_A_G:66,6,0:1860015	0/0	0/0	0/0	0/0	0/0	0/0	0/0	1/1:0,2:2:6:.:.:49,6,0
Nla_1G0005180	Nla_1G0005180	Nla_1G0005180.1	SnpCluster	missense_variant	chr1/1860027	317/2556	317/2556	106/851	c.317C>T	p.Pro106Leu	GT:AD:DP:GQ:PGT:PID:PL:PS	0/0	0/0	0/0	0/0	0/0	0/0	0/0	0/0	0/0	0/0	1|1:0,3:3:9:1|1:1860015_A_G:115,9,0:1860015	0/0	0/0	0/0	0/0	0/0	0/0	0/0	0/0	0/0	0/0	0/0	1|1:0,3:3:9:1|1:1860015_A_G:135,9,0:1860015	0/0	0/0	0/0	0/0	1|1:0,2:2:6:1|1:1860015_A_G:90,6,0:1860015	0/0	1|1:0,2:2:6:1|1:1860015_A_G:66,6,0:1860015	0/0	0/0	0/0	0/0	0/0	0/0	0/0	0/0
Nla_1G0005180	Nla_1G0005180	Nla_1G0005180.1	SnpCluster	synonymous_variant	chr1/1860031	321/2556	321/2556	107/851	c.321T>C	p.Cys107Cys	GT:AD:DP:GQ:PGT:PID:PL:PS	0/0	0/0	0/0	0/0	0/0	0/0	0/0	0/0	0/0	0/0	1|1:0,2:2:6:1|1:1860015_A_G:90,6,0:1860015	0/0	0/0	0/0	0/0	0/0	0/0	0/0	0/0	0/0	0/0	0/0	1|1:0,3:3:9:1|1:1860015_A_G:135,9,0:1860015	0/0	0/0	0/0	0/0	1|1:0,2:2:6:1|1:1860015_A_G:90,6,0:1860015	0/0	0/0	0/0	0/0	0/0	0/0	0/0	0/0	0/0	0/0
Nla_1G0005180	Nla_1G0005180	Nla_1G0005180.1	SnpCluster	synonymous_variant	chr1/1860058	348/2556	348/2556	116/851	c.348A>G	p.Gly116Gly	GT:AD:DP:GQ:PGT:PID:PL:PS	0/0	0/0	0/0	0/0	0/0	0/0	0/0	0/0	0/0	0/0	1|1:0,2:2:6:1|1:1860015_A_G:90,6,0:1860015	0/0	0/0	0/0	0/0	0/0	0/0	0/0	0/0	0/0	0/0	0/0	1|1:0,3:3:9:1|1:1860015_A_G:135,9,0:1860015	0/0	0/0	0/0	0/0	1|1:0,2:2:6:1|1:1860015_A_G:90,6,0:1860015	0/0	0/0	0/0	0/0	0/0	0/0	0/0	0/0	0/0	0/0
Nla_1G0005180	Nla_1G0005180	Nla_1G0005180.1	SnpCluster	synonymous_variant	chr1/1860061	351/2556	351/2556	117/851	c.351C>T	p.Ile117Ile	GT:AD:DP:GQ:PGT:PID:PL:PS	0/0	0/0	0/0	0/0	0/0	0/0	0/0	0/0	0/0	0/0	1|1:0,2:2:6:1|1:1860015_A_G:90,6,0:1860015	0/0	0/0	0/0	0/0	0/0	0/0	0/0	0/0	0/0	0/0	0/0	1|1:0,3:3:9:1|1:1860015_A_G:135,9,0:1860015	0/0	0/0	0/0	0/0	1|1:0,2:2:6:1|1:1860015_A_G:90,6,0:1860015	0/0	0/0	0/0	0/0	0/0	0/0	0/0	0/0	0/0	0/0
Nla_1G0005180	Nla_1G0005180	Nla_1G0005180.1	SnpCluster	synonymous_variant	chr1/1860067	357/2556	357/2556	119/851	c.357T>C	p.Val119Val	GT:AD:DP:GQ:PGT:PID:PL:PS	0/0	0/0	0/0	0/0	0/0	0/0	0/0	0/0	0/0	0/0	1|1:0,2:2:6:1|1:1860015_A_G:90,6,0:1860015	0/0	0/0	0/0	0/0	0/0	0/0	0/0	0/0	0/0	0/0	0/0	1|1:0,2:2:6:1|1:1860015_A_G:90,6,0:1860015	0/0	0/0	0/0	0/0	1|1:0,2:2:6:1|1:1860015_A_G:90,6,0:1860015	0/0	0/0	0/0	0/0	0/0	0/0	0/0	0/0	0/0	0/0
Nla_1G0005180	Nla_1G0005180	Nla_1G0005180.1	SnpCluster	synonymous_variant	chr1/1860070	360/2556	360/2556	120/851	c.360T>C	p.Asp120Asp	GT:AD:DP:GQ:PGT:PID:PL:PS	0/0	0/0	0/0	0/0	0/0	0/0	0/0	0/0	0/0	0/0	1|1:0,2:2:6:1|1:1860015_A_G:90,6,0:1860015	0/0	0/0	0/0	0/0	0/0	0/0	0/0	0/0	0/0	0/0	0/0	0/0	0/0	0/0	0/0	0/0	1|1:0,2:2:6:1|1:1860015_A_G:90,6,0:1860015	0/0	0/0	0/0	0/0	0/0	0/0	0/0	0/0	0/0	0/0
Nla_1G0005180	Nla_1G0005180	Nla_1G0005180.1	PASS	synonymous_variant	chr1/1860570	591/2556	591/2556	197/851	c.591G>A	p.Arg197Arg	GT:AD:DP:GQ:PL	0/0	0/0	1/1:0,32:32:96:1166,96,0	0/0	0/0	0/0	0/0	1/1:0,29:29:87:1016,87,0	1/1:1,22:23:27:676,27,0	0/0	1/1:0,45:45:99:1594,135,0	1/1:0,14:14:42:486,42,0	1/1:0,36:36:99:1232,108,0	1/1:0,14:14:42:503,42,0	1/1:0,26:26:78:975,78,0	1/1:0,28:28:84:897,84,0	1/1:0,26:26:78:910,78,0	1/1:0,22:22:66:787,66,0	1/1:0,36:36:99:1227,108,0	0/0	0/0	1/1:0,25:25:75:907,75,0	1/1:0,15:15:45:494,45,0	1/1:0,29:29:87:1141,87,0	1/1:0,23:23:69:796,69,0	1/1:0,32:32:96:1063,96,0	1/1:0,28:28:84:1011,84,0	1/1:0,23:23:69:784,69,0	0/0	1/1:0,10:10:30:420,30,0	1/1:0,24:24:72:824,72,0	1/1:0,22:22:66:783,66,0	1/1:0,31:31:93:1118,93,0	1/1:0,32:32:96:1233,96,0	1/1:0,27:27:81:906,81,0	1/1:0,34:34:99:1122,101,0	0/0	1/1:0,16:16:48:570,48,0
Nla_1G0005180	Nla_1G0005180	Nla_1G0005180.1	SnpCluster	missense_variant	chr1/1860596	617/2556	617/2556	206/851	c.617T>C	p.Val206Ala	GT:AD:DP:GQ:PGT:PID:PL:PS	0/0	0/0	0/0	0/0	0/0	0/0	0/0	1|1:0,29:29:87:1|1:1860596_T_C:1281,87,0:1860596	1|1:0,19:19:57:1|1:1860596_T_C:835,57,0:1860596	0/0	1|1:0,42:42:99:1|1:1860596_T_C:1886,126,0:1860596	1|1:0,14:14:42:1|1:1860596_T_C:610,42,0:1860596	0/0	0/0	0/0	1|1:0,28:28:84:1|1:1860596_T_C:1260,84,0:1860596	0/0	1|1:0,21:21:63:1|1:1860596_T_C:945,63,0:1860596	1|1:0,37:37:99:1|1:1860596_T_C:1637,111,0:1860596	0/0	0/0	1|1:0,22:22:66:1|1:1860596_T_C:949,66,0:1860596	1|1:0,14:14:42:1|1:1860596_T_C:610,42,0:1860596	0/0	1|1:0,24:24:72:1|1:1860596_T_C:1080,72,0:1860596	0/0	1|1:0,29:29:87:1|1:1860596_T_C:1305,87,0:1860596	1|1:0,24:24:72:1|1:1860596_T_C:1060,72,0:1860596	0/0	0/0	0/0	0/0	0/0	0/0	1|1:0,30:30:90:1|1:1860596_T_C:1321,90,0:1860596	0/0	0/0	1|1:0,15:15:45:1|1:1860596_T_C:672,45,0:1860596
Nla_1G0005180	Nla_1G0005180	Nla_1G0005180.1	SnpCluster	synonymous_variant	chr1/1860600	621/2556	621/2556	207/851	c.621T>C	p.Ser207Ser	GT:AD:DP:GQ:PGT:PID:PL:PS	0/0	0/0	0/0	0/0	0/0	0/0	0/0	1|1:0,27:27:81:1|1:1860596_T_C:1215,81,0:1860596	1|1:0,21:21:63:1|1:1860596_T_C:925,63,0:1860596	0/0	1|1:0,41:41:99:1|1:1860596_T_C:1845,123,0:1860596	1|1:0,13:13:39:1|1:1860596_T_C:585,39,0:1860596	0/0	0/0	0/0	1|1:0,28:28:84:1|1:1860596_T_C:1260,84,0:1860596	0/0	1|1:0,21:21:63:1|1:1860596_T_C:945,63,0:1860596	1|1:0,35:35:99:1|1:1860596_T_C:1571,105,0:1860596	0/0	0/0	1|1:0,22:22:66:1|1:1860596_T_C:949,66,0:1860596	1|1:0,14:14:42:1|1:1860596_T_C:610,42,0:1860596	0/0	1|1:0,24:24:72:1|1:1860596_T_C:1080,72,0:1860596	0/0	1|1:0,29:29:87:1|1:1860596_T_C:1305,87,0:1860596	1|1:0,26:26:78:1|1:1860596_T_C:1150,78,0:1860596	0/0	0/0	0/0	0/0	0/0	0/0	1|1:0,30:30:90:1|1:1860596_T_C:1327,90,0:1860596	0/0	0/0	1|1:0,16:16:48:1|1:1860596_T_C:717,48,0:1860596
Nla_1G0005180	Nla_1G0005180	Nla_1G0005180.1	SnpCluster	synonymous_variant	chr1/1860603	624/2556	624/2556	208/851	c.624A>C	p.Ser208Ser	GT:AD:DP:GQ:PGT:PID:PL:PS	0/0	0/0	0/0	0/0	0/0	0/0	0/0	1|1:0,27:27:81:1|1:1860596_T_C:1215,81,0:1860596	1|1:0,20:20:60:1|1:1860596_T_C:900,60,0:1860596	0/0	1|1:0,42:42:99:1|1:1860596_T_C:1870,126,0:1860596	1|1:0,12:12:36:1|1:1860596_T_C:540,36,0:1860596	0/0	0/0	0/0	1|1:0,28:28:84:1|1:1860596_T_C:1260,84,0:1860596	0/0	1|1:0,21:21:63:1|1:1860596_T_C:945,63,0:1860596	1|1:0,34:34:99:1|1:1860596_T_C:1530,102,0:1860596	0/0	0/0	1|1:0,20:20:60:1|1:1860596_T_C:900,60,0:1860596	1|1:0,13:13:39:1|1:1860596_T_C:585,39,0:1860596	0/0	1|1:0,24:24:72:1|1:1860596_T_C:1080,72,0:1860596	0/0	1|1:0,29:29:87:1|1:1860596_T_C:1305,87,0:1860596	1|1:0,25:25:75:1|1:1860596_T_C:1125,75,0:1860596	0/0	0/0	0/0	0/0	0/0	0/0	1|1:0,28:28:84:1|1:1860596_T_C:1260,84,0:1860596	0/0	0/0	1|1:0,15:15:45:1|1:1860596_T_C:675,45,0:1860596
Nla_1G0005180	Nla_1G0005180	Nla_1G0005180.1	PASS	synonymous_variant	chr1/1860615	636/2556	636/2556	212/851	c.636C>A	p.Ala212Ala	GT:AD:DP:GQ:PGT:PID:PL:PS	0/0	0/0	0/0	0/0	0/0	0/0	0/0	1/1:0,27:27:81:.:.:926,81,0	1/1:0,17:17:51:.:.:489,51,0	0/0	1/1:0,44:44:99:.:.:1334,131,0	1|1:0,11:11:33:1|1:1860596_T_C:495,33,0:1860596	0/0	0/0	0/0	1/1:0,24:24:72:.:.:738,72,0	0/0	1|1:0,19:19:57:1|1:1860596_T_C:855,57,0:1860596	1/1:0,31:31:92:.:.:993,92,0	0/0	0/0	1/1:0,16:16:48:.:.:509,48,0	1|1:0,11:11:33:1|1:1860596_T_C:495,33,0:1860596	0/0	1|1:0,24:24:72:1|1:1860596_T_C:1080,72,0:1860596	0/0	1|1:0,31:31:93:1|1:1860596_T_C:1395,93,0:1860596	1|1:0,24:24:72:1|1:1860596_T_C:1080,72,0:1860596	0/0	0/0	0/0	0/0	0/0	0/0	1/1:0,28:28:84:.:.:921,84,0	0/0	0/0	1|1:0,12:12:36:1|1:1860596_T_C:540,36,0:1860596
Nla_1G0005180	Nla_1G0005180	Nla_1G0005180.1	PASS	synonymous_variant	chr1/1860633	654/2556	654/2556	218/851	c.654T>C	p.Thr218Thr	GT:AD:DP:GQ:PGT:PID:PL:PS	0/0	0/0	0/0	0/0	0/0	0/0	0/0	1/1:0,26:26:78:.:.:940,78,0	1/1:0,16:16:48:.:.:533,48,0	0/0	1/1:0,39:39:99:.:.:1242,117,0	1|1:0,12:12:36:1|1:1860596_T_C:540,36,0:1860596	0/0	0/0	0/0	1/1:0,21:21:63:.:.:689,63,0	0/0	1|1:0,18:18:54:1|1:1860596_T_C:810,54,0:1860596	1/1:0,27:27:81:.:.:964,81,0	0/0	0/0	1/1:0,14:14:42:.:.:483,42,0	1|1:0,13:13:39:1|1:1860596_T_C:565,39,0:1860596	0/0	1|1:0,23:23:69:1|1:1860596_T_C:1035,69,0:1860596	0/0	1|1:0,32:32:96:1|1:1860596_T_C:1440,96,0:1860596	1|1:0,25:25:75:1|1:1860596_T_C:1125,75,0:1860596	0/0	0/0	0/0	0/0	0/0	0/0	1/1:0,23:23:69:.:.:734,69,0	0/0	0/0	1|1:0,9:9:27:1|1:1860596_T_C:405,27,0:1860596
Nla_1G0005180	Nla_1G0005180	Nla_1G0005180.1	PASS;SnpCluster	missense_variant	chr1/1860652	673/2556	673/2556	225/851	c.673T>C	p.Cys225Arg	GT:AD:DP:GQ:PGT:PID:PL:PS	0/0	0/0	0/0	0/0	0/0	0/0	0/0	1|1:0,19:19:57:1|1:1860652_T_C:854,57,0:1860652	1|1:0,12:12:36:1|1:1860652_T_C:540,36,0:1860652	0/0	1|1:0,27:27:81:1|1:1860652_T_C:1213,81,0:1860652	0/0	0/0	0/0	0/0	0/0	0/0	0/0	0/0	0/0	0/0	0/0	0/0	0/0	0/0	0/0	0/0	0/0	0/0	0/0	0/0	0/0	0/0	0/0	0/0	0/0	0/0	1|1:0,6:6:18:1|1:1860596_T_C:270,18,0:1860596
Nla_1G0005180	Nla_1G0005180	Nla_1G0005180.1	SnpCluster	synonymous_variant	chr1/1860654	675/2556	675/2556	225/851	c.675T>C	p.Cys225Cys	GT:AD:DP:GQ:PGT:PID:PL:PS	0/0	0/0	0/0	0/0	0/0	0/0	0/0	1|1:0,19:19:57:1|1:1860652_T_C:855,57,0:1860652	1|1:0,12:12:36:1|1:1860652_T_C:540,36,0:1860652	0/0	1|1:0,27:27:81:1|1:1860652_T_C:1215,81,0:1860652	1|1:0,10:10:30:1|1:1860596_T_C:450,30,0:1860596	0/0	0/0	0/0	1|1:0,11:11:33:1|1:1860654_T_C:494,33,0:1860654	0/0	1|1:0,14:14:42:1|1:1860596_T_C:630,42,0:1860596	1|1:0,23:23:69:1|1:1860654_T_C:1029,69,0:1860654	0/0	0/0	1|1:0,8:8:24:1|1:1860654_T_C:359,24,0:1860654	1|1:0,10:10:30:1|1:1860596_T_C:430,30,0:1860596	0/0	1|1:0,18:18:54:1|1:1860596_T_C:810,54,0:1860596	0/0	1|1:0,23:23:69:1|1:1860596_T_C:1035,69,0:1860596	1|1:0,22:22:66:1|1:1860596_T_C:990,66,0:1860596	0/0	0/0	0/0	0/0	0/0	0/0	1|1:0,16:16:48:1|1:1860654_T_C:714,48,0:1860654	0/0	0/0	1|1:0,6:6:18:1|1:1860596_T_C:270,18,0:1860596
Nla_1G0005180	Nla_1G0005180	Nla_1G0005180.1	SnpCluster	synonymous_variant	chr1/1860657	678/2556	678/2556	226/851	c.678T>C	p.Cys226Cys	GT:AD:DP:GQ:PGT:PID:PL:PS	0/0	0/0	0/0	0/0	0/0	0/0	0/0	1|1:0,20:20:60:1|1:1860652_T_C:900,60,0:1860652	1|1:0,12:12:36:1|1:1860652_T_C:540,36,0:1860652	0/0	1|1:0,27:27:81:1|1:1860652_T_C:1215,81,0:1860652	1|1:0,6:6:18:1|1:1860596_T_C:270,18,0:1860596	0/0	0/0	0/0	1|1:0,11:11:33:1|1:1860654_T_C:495,33,0:1860654	0/0	1|1:0,10:10:30:1|1:1860596_T_C:450,30,0:1860596	1|1:0,22:22:66:1|1:1860654_T_C:990,66,0:1860654	0/0	0/0	1|1:0,8:8:24:1|1:1860654_T_C:360,24,0:1860654	1|1:0,7:7:21:1|1:1860596_T_C:315,21,0:1860596	0/0	1|1:0,14:14:42:1|1:1860596_T_C:630,42,0:1860596	0/0	1|1:0,18:18:54:1|1:1860596_T_C:810,54,0:1860596	1|1:0,14:14:42:1|1:1860596_T_C:630,42,0:1860596	0/0	0/0	0/0	0/0	0/0	0/0	1|1:0,15:15:45:1|1:1860654_T_C:675,45,0:1860654	0/0	0/0	1|1:0,6:6:18:1|1:1860596_T_C:270,18,0:1860596
Nla_1G0005180	Nla_1G0005180	Nla_1G0005180.1	SnpCluster	missense_variant	chr1/1860658	679/2556	679/2556	227/851	c.679C>T	p.Pro227Ser	GT:AD:DP:GQ:PGT:PID:PL:PS	0/0	0/0	0/0	0/0	0/0	0/0	0/0	1|1:0,20:20:60:1|1:1860652_T_C:900,60,0:1860652	1|1:0,12:12:36:1|1:1860652_T_C:540,36,0:1860652	0/0	1|1:0,27:27:81:1|1:1860652_T_C:1215,81,0:1860652	1|1:0,6:6:18:1|1:1860596_T_C:270,18,0:1860596	0/0	0/0	0/0	1|1:0,11:11:33:1|1:1860654_T_C:495,33,0:1860654	0/0	1|1:0,10:10:30:1|1:1860596_T_C:450,30,0:1860596	1|1:0,22:22:66:1|1:1860654_T_C:990,66,0:1860654	0/0	0/0	1|1:0,8:8:24:1|1:1860654_T_C:360,24,0:1860654	1|1:0,7:7:21:1|1:1860596_T_C:315,21,0:1860596	0/0	1|1:0,14:14:42:1|1:1860596_T_C:630,42,0:1860596	0/0	1|1:0,18:18:54:1|1:1860596_T_C:810,54,0:1860596	1|1:0,14:14:42:1|1:1860596_T_C:630,42,0:1860596	0/0	0/0	0/0	0/0	0/0	0/0	1|1:0,15:15:45:1|1:1860654_T_C:675,45,0:1860654	0/0	0/0	1|1:0,6:6:18:1|1:1860596_T_C:270,18,0:1860596
Nla_1G0005180	Nla_1G0005180	Nla_1G0005180.1	PASS;SnpCluster	synonymous_variant	chr1/1860660	681/2556	681/2556	227/851	c.681A>G	p.Pro227Pro	GT:AD:DP:GQ:PGT:PID:PL:PS	0/0	0/0	0/0	0/0	0/0	0/0	0/0	1|1:0,20:20:60:1|1:1860652_T_C:900,60,0:1860652	1|1:0,12:12:36:1|1:1860652_T_C:540,36,0:1860652	0/0	1|1:0,26:26:78:1|1:1860652_T_C:1170,78,0:1860652	1|1:0,6:6:18:1|1:1860596_T_C:270,18,0:1860596	0/0	0/0	0/0	1|1:0,11:11:33:1|1:1860654_T_C:495,33,0:1860654	0/0	1|1:0,10:10:30:1|1:1860596_T_C:450,30,0:1860596	1|1:0,22:22:66:1|1:1860654_T_C:990,66,0:1860654	0/0	0/0	1|1:0,8:8:24:1|1:1860654_T_C:360,24,0:1860654	1|1:0,7:7:21:1|1:1860596_T_C:315,21,0:1860596	0/0	1|1:0,13:13:39:1|1:1860596_T_C:585,39,0:1860596	0/0	1|1:0,18:18:54:1|1:1860596_T_C:810,54,0:1860596	1|1:0,13:13:39:1|1:1860596_T_C:585,39,0:1860596	0/0	0/0	0/0	0/0	0/0	0/0	1|1:0,13:13:39:1|1:1860654_T_C:585,39,0:1860654	0/0	0/0	1|1:0,6:6:18:1|1:1860596_T_C:270,18,0:1860596
Nla_1G0005180	Nla_1G0005180	Nla_1G0005180.1	PASS;SnpCluster	synonymous_variant	chr1/1860663	684/2556	684/2556	228/851	c.684A>G	p.Thr228Thr	GT:AD:DP:GQ:PGT:PID:PL:PS	0/0	0/0	0/0	0/0	0/0	0/0	0/0	1|1:0,17:17:51:1|1:1860652_T_C:765,51,0:1860652	1|1:0,12:12:36:1|1:1860652_T_C:540,36,0:1860652	0/0	1|1:0,26:26:78:1|1:1860652_T_C:1170,78,0:1860652	1|1:0,5:5:15:1|1:1860596_T_C:225,15,0:1860596	0/0	0/0	0/0	1|1:0,11:11:33:1|1:1860654_T_C:495,33,0:1860654	0/0	1|1:0,10:10:30:1|1:1860596_T_C:450,30,0:1860596	1|1:0,21:21:63:1|1:1860654_T_C:945,63,0:1860654	0/0	0/0	1|1:0,8:8:24:1|1:1860654_T_C:360,24,0:1860654	1|1:0,7:7:21:1|1:1860596_T_C:315,21,0:1860596	0/0	1|1:0,13:13:39:1|1:1860596_T_C:585,39,0:1860596	0/0	1|1:0,18:18:54:1|1:1860596_T_C:810,54,0:1860596	1|1:0,13:13:39:1|1:1860596_T_C:585,39,0:1860596	0/0	0/0	0/0	0/0	0/0	0/0	1|1:0,12:12:36:1|1:1860654_T_C:540,36,0:1860654	0/0	0/0	1|1:0,6:6:18:1|1:1860596_T_C:270,18,0:1860596
Nla_1G0005180	Nla_1G0005180	Nla_1G0005180.1	PASS;SnpCluster	missense_variant	chr1/1860667	688/2556	688/2556	230/851	c.688A>C	p.Thr230Pro	GT:AD:DP:GQ:PGT:PID:PL:PS	0/0	0/0	0/0	0/0	0/0	0/0	0/0	1|1:0,18:18:54:1|1:1860652_T_C:810,54,0:1860652	1|1:0,12:12:36:1|1:1860652_T_C:540,36,0:1860652	0/0	1|1:0,26:26:78:1|1:1860652_T_C:1170,78,0:1860652	1|1:0,5:5:15:1|1:1860596_T_C:225,15,0:1860596	0/0	0/0	0/0	1|1:0,11:11:33:1|1:1860654_T_C:495,33,0:1860654	0/0	1|1:0,9:9:27:1|1:1860596_T_C:405,27,0:1860596	1|1:0,20:20:60:1|1:1860654_T_C:900,60,0:1860654	0/0	0/0	1|1:0,7:7:21:1|1:1860654_T_C:315,21,0:1860654	1|1:0,7:7:21:1|1:1860596_T_C:315,21,0:1860596	0/0	1|1:0,13:13:39:1|1:1860596_T_C:585,39,0:1860596	0/0	1|1:0,18:18:54:1|1:1860596_T_C:810,54,0:1860596	1|1:0,13:13:39:1|1:1860596_T_C:585,39,0:1860596	0/0	0/0	0/0	0/0	0/0	0/0	1|1:0,12:12:36:1|1:1860654_T_C:540,36,0:1860654	0/0	0/0	1|1:0,6:6:18:1|1:1860596_T_C:270,18,0:1860596
Nla_1G0005180	Nla_1G0005180	Nla_1G0005180.1	PASS;SnpCluster	synonymous_variant	chr1/1860690	711/2556	711/2556	237/851	c.711T>C	p.Ala237Ala	GT:AD:DP:GQ:PGT:PID:PL:PS	0/0	0/0	0/0	0/0	0/0	0/0	0/0	0/0	1|1:0,9:9:27:1|1:1860690_T_C:397,27,0:1860690	0/0	0/0	1|1:0,5:5:15:1|1:1860596_T_C:225,15,0:1860596	0/0	0/0	0/0	0/0	0/0	1|1:0,5:5:15:1|1:1860596_T_C:225,15,0:1860596	0/0	0/0	0/0	1|1:0,4:4:12:1|1:1860690_T_C:180,12,0:1860690	1|1:0,5:5:15:1|1:1860596_T_C:225,15,0:1860596	0/0	1|1:0,9:9:27:1|1:1860596_T_C:405,27,0:1860596	0/0	1|1:0,15:15:45:1|1:1860596_T_C:675,45,0:1860596	1|1:0,10:10:30:1|1:1860596_T_C:450,30,0:1860596	0/0	0/0	0/0	0/0	0/0	0/0	0/0	0/0	0/0	1|1:0,5:5:15:1|1:1860596_T_C:225,15,0:1860596
Nla_1G0005180	Nla_1G0005180	Nla_1G0005180.1	PASS;SnpCluster	synonymous_variant	chr1/1860693	714/2556	714/2556	238/851	c.714T>C	p.Ser238Ser	GT:AD:DP:GQ:PGT:PID:PL:PS	0/0	0/0	0/0	0/0	0/0	0/0	0/0	0/0	1|1:0,8:8:24:1|1:1860690_T_C:360,24,0:1860690	0/0	0/0	1|1:0,5:5:15:1|1:1860596_T_C:225,15,0:1860596	0/0	0/0	0/0	0/0	0/0	1|1:0,4:4:12:1|1:1860596_T_C:180,12,0:1860596	0/0	0/0	0/0	1|1:0,4:4:12:1|1:1860690_T_C:180,12,0:1860690	1|1:0,5:5:15:1|1:1860596_T_C:225,15,0:1860596	0/0	1|1:0,8:8:24:1|1:1860596_T_C:360,24,0:1860596	0/0	1|1:0,12:12:36:1|1:1860596_T_C:540,36,0:1860596	1|1:0,10:10:30:1|1:1860596_T_C:450,30,0:1860596	0/0	0/0	0/0	0/0	0/0	0/0	0/0	0/0	0/0	1|1:0,5:5:15:1|1:1860596_T_C:225,15,0:1860596
Nla_1G0005180	Nla_1G0005180	Nla_1G0005180.1	PASS;SnpCluster	synonymous_variant	chr1/1860696	717/2556	717/2556	239/851	c.717C>T	p.Arg239Arg	GT:AD:DP:GQ:PGT:PID:PL:PS	0/0	0/0	0/0	0/0	0/0	0/0	0/0	0/0	1|1:0,8:8:24:1|1:1860690_T_C:360,24,0:1860690	0/0	0/0	1|1:0,5:5:15:1|1:1860596_T_C:225,15,0:1860596	0/0	0/0	0/0	0/0	0/0	1|1:0,3:3:9:1|1:1860596_T_C:135,9,0:1860596	0/0	0/0	0/0	1|1:0,4:4:12:1|1:1860690_T_C:180,12,0:1860690	1|1:0,4:4:12:1|1:1860596_T_C:180,12,0:1860596	0/0	1|1:0,8:8:24:1|1:1860596_T_C:360,24,0:1860596	0/0	1|1:0,12:12:36:1|1:1860596_T_C:540,36,0:1860596	1|1:0,9:9:27:1|1:1860596_T_C:405,27,0:1860596	0/0	0/0	0/0	0/0	0/0	0/0	0/0	0/0	0/0	1|1:0,4:4:12:1|1:1860596_T_C:180,12,0:1860596
Nla_1G0005180	Nla_1G0005180	Nla_1G0005180.1	PASS;SnpCluster	synonymous_variant	chr1/1860699	720/2556	720/2556	240/851	c.720T>G	p.Leu240Leu	GT:AD:DP:GQ:PGT:PID:PL:PS	0/0	0/0	0/0	0/0	0/0	0/0	0/0	0/0	1|1:0,8:8:24:1|1:1860690_T_C:360,24,0:1860690	0/0	0/0	1|1:0,4:4:12:1|1:1860596_T_C:180,12,0:1860596	0/0	0/0	0/0	0/0	0/0	1|1:0,3:3:9:1|1:1860596_T_C:135,9,0:1860596	0/0	0/0	0/0	1|1:0,4:4:12:1|1:1860690_T_C:180,12,0:1860690	1|1:0,4:4:12:1|1:1860596_T_C:180,12,0:1860596	0/0	1|1:0,8:8:24:1|1:1860596_T_C:360,24,0:1860596	0/0	1|1:0,11:11:33:1|1:1860596_T_C:495,33,0:1860596	1|1:0,9:9:27:1|1:1860596_T_C:405,27,0:1860596	0/0	0/0	0/0	0/0	0/0	0/0	0/0	0/0	0/0	1|1:0,4:4:12:1|1:1860596_T_C:180,12,0:1860596
Nla_1G0005180	Nla_1G0005180	Nla_1G0005180.1	PASS;SnpCluster	synonymous_variant	chr1/1860702	723/2556	723/2556	241/851	c.723T>C	p.Leu241Leu	GT:AD:DP:GQ:PGT:PID:PL:PS	0/0	0/0	0/0	0/0	0/0	0/0	0/0	0/0	0/0	0/0	0/0	1|1:0,4:4:12:1|1:1860596_T_C:180,12,0:1860596	0/0	0/0	0/0	0/0	0/0	1|1:0,4:4:12:1|1:1860596_T_C:180,12,0:1860596	0/0	0/0	0/0	1|1:0,4:4:12:1|1:1860690_T_C:180,12,0:1860690	1|1:0,4:4:12:1|1:1860596_T_C:180,12,0:1860596	0/0	1|1:0,8:8:24:1|1:1860596_T_C:360,24,0:1860596	0/0	1|1:0,11:11:33:1|1:1860596_T_C:495,33,0:1860596	1|1:0,9:9:27:1|1:1860596_T_C:405,27,0:1860596	0/0	0/0	0/0	0/0	0/0	0/0	0/0	0/0	0/0	1|1:0,4:4:12:1|1:1860596_T_C:180,12,0:1860596
Nla_1G0005180	Nla_1G0005180	Nla_1G0005180.1	PASS;SnpCluster	missense_variant	chr1/1860706	727/2556	727/2556	243/851	c.727G>C	p.Val243Leu	GT:AD:DP:GQ:PGT:PID:PL:PS	0/0	0/0	0/0	0/0	0/0	0/0	0/0	0/0	0/0	0/0	0/0	1|1:0,4:4:12:1|1:1860596_T_C:180,12,0:1860596	0/0	0/0	0/0	0/0	0/0	1|1:0,3:3:9:1|1:1860596_T_C:135,9,0:1860596	0/0	0/0	0/0	0/0	1|1:0,3:3:9:1|1:1860596_T_C:135,9,0:1860596	0/0	1|1:0,8:8:24:1|1:1860596_T_C:360,24,0:1860596	0/0	1|1:0,11:11:33:1|1:1860596_T_C:495,33,0:1860596	1|1:0,8:8:24:1|1:1860596_T_C:360,24,0:1860596	0/0	0/0	0/0	0/0	0/0	0/0	0/0	0/0	0/0	1|1:0,4:4:12:1|1:1860596_T_C:180,12,0:1860596
Nla_1G0005180	Nla_1G0005180	Nla_1G0005180.1	PASS	synonymous_variant	chr1/1860714	735/2556	735/2556	245/851	c.735T>A	p.Ala245Ala	GT:AD:DP:GQ:PGT:PID:PL:PS	0/0	0/0	0/0	0/0	0/0	0/0	0/0	0/0	0/0	0/0	0/0	1|1:0,4:4:12:1|1:1860596_T_C:180,12,0:1860596	0/0	0/0	0/0	0/0	0/0	1|1:0,3:3:9:1|1:1860596_T_C:135,9,0:1860596	0/0	0/0	0/0	0/0	1|1:0,2:2:6:1|1:1860596_T_C:90,6,0:1860596	0/0	1|1:0,7:7:21:1|1:1860596_T_C:315,21,0:1860596	0/0	1|1:0,10:10:30:1|1:1860596_T_C:450,30,0:1860596	1|1:0,8:8:24:1|1:1860596_T_C:360,24,0:1860596	0/0	0/0	0/0	0/0	0/0	0/0	0/0	0/0	0/0	1|1:0,4:4:12:1|1:1860596_T_C:180,12,0:1860596
Nla_1G0005180	Nla_1G0005180	Nla_1G0005180.1	PASS;SnpCluster	missense_variant	chr1/1860719	740/2556	740/2556	247/851	c.740A>C	p.His247Pro	GT:AD:DP:GQ:PGT:PID:PL:PS	0/0	0/0	0/0	0/0	0/0	0/0	0/0	0/0	0/0	0/0	0/0	1|1:0,4:4:12:1|1:1860596_T_C:180,12,0:1860596	0/0	0/0	0/0	0/0	0/0	1|1:0,3:3:9:1|1:1860596_T_C:135,9,0:1860596	0/0	0/0	0/0	0/0	1|1:0,3:3:9:1|1:1860596_T_C:135,9,0:1860596	0/0	1|1:0,7:7:21:1|1:1860596_T_C:315,21,0:1860596	0/0	1|1:0,8:8:24:1|1:1860596_T_C:360,24,0:1860596	1|1:0,8:8:24:1|1:1860596_T_C:360,24,0:1860596	0/0	0/0	0/0	0/0	0/0	0/0	0/0	0/0	0/0	1|1:0,3:3:9:1|1:1860596_T_C:135,9,0:1860596
Nla_1G0005180	Nla_1G0005180	Nla_1G0005180.1	PASS;SnpCluster	missense_variant	chr1/1860721	742/2556	742/2556	248/851	c.742T>G	p.Ser248Ala	GT:AD:DP:GQ:PGT:PID:PL:PS	0/0	0/0	0/0	0/0	0/0	0/0	0/0	0/0	0/0	0/0	0/0	1|1:0,4:4:12:1|1:1860596_T_C:180,12,0:1860596	0/0	0/0	0/0	0/0	0/0	1|1:0,3:3:9:1|1:1860596_T_C:135,9,0:1860596	0/0	0/0	0/0	0/0	1|1:0,3:3:9:1|1:1860596_T_C:135,9,0:1860596	0/0	1|1:0,6:6:18:1|1:1860596_T_C:270,18,0:1860596	0/0	1|1:0,8:8:24:1|1:1860596_T_C:360,24,0:1860596	1|1:0,8:8:24:1|1:1860596_T_C:360,24,0:1860596	0/0	0/0	0/0	0/0	0/0	0/0	0/0	0/0	0/0	1|1:0,3:3:9:1|1:1860596_T_C:135,9,0:1860596
Nla_1G0005180	Nla_1G0005180	Nla_1G0005180.1	PASS;SnpCluster	stop_gained	chr1/1860722	743/2556	743/2556	248/851	c.743C>A	p.Ser248*	GT:AD:DP:GQ:PGT:PID:PL:PS	0/0	0/0	0/0	0/0	0/0	0/0	0/0	0/0	0/0	0/0	0/0	1|1:0,4:4:12:1|1:1860596_T_C:180,12,0:1860596	0/0	0/0	0/0	0/0	0/0	1|1:0,3:3:9:1|1:1860596_T_C:135,9,0:1860596	0/0	0/0	0/0	0/0	1|1:0,3:3:9:1|1:1860596_T_C:135,9,0:1860596	0/0	1|1:0,6:6:18:1|1:1860596_T_C:270,18,0:1860596	0/0	1|1:0,8:8:24:1|1:1860596_T_C:360,24,0:1860596	1|1:0,8:8:24:1|1:1860596_T_C:360,24,0:1860596	0/0	0/0	0/0	0/0	0/0	0/0	0/0	0/0	0/0	1|1:0,3:3:9:1|1:1860596_T_C:135,9,0:1860596
Nla_1G0005180	Nla_1G0005180	Nla_1G0005180.1	PASS;SnpCluster	synonymous_variant	chr1/1860726	747/2556	747/2556	249/851	c.747T>A	p.Pro249Pro	GT:AD:DP:GQ:PGT:PID:PL:PS	0/0	0/0	0/0	0/0	0/0	0/0	0/0	0/0	0/0	0/0	0/0	1|1:0,3:3:9:1|1:1860596_T_C:135,9,0:1860596	0/0	0/0	0/0	0/0	0/0	1|1:0,3:3:9:1|1:1860596_T_C:135,9,0:1860596	0/0	0/0	0/0	0/0	1|1:0,3:3:9:1|1:1860596_T_C:135,9,0:1860596	0/0	1|1:0,6:6:18:1|1:1860596_T_C:270,18,0:1860596	0/0	1|1:0,7:7:21:1|1:1860596_T_C:315,21,0:1860596	1|1:0,7:7:21:1|1:1860596_T_C:315,21,0:1860596	0/0	0/0	0/0	0/0	0/0	0/0	0/0	0/0	0/0	1|1:0,2:2:6:1|1:1860596_T_C:90,6,0:1860596
Nla_1G0005180	Nla_1G0005180	Nla_1G0005180.1	PASS;SnpCluster	synonymous_variant	chr1/1860738	759/2556	759/2556	253/851	c.759T>G	p.Val253Val	GT:AD:DP:GQ:PGT:PID:PL:PS	0/0	0/0	0/0	0/0	0/0	0/0	0/0	0/0	0/0	0/0	0/0	1|1:0,3:3:9:1|1:1860596_T_C:135,9,0:1860596	0/0	0/0	0/0	0/0	0/0	1|1:0,3:3:9:1|1:1860596_T_C:135,9,0:1860596	0/0	0/0	0/0	0/0	1|1:0,3:3:9:1|1:1860596_T_C:135,9,0:1860596	0/0	1|1:0,6:6:18:1|1:1860596_T_C:270,18,0:1860596	0/0	1|1:0,6:6:18:1|1:1860596_T_C:270,18,0:1860596	1|1:0,6:6:18:1|1:1860596_T_C:270,18,0:1860596	0/0	0/0	0/0	0/0	0/0	0/0	0/0	0/0	0/0	1|1:0,2:2:6:1|1:1860596_T_C:90,6,0:1860596
Nla_1G0005180	Nla_1G0005180	Nla_1G0005180.1	PASS;SnpCluster	synonymous_variant	chr1/1860741	762/2556	762/2556	254/851	c.762A>C	p.Arg254Arg	GT:AD:DP:GQ:PGT:PID:PL:PS	0/0	0/0	0/0	0/0	0/0	0/0	0/0	0/0	0/0	0/0	0/0	1|1:0,3:3:9:1|1:1860596_T_C:135,9,0:1860596	0/0	0/0	0/0	0/0	0/0	1|1:0,3:3:9:1|1:1860596_T_C:135,9,0:1860596	0/0	0/0	0/0	0/0	1|1:0,3:3:9:1|1:1860596_T_C:135,9,0:1860596	0/0	1|1:0,5:5:15:1|1:1860596_T_C:225,15,0:1860596	0/0	1|1:0,6:6:18:1|1:1860596_T_C:270,18,0:1860596	1|1:0,6:6:18:1|1:1860596_T_C:270,18,0:1860596	0/0	0/0	0/0	0/0	0/0	0/0	0/0	0/0	0/0	1|1:0,2:2:6:1|1:1860596_T_C:90,6,0:1860596
Nla_1G0005180	Nla_1G0005180	Nla_1G0005180.1	PASS	synonymous_variant	chr1/1860747	768/2556	768/2556	256/851	c.768T>C	p.Val256Val	GT:AD:DP:GQ:PGT:PID:PL:PS	0/0	0/0	0/0	0/0	0/0	0/0	0/0	0/0	0/0	0/0	0/0	1|1:0,3:3:9:1|1:1860596_T_C:135,9,0:1860596	0/0	0/0	0/0	0/0	0/0	1|1:0,3:3:9:1|1:1860596_T_C:135,9,0:1860596	0/0	0/0	0/0	0/0	1|1:0,3:3:9:1|1:1860596_T_C:135,9,0:1860596	0/0	1|1:0,5:5:15:1|1:1860596_T_C:225,15,0:1860596	0/0	1|1:0,6:6:18:1|1:1860596_T_C:270,18,0:1860596	1|1:0,5:5:15:1|1:1860596_T_C:225,15,0:1860596	0/0	0/0	0/0	0/0	0/0	0/0	0/0	0/0	0/0	0/0
Nla_1G0005180	Nla_1G0005180	Nla_1G0005180.1	PASS;SnpCluster	missense_variant	chr1/1860755	776/2556	776/2556	259/851	c.776A>G	p.Gln259Arg	GT:AD:DP:GQ:PGT:PID:PL:PS	0/0	0/0	0/0	0/0	0/0	0/0	0/0	0/0	0/0	0/0	0/0	1|1:0,3:3:9:1|1:1860596_T_C:135,9,0:1860596	0/0	0/0	0/0	0/0	0/0	1|1:0,2:2:6:1|1:1860596_T_C:90,6,0:1860596	0/0	0/0	0/0	0/0	1|1:0,3:3:9:1|1:1860596_T_C:135,9,0:1860596	0/0	1|1:0,4:4:12:1|1:1860596_T_C:180,12,0:1860596	0/0	1|1:0,3:3:9:1|1:1860596_T_C:135,9,0:1860596	1|1:0,4:4:12:1|1:1860596_T_C:180,12,0:1860596	0/0	0/0	0/0	0/0	0/0	0/0	0/0	0/0	0/0	0/0
Nla_1G0005180	Nla_1G0005180	Nla_1G0005180.1	PASS;SnpCluster	synonymous_variant	chr1/1860756	777/2556	777/2556	259/851	c.777G>A	p.Gln259Gln	GT:AD:DP:GQ:PGT:PID:PL:PS	0/0	0/0	0/0	0/0	0/0	0/0	0/0	0/0	0/0	0/0	0/0	1|1:0,3:3:9:1|1:1860596_T_C:135,9,0:1860596	0/0	0/0	0/0	0/0	0/0	1|1:0,2:2:6:1|1:1860596_T_C:90,6,0:1860596	0/0	0/0	0/0	0/0	1|1:0,3:3:9:1|1:1860596_T_C:135,9,0:1860596	0/0	1|1:0,4:4:12:1|1:1860596_T_C:180,12,0:1860596	0/0	1|1:0,3:3:9:1|1:1860596_T_C:135,9,0:1860596	1|1:0,4:4:12:1|1:1860596_T_C:180,12,0:1860596	0/0	0/0	0/0	0/0	0/0	0/0	0/0	0/0	0/0	0/0
Nla_1G0005180	Nla_1G0005180	Nla_1G0005180.1	SnpCluster	synonymous_variant	chr1/1860759	780/2556	780/2556	260/851	c.780G>C	p.Arg260Arg	GT:AD:DP:GQ:PGT:PID:PL:PS	0/0	0/0	0/0	0/0	0/0	0/0	0/0	0/0	0/0	0/0	0/0	1|1:0,3:3:9:1|1:1860596_T_C:135,9,0:1860596	0/0	0/0	0/0	0/0	0/0	1|1:0,2:2:6:1|1:1860596_T_C:90,6,0:1860596	0/0	0/0	0/0	0/0	1|1:0,3:3:9:1|1:1860596_T_C:135,9,0:1860596	0/0	1|1:0,4:4:12:1|1:1860596_T_C:180,12,0:1860596	0/0	1|1:0,3:3:9:1|1:1860596_T_C:135,9,0:1860596	1|1:0,3:3:9:1|1:1860596_T_C:135,9,0:1860596	0/0	0/0	0/0	0/0	0/0	0/0	0/0	0/0	0/0	0/0
Nla_1G0005180	Nla_1G0005180	Nla_1G0005180.1	PASS	synonymous_variant	chr1/1860771	792/2556	792/2556	264/851	c.792T>C	p.Thr264Thr	GT:AD:DP:GQ:PGT:PID:PL:PS	0/0	0/0	0/0	0/0	0/0	0/0	0/0	0/0	0/0	0/0	0/0	0/0	0/0	0/0	0/0	0/0	0/0	0/0	0/0	0/0	0/0	0/0	0/0	0/0	0/0	0/0	1|1:0,2:2:6:1|1:1860596_T_C:90,6,0:1860596	0/0	0/0	0/0	0/0	0/0	0/0	0/0	0/0	0/0	0/0	0/0
Nla_1G0005180	Nla_1G0005180	Nla_1G0005180.1	SnpCluster	missense_variant	chr1/1861067	1088/2556	1088/2556	363/851	c.1088G>C	p.Gly363Ala	GT:AD:DP:GQ:PGT:PID:PL:PS	0/0	0/0	1|1:0,10:10:30:1|1:1861052_C_CGT:450,30,0:1861052	0/0	0/0	0/0	0/0	1|1:0,15:15:45:1|1:1861052_C_CGT:675,45,0:1861052	1|1:0,9:9:27:1|1:1861052_C_CGT:405,27,0:1861052	0/0	1|1:0,8:8:24:1|1:1861052_C_CGT:360,24,0:1861052	1|1:0,10:10:30:1|1:1861052_C_CGT:450,30,0:1861052	1|1:0,7:7:21:1|1:1861052_C_CGT:315,21,0:1861052	1|1:0,3:3:9:1|1:1861052_C_CGT:135,9,0:1861052	1|1:0,4:4:12:1|1:1861052_C_CGT:180,12,0:1861052	1|1:0,14:14:42:1|1:1861052_C_CGT:630,42,0:1861052	1|1:0,16:16:48:1|1:1861052_C_CGT:720,48,0:1861052	1|1:0,6:6:18:1|1:1861052_C_CGT:270,18,0:1861052	1|1:0,13:13:39:1|1:1861052_C_CGT:585,39,0:1861052	0/0	0/0	1|1:0,13:13:39:1|1:1861052_C_CGT:585,39,0:1861052	1|1:0,9:9:27:1|1:1861053_CCA_C:405,27,0:1861053	1|1:0,14:14:42:1|1:1861052_C_CGT:630,42,0:1861052	1|1:0,4:4:12:1|1:1861052_C_CGT:180,12,0:1861052	1|1:0,4:4:12:1|1:1861052_C_CGT:180,12,0:1861052	1|1:0,4:4:12:1|1:1861052_C_CGT:180,12,0:1861052	1|1:0,12:12:36:1|1:1861052_C_CGT:540,36,0:1861052	0/0	1|1:0,3:3:9:1|1:1861052_C_CGT:135,9,0:1861052	1|1:0,7:7:21:1|1:1861052_C_CGT:315,21,0:1861052	1|1:0,9:9:27:1|1:1861052_C_CGT:405,27,0:1861052	1|1:0,7:7:21:1|1:1861052_C_CGT:315,21,0:1861052	1|1:0,8:8:24:1|1:1861052_C_CGT:360,24,0:1861052	1|1:0,10:10:30:1|1:1861052_C_CGT:450,30,0:1861052	1|1:0,6:6:18:1|1:1861052_C_CGT:270,18,0:1861052	0/0	1|1:0,7:7:21:1|1:1861052_C_CGT:315,21,0:1861052
Nla_1G0005180	Nla_1G0005180	Nla_1G0005180.1	SnpCluster	missense_variant	chr1/1861070	1091/2556	1091/2556	364/851	c.1091T>C	p.Val364Ala	GT:AD:DP:GQ:PGT:PID:PL:PS	0/0	0/0	1|1:0,10:10:30:1|1:1861052_C_CGT:450,30,0:1861052	0/0	0/0	0/0	0/0	1|1:0,15:15:45:1|1:1861052_C_CGT:675,45,0:1861052	1|1:0,10:10:30:1|1:1861052_C_CGT:450,30,0:1861052	0/0	1|1:0,8:8:24:1|1:1861052_C_CGT:360,24,0:1861052	1|1:0,10:10:30:1|1:1861052_C_CGT:450,30,0:1861052	1|1:0,7:7:21:1|1:1861052_C_CGT:315,21,0:1861052	1|1:0,3:3:9:1|1:1861052_C_CGT:135,9,0:1861052	1|1:0,5:5:15:1|1:1861052_C_CGT:225,15,0:1861052	1|1:0,14:14:42:1|1:1861052_C_CGT:630,42,0:1861052	1|1:0,16:16:48:1|1:1861052_C_CGT:720,48,0:1861052	1|1:0,6:6:18:1|1:1861052_C_CGT:270,18,0:1861052	1|1:0,13:13:39:1|1:1861052_C_CGT:585,39,0:1861052	0/0	0/0	1|1:0,15:15:45:1|1:1861052_C_CGT:675,45,0:1861052	1|1:0,9:9:27:1|1:1861053_CCA_C:405,27,0:1861053	1|1:0,14:14:42:1|1:1861052_C_CGT:630,42,0:1861052	1|1:0,4:4:12:1|1:1861052_C_CGT:180,12,0:1861052	1|1:0,4:4:12:1|1:1861052_C_CGT:180,12,0:1861052	1|1:0,4:4:12:1|1:1861052_C_CGT:180,12,0:1861052	1|1:0,12:12:36:1|1:1861052_C_CGT:540,36,0:1861052	0/0	1|1:0,3:3:9:1|1:1861052_C_CGT:135,9,0:1861052	1|1:0,7:7:21:1|1:1861052_C_CGT:315,21,0:1861052	1|1:0,9:9:27:1|1:1861052_C_CGT:405,27,0:1861052	1|1:0,7:7:21:1|1:1861052_C_CGT:315,21,0:1861052	1|1:0,8:8:24:1|1:1861052_C_CGT:360,24,0:1861052	1|1:0,11:11:33:1|1:1861052_C_CGT:495,33,0:1861052	1|1:0,6:6:18:1|1:1861052_C_CGT:270,18,0:1861052	0/0	1|1:0,7:7:21:1|1:1861052_C_CGT:315,21,0:1861052
Nla_1G0005180	Nla_1G0005180	Nla_1G0005180.1	SnpCluster	synonymous_variant	chr1/1861074	1095/2556	1095/2556	365/851	c.1095A>G	p.Glu365Glu	GT:AD:DP:GQ:PGT:PID:PL:PS	0/0	0/0	1|1:0,11:11:33:1|1:1861052_C_CGT:495,33,0:1861052	0/0	0/0	0/0	0/0	1|1:0,15:15:45:1|1:1861052_C_CGT:675,45,0:1861052	1|1:0,10:10:30:1|1:1861052_C_CGT:450,30,0:1861052	0/0	1|1:0,8:8:24:1|1:1861052_C_CGT:360,24,0:1861052	1|1:0,12:12:36:1|1:1861052_C_CGT:540,36,0:1861052	1|1:0,9:9:27:1|1:1861052_C_CGT:405,27,0:1861052	1|1:0,3:3:9:1|1:1861052_C_CGT:135,9,0:1861052	1|1:0,5:5:15:1|1:1861052_C_CGT:225,15,0:1861052	1|1:0,14:14:42:1|1:1861052_C_CGT:630,42,0:1861052	1|1:0,16:16:48:1|1:1861052_C_CGT:720,48,0:1861052	1|1:0,6:6:18:1|1:1861052_C_CGT:270,18,0:1861052	1|1:0,14:14:42:1|1:1861052_C_CGT:630,42,0:1861052	0/0	0/0	1|1:0,15:15:45:1|1:1861052_C_CGT:675,45,0:1861052	1|1:0,9:9:27:1|1:1861053_CCA_C:405,27,0:1861053	1|1:0,14:14:42:1|1:1861052_C_CGT:630,42,0:1861052	1|1:0,4:4:12:1|1:1861052_C_CGT:180,12,0:1861052	1|1:0,4:4:12:1|1:1861052_C_CGT:180,12,0:1861052	1|1:0,4:4:12:1|1:1861052_C_CGT:180,12,0:1861052	1|1:0,12:12:36:1|1:1861052_C_CGT:540,36,0:1861052	0/0	1|1:0,3:3:9:1|1:1861052_C_CGT:135,9,0:1861052	1|1:0,7:7:21:1|1:1861052_C_CGT:315,21,0:1861052	1|1:0,9:9:27:1|1:1861052_C_CGT:405,27,0:1861052	1|1:0,7:7:21:1|1:1861052_C_CGT:315,21,0:1861052	1|1:0,9:9:27:1|1:1861052_C_CGT:405,27,0:1861052	1|1:0,13:13:39:1|1:1861052_C_CGT:585,39,0:1861052	1|1:0,7:7:21:1|1:1861052_C_CGT:315,21,0:1861052	0/0	1|1:0,7:7:21:1|1:1861052_C_CGT:315,21,0:1861052
Nla_1G0005180	Nla_1G0005180	Nla_1G0005180.1	SnpCluster	synonymous_variant	chr1/1861077	1098/2556	1098/2556	366/851	c.1098C>T	p.Ser366Ser	GT:AD:DP:GQ:PGT:PID:PL:PS	0/0	0/0	1|1:0,11:11:33:1|1:1861052_C_CGT:495,33,0:1861052	0/0	0/0	0/0	0/0	1|1:0,16:16:48:1|1:1861052_C_CGT:720,48,0:1861052	1|1:0,10:10:30:1|1:1861052_C_CGT:450,30,0:1861052	0/0	1|1:0,9:9:27:1|1:1861052_C_CGT:405,27,0:1861052	1|1:0,12:12:36:1|1:1861052_C_CGT:540,36,0:1861052	1|1:0,9:9:27:1|1:1861052_C_CGT:405,27,0:1861052	1|1:0,3:3:9:1|1:1861052_C_CGT:135,9,0:1861052	1|1:0,5:5:15:1|1:1861052_C_CGT:225,15,0:1861052	1|1:0,14:14:42:1|1:1861052_C_CGT:630,42,0:1861052	1|1:0,16:16:48:1|1:1861052_C_CGT:720,48,0:1861052	1|1:0,6:6:18:1|1:1861052_C_CGT:270,18,0:1861052	1|1:0,14:14:42:1|1:1861052_C_CGT:630,42,0:1861052	0/0	0/0	1|1:0,15:15:45:1|1:1861052_C_CGT:675,45,0:1861052	1|1:0,11:11:33:1|1:1861053_CCA_C:488,33,0:1861053	1|1:0,15:15:45:1|1:1861052_C_CGT:675,45,0:1861052	1|1:0,4:4:12:1|1:1861052_C_CGT:180,12,0:1861052	1|1:0,4:4:12:1|1:1861052_C_CGT:180,12,0:1861052	1|1:0,5:5:15:1|1:1861052_C_CGT:225,15,0:1861052	1|1:0,12:12:36:1|1:1861052_C_CGT:540,36,0:1861052	0/0	1|1:0,3:3:9:1|1:1861052_C_CGT:135,9,0:1861052	1|1:0,7:7:21:1|1:1861052_C_CGT:315,21,0:1861052	1|1:0,9:9:27:1|1:1861052_C_CGT:405,27,0:1861052	1|1:0,8:8:24:1|1:1861052_C_CGT:360,24,0:1861052	1|1:0,9:9:27:1|1:1861052_C_CGT:405,27,0:1861052	1|1:0,13:13:39:1|1:1861052_C_CGT:585,39,0:1861052	1|1:0,7:7:21:1|1:1861052_C_CGT:315,21,0:1861052	0/0	1|1:0,7:7:21:1|1:1861052_C_CGT:315,21,0:1861052
Nla_1G0005180	Nla_1G0005180	Nla_1G0005180.1	PASS	synonymous_variant	chr1/1861083	1104/2556	1104/2556	368/851	c.1104C>G	p.Arg368Arg	GT:AD:DP:GQ:PGT:PID:PL:PS	0/0	0/0	1|1:0,11:11:33:1|1:1861052_C_CGT:495,33,0:1861052	0/0	0/0	0/0	0/0	1|1:0,16:16:48:1|1:1861052_C_CGT:720,48,0:1861052	1|1:0,10:10:30:1|1:1861052_C_CGT:450,30,0:1861052	0/0	1|1:0,11:11:33:1|1:1861052_C_CGT:495,33,0:1861052	1|1:0,12:12:36:1|1:1861052_C_CGT:540,36,0:1861052	1|1:0,9:9:27:1|1:1861052_C_CGT:405,27,0:1861052	1|1:0,3:3:9:1|1:1861052_C_CGT:135,9,0:1861052	1|1:0,5:5:15:1|1:1861052_C_CGT:225,15,0:1861052	1|1:0,14:14:42:1|1:1861052_C_CGT:630,42,0:1861052	1|1:0,16:16:48:1|1:1861052_C_CGT:720,48,0:1861052	1|1:0,6:6:18:1|1:1861052_C_CGT:270,18,0:1861052	1|1:0,14:14:42:1|1:1861052_C_CGT:630,42,0:1861052	0/0	0/0	1|1:0,15:15:45:1|1:1861052_C_CGT:675,45,0:1861052	1|1:0,11:11:33:1|1:1861053_CCA_C:488,33,0:1861053	1|1:0,15:15:45:1|1:1861052_C_CGT:675,45,0:1861052	1|1:0,6:6:18:1|1:1861052_C_CGT:270,18,0:1861052	1|1:0,4:4:12:1|1:1861052_C_CGT:180,12,0:1861052	1|1:0,5:5:15:1|1:1861052_C_CGT:225,15,0:1861052	1|1:0,13:13:39:1|1:1861052_C_CGT:585,39,0:1861052	0/0	1|1:0,2:2:6:1|1:1861052_C_CGT:90,6,0:1861052	1|1:0,7:7:21:1|1:1861052_C_CGT:315,21,0:1861052	1|1:0,9:9:27:1|1:1861052_C_CGT:405,27,0:1861052	1|1:0,9:9:27:1|1:1861052_C_CGT:405,27,0:1861052	1|1:0,9:9:27:1|1:1861052_C_CGT:405,27,0:1861052	1|1:0,12:12:36:1|1:1861052_C_CGT:540,36,0:1861052	1|1:0,7:7:21:1|1:1861052_C_CGT:315,21,0:1861052	0/0	1|1:0,7:7:21:1|1:1861052_C_CGT:315,21,0:1861052
Nla_1G0005180	Nla_1G0005180	Nla_1G0005180.1	PASS	synonymous_variant	chr1/1861095	1116/2556	1116/2556	372/851	c.1116A>C	p.Ile372Ile	GT:AD:DP:GQ:PGT:PID:PL:PS	0/0	0/0	1|1:0,11:11:33:1|1:1861052_C_CGT:495,33,0:1861052	0/0	0/0	0/0	0/0	1|1:0,17:17:51:1|1:1861052_C_CGT:765,51,0:1861052	1|1:0,11:11:33:1|1:1861052_C_CGT:495,33,0:1861052	0/0	1|1:0,12:12:36:1|1:1861052_C_CGT:540,36,0:1861052	1|1:0,13:13:39:1|1:1861052_C_CGT:585,39,0:1861052	1|1:0,9:9:27:1|1:1861052_C_CGT:405,27,0:1861052	1|1:0,4:4:12:1|1:1861052_C_CGT:180,12,0:1861052	1|1:0,6:6:18:1|1:1861052_C_CGT:270,18,0:1861052	1|1:0,15:15:45:1|1:1861052_C_CGT:675,45,0:1861052	1|1:0,17:17:51:1|1:1861052_C_CGT:765,51,0:1861052	1|1:0,6:6:18:1|1:1861052_C_CGT:270,18,0:1861052	1|1:0,16:16:48:1|1:1861052_C_CGT:720,48,0:1861052	0/0	0/0	1|1:0,17:17:51:1|1:1861052_C_CGT:765,51,0:1861052	1|1:0,10:10:30:1|1:1861095_A_C:450,30,0:1861095	1|1:0,17:17:51:1|1:1861052_C_CGT:765,51,0:1861052	1|1:0,9:9:27:1|1:1861052_C_CGT:405,27,0:1861052	1|1:0,6:6:18:1|1:1861052_C_CGT:270,18,0:1861052	1|1:0,10:10:30:1|1:1861052_C_CGT:450,30,0:1861052	1|1:0,15:15:45:1|1:1861052_C_CGT:675,45,0:1861052	0/0	1|1:0,2:2:6:1|1:1861052_C_CGT:90,6,0:1861052	1|1:0,8:8:24:1|1:1861052_C_CGT:360,24,0:1861052	1|1:0,11:11:33:1|1:1861052_C_CGT:495,33,0:1861052	1|1:0,13:13:39:1|1:1861052_C_CGT:585,39,0:1861052	1|1:0,11:11:33:1|1:1861052_C_CGT:495,33,0:1861052	1|1:0,13:13:39:1|1:1861052_C_CGT:585,39,0:1861052	1|1:0,7:7:21:1|1:1861052_C_CGT:315,21,0:1861052	0/0	1|1:0,8:8:24:1|1:1861052_C_CGT:360,24,0:1861052
Nla_1G0005180	Nla_1G0005180	Nla_1G0005180.1	PASS	synonymous_variant	chr1/1861101	1122/2556	1122/2556	374/851	c.1122G>C	p.Ala374Ala	GT:AD:DP:GQ:PGT:PID:PL:PS	0/0	0/0	1|1:0,11:11:33:1|1:1861052_C_CGT:495,33,0:1861052	0/0	0/0	0/0	0/0	1|1:0,17:17:51:1|1:1861052_C_CGT:765,51,0:1861052	1|1:0,12:12:36:1|1:1861052_C_CGT:540,36,0:1861052	0/0	1|1:0,13:13:39:1|1:1861052_C_CGT:585,39,0:1861052	1|1:0,13:13:39:1|1:1861052_C_CGT:585,39,0:1861052	1|1:0,10:10:30:1|1:1861052_C_CGT:450,30,0:1861052	1|1:0,5:5:15:1|1:1861052_C_CGT:222,15,0:1861052	1|1:0,7:7:21:1|1:1861052_C_CGT:315,21,0:1861052	1|1:0,15:15:45:1|1:1861052_C_CGT:675,45,0:1861052	1|1:0,17:17:51:1|1:1861052_C_CGT:765,51,0:1861052	1|1:0,5:5:15:1|1:1861052_C_CGT:225,15,0:1861052	1|1:0,16:16:48:1|1:1861052_C_CGT:720,48,0:1861052	0/0	0/0	1|1:0,17:17:51:1|1:1861052_C_CGT:765,51,0:1861052	1|1:0,10:10:30:1|1:1861095_A_C:450,30,0:1861095	1|1:0,17:17:51:1|1:1861052_C_CGT:765,51,0:1861052	1|1:0,9:9:27:1|1:1861052_C_CGT:405,27,0:1861052	1|1:0,6:6:18:1|1:1861052_C_CGT:270,18,0:1861052	1|1:0,10:10:30:1|1:1861052_C_CGT:450,30,0:1861052	1|1:0,15:15:45:1|1:1861052_C_CGT:675,45,0:1861052	0/0	1|1:0,2:2:6:1|1:1861052_C_CGT:90,6,0:1861052	1|1:0,9:9:27:1|1:1861052_C_CGT:405,27,0:1861052	1|1:0,12:12:36:1|1:1861052_C_CGT:540,36,0:1861052	1|1:0,14:14:42:1|1:1861052_C_CGT:630,42,0:1861052	1|1:0,10:10:30:1|1:1861052_C_CGT:450,30,0:1861052	1|1:0,14:14:42:1|1:1861052_C_CGT:630,42,0:1861052	1|1:0,7:7:21:1|1:1861052_C_CGT:315,21,0:1861052	0/0	1|1:0,8:8:24:1|1:1861052_C_CGT:360,24,0:1861052
Nla_1G0005180	Nla_1G0005180	Nla_1G0005180.1	PASS	synonymous_variant	chr1/1861125	1146/2556	1146/2556	382/851	c.1146G>C	p.Ala382Ala	GT:AD:DP:GQ:PGT:PID:PL:PS	0/0	0/0	1/1:0,15:15:45:.:.:595,45,0	0/0	0/0	0/0	0/0	1/1:0,23:23:69:.:.:825,69,0	1|1:0,18:18:54:1|1:1861052_C_CGT:757,54,0:1861052	0/0	1/1:0,22:22:66:.:.:713,66,0	1/1:0,18:18:54:.:.:576,54,0	1|1:0,14:14:42:1|1:1861052_C_CGT:560,42,0:1861052	1|1:0,6:6:18:1|1:1861052_C_CGT:264,18,0:1861052	1/1:0,11:11:33:.:.:420,33,0	1/1:0,19:19:57:.:.:618,57,0	1/1:0,21:21:63:.:.:674,63,0	1|1:0,7:7:21:1|1:1861052_C_CGT:291,21,0:1861052	1/1:0,18:18:54:.:.:628,54,0	0/0	0/0	1/1:0,25:25:75:.:.:820,75,0	1/1:0,12:12:36:.:.:366,36,0	1/1:0,21:21:63:.:.:807,63,0	1|1:0,11:11:33:1|1:1861052_C_CGT:471,33,0:1861052	1|1:0,8:8:24:1|1:1861052_C_CGT:330,24,0:1861052	1/1:0,16:16:48:.:.:567,48,0	1/1:0,21:21:63:.:.:772,63,0	0/0	1/1:0,4:4:12:.:.:134,12,0	1/1:0,12:12:36:.:.:389,36,0	1/1:0,18:18:54:.:.:596,54,0	1/1:0,20:20:60:.:.:700,60,0	1/1:0,12:12:36:.:.:415,36,0	1/1:0,19:19:57:.:.:545,57,0	1|1:0,8:8:24:1|1:1861052_C_CGT:317,24,0:1861052	0/0	1/1:0,10:10:30:.:.:348,30,0
Nla_1G0005180	Nla_1G0005180	Nla_1G0005180.1	SnpCluster	synonymous_variant	chr1/1861158	1179/2556	1179/2556	393/851	c.1179T>C	p.Phe393Phe	GT:AD:DP:GQ:PGT:PID:PL:PS	0/0	0/0	1|1:0,17:17:51:1|1:1861158_T_C:762,51,0:1861158	0/0	0/0	0/0	0/0	1|1:0,21:21:63:1|1:1861158_T_C:942,63,0:1861158	1|1:0,22:22:66:1|1:1861158_T_C:990,66,0:1861158	0/0	1|1:0,22:22:66:1|1:1861158_T_C:987,66,0:1861158	1|1:0,17:17:51:1|1:1861158_T_C:745,51,0:1861158	1|1:0,22:22:66:1|1:1861158_T_C:990,66,0:1861158	1|1:0,7:7:21:1|1:1861158_T_C:315,21,0:1861158	1|1:0,11:11:33:1|1:1861158_T_C:495,33,0:1861158	1|1:0,15:15:45:1|1:1861158_T_C:672,45,0:1861158	1|1:0,23:23:69:1|1:1861158_T_C:994,69,0:1861158	1|1:0,9:9:27:1|1:1861158_T_C:405,27,0:1861158	1|1:0,18:18:54:1|1:1861158_T_C:810,54,0:1861158	0/0	0/0	1|1:0,27:27:81:1|1:1861158_T_C:1195,81,0:1861158	1/1:0,16:16:48:.:.:720,48,0	1|1:0,23:23:69:1|1:1861158_T_C:1015,69,0:1861158	1|1:0,15:15:45:1|1:1861158_T_C:675,45,0:1861158	1|1:0,14:14:42:1|1:1861158_T_C:626,42,0:1861158	1|1:0,16:16:48:1|1:1861158_T_C:720,48,0:1861158	1|1:0,23:23:69:1|1:1861158_T_C:1024,69,0:1861158	0/0	1|1:0,5:5:15:1|1:1861158_T_C:225,15,0:1861158	1|1:0,13:13:39:1|1:1861158_T_C:585,39,0:1861158	1|1:0,19:19:57:1|1:1861158_T_C:855,57,0:1861158	1|1:0,22:22:66:1|1:1861158_T_C:990,66,0:1861158	1|1:0,11:11:33:1|1:1861158_T_C:495,33,0:1861158	1|1:0,17:17:51:1|1:1861158_T_C:742,51,0:1861158	1|1:0,12:12:36:1|1:1861158_T_C:540,36,0:1861158	0/0	1|1:0,11:11:33:1|1:1861158_T_C:475,33,0:1861158
Nla_1G0005180	Nla_1G0005180	Nla_1G0005180.1	SnpCluster	missense_variant	chr1/1861162	1183/2556	1183/2556	395/851	c.1183G>C	p.Glu395Gln	GT:AD:DP:GQ:PGT:PID:PL:PS	0/0	0/0	1|1:0,17:17:51:1|1:1861158_T_C:762,51,0:1861158	0/0	0/0	0/0	0/0	1|1:0,21:21:63:1|1:1861158_T_C:942,63,0:1861158	1|1:0,22:22:66:1|1:1861158_T_C:990,66,0:1861158	0/0	1|1:0,23:23:69:1|1:1861158_T_C:1032,69,0:1861158	1|1:0,17:17:51:1|1:1861158_T_C:745,51,0:1861158	1|1:0,22:22:66:1|1:1861158_T_C:990,66,0:1861158	1|1:0,8:8:24:1|1:1861158_T_C:360,24,0:1861158	1|1:0,11:11:33:1|1:1861158_T_C:495,33,0:1861158	1|1:0,16:16:48:1|1:1861158_T_C:717,48,0:1861158	1|1:0,23:23:69:1|1:1861158_T_C:994,69,0:1861158	1|1:0,9:9:27:1|1:1861158_T_C:405,27,0:1861158	1|1:0,18:18:54:1|1:1861158_T_C:810,54,0:1861158	0/0	0/0	1|1:0,27:27:81:1|1:1861158_T_C:1195,81,0:1861158	1|1:0,18:18:54:1|1:1861162_G_C:810,54,0:1861162	1|1:0,23:23:69:1|1:1861158_T_C:1015,69,0:1861158	1|1:0,15:15:45:1|1:1861158_T_C:675,45,0:1861158	1|1:0,14:14:42:1|1:1861158_T_C:630,42,0:1861158	1|1:0,19:19:57:1|1:1861158_T_C:855,57,0:1861158	1|1:0,22:22:66:1|1:1861158_T_C:984,66,0:1861158	0/0	1|1:0,5:5:15:1|1:1861158_T_C:225,15,0:1861158	1|1:0,13:13:39:1|1:1861158_T_C:585,39,0:1861158	1|1:0,20:20:60:1|1:1861158_T_C:900,60,0:1861158	1|1:0,23:23:69:1|1:1861158_T_C:1035,69,0:1861158	1|1:0,11:11:33:1|1:1861158_T_C:495,33,0:1861158	1|1:0,17:17:51:1|1:1861158_T_C:742,51,0:1861158	1|1:0,12:12:36:1|1:1861158_T_C:540,36,0:1861158	0/0	1|1:0,11:11:33:1|1:1861158_T_C:475,33,0:1861158
Nla_1G0005180	Nla_1G0005180	Nla_1G0005180.1	SnpCluster	missense_variant	chr1/1861164	1185/2556	1185/2556	395/851	c.1185A>C	p.Glu395Asp	GT:AD:DP:GQ:PGT:PID:PL:PS	0/0	0/0	1|1:0,16:16:48:1|1:1861158_T_C:720,48,0:1861158	0/0	0/0	0/0	0/0	1|1:0,20:20:60:1|1:1861158_T_C:900,60,0:1861158	1|1:0,23:23:69:1|1:1861158_T_C:1035,69,0:1861158	0/0	1|1:0,22:22:66:1|1:1861158_T_C:990,66,0:1861158	1|1:0,16:16:48:1|1:1861158_T_C:720,48,0:1861158	1|1:0,22:22:66:1|1:1861158_T_C:990,66,0:1861158	1|1:0,8:8:24:1|1:1861158_T_C:360,24,0:1861158	1|1:0,11:11:33:1|1:1861158_T_C:495,33,0:1861158	1|1:0,15:15:45:1|1:1861158_T_C:675,45,0:1861158	1|1:0,21:21:63:1|1:1861158_T_C:945,63,0:1861158	1|1:0,9:9:27:1|1:1861158_T_C:405,27,0:1861158	1|1:0,18:18:54:1|1:1861158_T_C:810,54,0:1861158	0/0	0/0	1|1:0,26:26:78:1|1:1861158_T_C:1170,78,0:1861158	1|1:0,19:19:57:1|1:1861162_G_C:855,57,0:1861162	1|1:0,22:22:66:1|1:1861158_T_C:990,66,0:1861158	1|1:0,15:15:45:1|1:1861158_T_C:675,45,0:1861158	1|1:0,14:14:42:1|1:1861158_T_C:630,42,0:1861158	1|1:0,19:19:57:1|1:1861158_T_C:855,57,0:1861158	1|1:0,22:22:66:1|1:1861158_T_C:990,66,0:1861158	0/0	1|1:0,5:5:15:1|1:1861158_T_C:225,15,0:1861158	1|1:0,14:14:42:1|1:1861158_T_C:630,42,0:1861158	1|1:0,20:20:60:1|1:1861158_T_C:900,60,0:1861158	1|1:0,23:23:69:1|1:1861158_T_C:1035,69,0:1861158	1|1:0,11:11:33:1|1:1861158_T_C:495,33,0:1861158	1|1:0,15:15:45:1|1:1861158_T_C:675,45,0:1861158	1|1:0,13:13:39:1|1:1861158_T_C:585,39,0:1861158	0/0	1|1:0,10:10:30:1|1:1861158_T_C:450,30,0:1861158
Nla_1G0005180	Nla_1G0005180	Nla_1G0005180.1	SnpCluster	missense_variant	chr1/1861166	1187/2556	1187/2556	396/851	c.1187T>C	p.Val396Ala	GT:AD:DP:GQ:PGT:PID:PL:PS	0/0	0/0	1|1:0,16:16:48:1|1:1861158_T_C:720,48,0:1861158	0/0	0/0	0/0	0/0	1|1:0,19:19:57:1|1:1861158_T_C:855,57,0:1861158	1|1:0,23:23:69:1|1:1861158_T_C:1035,69,0:1861158	0/0	1|1:0,22:22:66:1|1:1861158_T_C:990,66,0:1861158	1|1:0,16:16:48:1|1:1861158_T_C:720,48,0:1861158	1|1:0,21:21:63:1|1:1861158_T_C:945,63,0:1861158	1|1:0,8:8:24:1|1:1861158_T_C:360,24,0:1861158	1|1:0,11:11:33:1|1:1861158_T_C:495,33,0:1861158	1|1:0,15:15:45:1|1:1861158_T_C:675,45,0:1861158	1|1:0,21:21:63:1|1:1861158_T_C:945,63,0:1861158	1|1:0,9:9:27:1|1:1861158_T_C:405,27,0:1861158	1|1:0,18:18:54:1|1:1861158_T_C:810,54,0:1861158	0/0	0/0	1|1:0,26:26:78:1|1:1861158_T_C:1170,78,0:1861158	1|1:0,19:19:57:1|1:1861162_G_C:855,57,0:1861162	1|1:0,22:22:66:1|1:1861158_T_C:990,66,0:1861158	1|1:0,15:15:45:1|1:1861158_T_C:675,45,0:1861158	1|1:0,14:14:42:1|1:1861158_T_C:630,42,0:1861158	1|1:0,19:19:57:1|1:1861158_T_C:855,57,0:1861158	1|1:0,21:21:63:1|1:1861158_T_C:945,63,0:1861158	0/0	1|1:0,5:5:15:1|1:1861158_T_C:225,15,0:1861158	1|1:0,14:14:42:1|1:1861158_T_C:630,42,0:1861158	1|1:0,20:20:60:1|1:1861158_T_C:900,60,0:1861158	1|1:0,23:23:69:1|1:1861158_T_C:1035,69,0:1861158	1|1:0,11:11:33:1|1:1861158_T_C:495,33,0:1861158	1|1:0,15:15:45:1|1:1861158_T_C:675,45,0:1861158	1|1:0,13:13:39:1|1:1861158_T_C:585,39,0:1861158	0/0	1|1:0,8:8:24:1|1:1861158_T_C:360,24,0:1861158
Nla_1G0005180	Nla_1G0005180	Nla_1G0005180.1	SnpCluster	synonymous_variant	chr1/1861170	1191/2556	1191/2556	397/851	c.1191T>C	p.Ser397Ser	GT:AD:DP:GQ:PGT:PID:PL:PS	0/0	0/0	1|1:0,16:16:48:1|1:1861158_T_C:718,48,0:1861158	0/0	0/0	0/0	0/0	1|1:0,19:19:57:1|1:1861158_T_C:855,57,0:1861158	1|1:0,23:23:69:1|1:1861158_T_C:1035,69,0:1861158	0/0	1|1:0,22:22:66:1|1:1861158_T_C:990,66,0:1861158	1|1:0,16:16:48:1|1:1861158_T_C:720,48,0:1861158	1|1:0,20:20:60:1|1:1861158_T_C:900,60,0:1861158	1|1:0,7:7:21:1|1:1861158_T_C:315,21,0:1861158	1|1:0,12:12:36:1|1:1861158_T_C:540,36,0:1861158	1|1:0,14:14:42:1|1:1861158_T_C:630,42,0:1861158	1|1:0,20:20:60:1|1:1861158_T_C:900,60,0:1861158	1|1:0,9:9:27:1|1:1861158_T_C:405,27,0:1861158	1|1:0,18:18:54:1|1:1861158_T_C:810,54,0:1861158	0/0	0/0	1|1:0,27:27:81:1|1:1861158_T_C:1215,81,0:1861158	1|1:0,19:19:57:1|1:1861162_G_C:855,57,0:1861162	1|1:0,22:22:66:1|1:1861158_T_C:990,66,0:1861158	1|1:0,15:15:45:1|1:1861158_T_C:675,45,0:1861158	1|1:0,14:14:42:1|1:1861158_T_C:630,42,0:1861158	1|1:0,18:18:54:1|1:1861158_T_C:810,54,0:1861158	1|1:0,22:22:66:1|1:1861158_T_C:987,66,0:1861158	0/0	1|1:0,5:5:15:1|1:1861158_T_C:225,15,0:1861158	1|1:0,15:15:45:1|1:1861158_T_C:675,45,0:1861158	1|1:0,22:22:66:1|1:1861158_T_C:983,66,0:1861158	1|1:0,23:23:69:1|1:1861158_T_C:1035,69,0:1861158	1|1:0,12:12:36:1|1:1861158_T_C:540,36,0:1861158	1|1:0,14:14:42:1|1:1861158_T_C:630,42,0:1861158	1|1:0,13:13:39:1|1:1861158_T_C:585,39,0:1861158	0/0	1|1:0,8:8:24:1|1:1861158_T_C:360,24,0:1861158
Nla_1G0005180	Nla_1G0005180	Nla_1G0005180.1	SnpCluster	missense_variant	chr1/1861174	1195/2556	1195/2556	399/851	c.1195C>A	p.Leu399Met	GT:AD:DP:GQ:PGT:PID:PL:PS	0/0	0/0	1|1:0,15:15:45:1|1:1861158_T_C:673,45,0:1861158	0/0	0/0	0/0	0/0	1|1:0,18:18:54:1|1:1861158_T_C:810,54,0:1861158	1|1:0,23:23:69:1|1:1861158_T_C:1035,69,0:1861158	0/0	1|1:0,22:22:66:1|1:1861158_T_C:987,66,0:1861158	1|1:0,14:14:42:1|1:1861158_T_C:630,42,0:1861158	1|1:0,19:19:57:1|1:1861158_T_C:855,57,0:1861158	1|1:0,6:6:18:1|1:1861158_T_C:270,18,0:1861158	1|1:0,11:11:33:1|1:1861158_T_C:495,33,0:1861158	1|1:0,11:11:33:1|1:1861158_T_C:495,33,0:1861158	1|1:0,20:20:60:1|1:1861158_T_C:900,60,0:1861158	1|1:0,9:9:27:1|1:1861158_T_C:405,27,0:1861158	1|1:0,18:18:54:1|1:1861158_T_C:810,54,0:1861158	0/0	0/0	1|1:0,27:27:81:1|1:1861158_T_C:1215,81,0:1861158	1|1:0,18:18:54:1|1:1861162_G_C:810,54,0:1861162	1|1:0,22:22:66:1|1:1861158_T_C:987,66,0:1861158	1|1:0,14:14:42:1|1:1861158_T_C:630,42,0:1861158	1|1:0,14:14:42:1|1:1861158_T_C:630,42,0:1861158	1|1:0,18:18:54:1|1:1861158_T_C:810,54,0:1861158	1|1:0,21:21:63:1|1:1861158_T_C:942,63,0:1861158	0/0	1|1:0,4:4:12:1|1:1861158_T_C:180,12,0:1861158	1|1:0,14:14:42:1|1:1861158_T_C:630,42,0:1861158	1|1:0,22:22:66:1|1:1861158_T_C:983,66,0:1861158	1|1:0,21:21:63:1|1:1861158_T_C:945,63,0:1861158	1|1:0,12:12:36:1|1:1861158_T_C:540,36,0:1861158	1|1:0,13:13:39:1|1:1861158_T_C:585,39,0:1861158	1|1:0,14:14:42:1|1:1861158_T_C:595,42,0:1861158	0/0	1|1:0,8:8:24:1|1:1861158_T_C:358,24,0:1861158
Nla_1G0005180	Nla_1G0005180	Nla_1G0005180.1	SnpCluster	synonymous_variant	chr1/1861197	1218/2556	1218/2556	406/851	c.1218G>C	p.Gly406Gly	GT:AD:DP:GQ:PGT:PID:PL:PS	0/0	0/0	1|1:0,12:12:36:1|1:1861197_G_C:540,36,0:1861197	0/0	0/0	0/0	0/0	1|1:0,14:14:42:1|1:1861197_G_C:626,42,0:1861197	1|1:0,18:18:54:1|1:1861197_G_C:810,54,0:1861197	0/0	1|1:0,21:21:63:1|1:1861197_G_C:945,63,0:1861197	1|1:0,11:11:33:1|1:1861197_G_C:495,33,0:1861197	1|1:0,17:17:51:1|1:1861197_G_C:765,51,0:1861197	1|1:0,5:5:15:1|1:1861197_G_C:225,15,0:1861197	1|1:0,10:10:30:1|1:1861197_G_C:450,30,0:1861197	1|1:0,9:9:27:1|1:1861197_G_C:394,27,0:1861197	1|1:0,14:14:42:1|1:1861197_G_C:630,42,0:1861197	1|1:0,5:5:15:1|1:1861197_G_C:225,15,0:1861197	1|1:0,12:12:36:1|1:1861197_G_C:540,36,0:1861197	0/0	0/0	1|1:0,22:22:66:1|1:1861197_G_C:990,66,0:1861197	1|1:0,15:15:45:1|1:1861197_G_C:675,45,0:1861197	1|1:0,19:19:57:1|1:1861197_G_C:855,57,0:1861197	1|1:0,13:13:39:1|1:1861197_G_C:585,39,0:1861197	1|1:0,11:11:33:1|1:1861197_G_C:495,33,0:1861197	1|1:0,17:17:51:1|1:1861197_G_C:765,51,0:1861197	1|1:0,18:18:54:1|1:1861197_G_C:810,54,0:1861197	0/0	1|1:0,5:5:15:1|1:1861197_G_C:225,15,0:1861197	1|1:0,13:13:39:1|1:1861197_G_C:585,39,0:1861197	1|1:0,21:21:63:1|1:1861197_G_C:945,63,0:1861197	1|1:0,20:20:60:1|1:1861197_G_C:900,60,0:1861197	1|1:0,12:12:36:1|1:1861197_G_C:540,36,0:1861197	1|1:0,11:11:33:1|1:1861197_G_C:495,33,0:1861197	1|1:0,13:13:39:1|1:1861197_G_C:581,39,0:1861197	0/0	1|1:0,7:7:21:1|1:1861197_G_C:315,21,0:1861197
Nla_1G0005180	Nla_1G0005180	Nla_1G0005180.1	SnpCluster	missense_variant	chr1/1861199	1220/2556	1220/2556	407/851	c.1220A>G	p.Gln407Arg	GT:AD:DP:GQ:PGT:PID:PL:PS	0/0	0/0	1|1:0,12:12:36:1|1:1861197_G_C:540,36,0:1861197	0/0	0/0	0/0	0/0	1|1:0,14:14:42:1|1:1861197_G_C:626,42,0:1861197	1|1:0,18:18:54:1|1:1861197_G_C:810,54,0:1861197	0/0	1|1:0,21:21:63:1|1:1861197_G_C:945,63,0:1861197	1|1:0,11:11:33:1|1:1861197_G_C:495,33,0:1861197	1|1:0,17:17:51:1|1:1861197_G_C:765,51,0:1861197	1|1:0,5:5:15:1|1:1861197_G_C:225,15,0:1861197	1|1:0,10:10:30:1|1:1861197_G_C:450,30,0:1861197	1|1:0,9:9:27:1|1:1861197_G_C:394,27,0:1861197	1|1:0,14:14:42:1|1:1861197_G_C:630,42,0:1861197	1|1:0,5:5:15:1|1:1861197_G_C:225,15,0:1861197	1|1:0,12:12:36:1|1:1861197_G_C:540,36,0:1861197	0/0	0/0	1|1:0,22:22:66:1|1:1861197_G_C:990,66,0:1861197	1|1:0,15:15:45:1|1:1861197_G_C:675,45,0:1861197	1|1:0,19:19:57:1|1:1861197_G_C:855,57,0:1861197	1|1:0,13:13:39:1|1:1861197_G_C:585,39,0:1861197	1|1:0,11:11:33:1|1:1861197_G_C:495,33,0:1861197	1|1:0,17:17:51:1|1:1861197_G_C:765,51,0:1861197	1|1:0,18:18:54:1|1:1861197_G_C:810,54,0:1861197	0/0	1|1:0,5:5:15:1|1:1861197_G_C:225,15,0:1861197	1|1:0,13:13:39:1|1:1861197_G_C:585,39,0:1861197	1|1:0,21:21:63:1|1:1861197_G_C:945,63,0:1861197	1|1:0,20:20:60:1|1:1861197_G_C:900,60,0:1861197	1|1:0,12:12:36:1|1:1861197_G_C:540,36,0:1861197	1|1:0,12:12:36:1|1:1861197_G_C:540,36,0:1861197	1|1:0,13:13:39:1|1:1861197_G_C:581,39,0:1861197	0/0	1|1:0,7:7:21:1|1:1861197_G_C:315,21,0:1861197
Nla_1G0005180	Nla_1G0005180	Nla_1G0005180.1	SnpCluster	synonymous_variant	chr1/1861203	1224/2556	1224/2556	408/851	c.1224T>C	p.His408His	GT:AD:DP:GQ:PGT:PID:PL:PS	0/0	0/0	1|1:0,13:13:39:1|1:1861197_G_C:585,39,0:1861197	0/0	0/0	0/0	0/0	1|1:0,13:13:39:1|1:1861197_G_C:585,39,0:1861197	1|1:0,18:18:54:1|1:1861197_G_C:810,54,0:1861197	0/0	1|1:0,21:21:63:1|1:1861197_G_C:945,63,0:1861197	1|1:0,11:11:33:1|1:1861197_G_C:495,33,0:1861197	1|1:0,18:18:54:1|1:1861197_G_C:810,54,0:1861197	1|1:0,6:6:18:1|1:1861197_G_C:270,18,0:1861197	1|1:0,10:10:30:1|1:1861197_G_C:450,30,0:1861197	1|1:0,7:7:21:1|1:1861197_G_C:315,21,0:1861197	1|1:0,13:13:39:1|1:1861197_G_C:585,39,0:1861197	1|1:0,5:5:15:1|1:1861197_G_C:225,15,0:1861197	1|1:0,11:11:33:1|1:1861197_G_C:495,33,0:1861197	0/0	0/0	1|1:0,23:23:69:1|1:1861197_G_C:1035,69,0:1861197	1|1:0,15:15:45:1|1:1861197_G_C:675,45,0:1861197	1|1:0,19:19:57:1|1:1861197_G_C:855,57,0:1861197	1|1:0,13:13:39:1|1:1861197_G_C:585,39,0:1861197	1|1:0,11:11:33:1|1:1861197_G_C:495,33,0:1861197	1|1:0,17:17:51:1|1:1861197_G_C:765,51,0:1861197	1|1:0,18:18:54:1|1:1861197_G_C:810,54,0:1861197	0/0	1|1:0,5:5:15:1|1:1861197_G_C:225,15,0:1861197	1|1:0,13:13:39:1|1:1861197_G_C:585,39,0:1861197	1|1:0,20:20:60:1|1:1861197_G_C:900,60,0:1861197	1|1:0,20:20:60:1|1:1861197_G_C:900,60,0:1861197	1|1:0,13:13:39:1|1:1861197_G_C:585,39,0:1861197	1|1:0,12:12:36:1|1:1861197_G_C:540,36,0:1861197	1|1:0,12:12:36:1|1:1861197_G_C:540,36,0:1861197	0/0	1|1:0,7:7:21:1|1:1861197_G_C:315,21,0:1861197
Nla_1G0005180	Nla_1G0005180	Nla_1G0005180.1	SnpCluster	missense_variant	chr1/1861207	1228/2556	1228/2556	410/851	c.1228T>G	p.Ser410Ala	GT:AD:DP:GQ:PGT:PID:PL:PS	0/0	0/0	1|1:0,12:12:36:1|1:1861197_G_C:540,36,0:1861197	0/0	0/0	0/0	0/0	1|1:0,12:12:36:1|1:1861197_G_C:540,36,0:1861197	1|1:0,19:19:57:1|1:1861197_G_C:855,57,0:1861197	0/0	1|1:0,20:20:60:1|1:1861197_G_C:900,60,0:1861197	1|1:0,11:11:33:1|1:1861197_G_C:495,33,0:1861197	1|1:0,17:17:51:1|1:1861197_G_C:765,51,0:1861197	1|1:0,7:7:21:1|1:1861197_G_C:315,21,0:1861197	1|1:0,10:10:30:1|1:1861197_G_C:450,30,0:1861197	1|1:0,6:6:18:1|1:1861197_G_C:270,18,0:1861197	1|1:0,13:13:39:1|1:1861197_G_C:585,39,0:1861197	1|1:0,4:4:12:1|1:1861197_G_C:180,12,0:1861197	1|1:0,12:12:36:1|1:1861197_G_C:540,36,0:1861197	0/0	0/0	1|1:0,23:23:69:1|1:1861197_G_C:1035,69,0:1861197	1|1:0,13:13:39:1|1:1861197_G_C:585,39,0:1861197	1|1:0,16:16:48:1|1:1861197_G_C:720,48,0:1861197	1|1:0,12:12:36:1|1:1861197_G_C:540,36,0:1861197	1|1:0,10:10:30:1|1:1861197_G_C:450,30,0:1861197	1|1:0,17:17:51:1|1:1861197_G_C:765,51,0:1861197	1|1:0,18:18:54:1|1:1861197_G_C:810,54,0:1861197	0/0	1|1:0,4:4:12:1|1:1861197_G_C:180,12,0:1861197	1|1:0,12:12:36:1|1:1861197_G_C:540,36,0:1861197	1|1:0,18:18:54:1|1:1861197_G_C:810,54,0:1861197	1|1:0,20:20:60:1|1:1861197_G_C:900,60,0:1861197	1|1:0,12:12:36:1|1:1861197_G_C:540,36,0:1861197	1|1:0,11:11:33:1|1:1861197_G_C:495,33,0:1861197	1|1:0,12:12:36:1|1:1861197_G_C:540,36,0:1861197	0/0	1|1:0,8:8:24:1|1:1861197_G_C:360,24,0:1861197
Nla_1G0005180	Nla_1G0005180	Nla_1G0005180.1	SnpCluster	missense_variant	chr1/1861208	1229/2556	1229/2556	410/851	c.1229C>G	p.Ser410Cys	GT:AD:DP:GQ:PGT:PID:PL:PS	0/0	0/0	1|1:0,12:12:36:1|1:1861197_G_C:540,36,0:1861197	0/0	0/0	0/0	0/0	1|1:0,12:12:36:1|1:1861197_G_C:540,36,0:1861197	1|1:0,19:19:57:1|1:1861197_G_C:855,57,0:1861197	0/0	1|1:0,20:20:60:1|1:1861197_G_C:900,60,0:1861197	1|1:0,11:11:33:1|1:1861197_G_C:495,33,0:1861197	1|1:0,17:17:51:1|1:1861197_G_C:765,51,0:1861197	1|1:0,7:7:21:1|1:1861197_G_C:315,21,0:1861197	1|1:0,10:10:30:1|1:1861197_G_C:450,30,0:1861197	1|1:0,6:6:18:1|1:1861197_G_C:270,18,0:1861197	1|1:0,13:13:39:1|1:1861197_G_C:585,39,0:1861197	1|1:0,4:4:12:1|1:1861197_G_C:180,12,0:1861197	1|1:0,13:13:39:1|1:1861197_G_C:585,39,0:1861197	0/0	0/0	1|1:0,23:23:69:1|1:1861197_G_C:1035,69,0:1861197	1|1:0,13:13:39:1|1:1861197_G_C:585,39,0:1861197	1|1:0,17:17:51:1|1:1861197_G_C:765,51,0:1861197	1|1:0,12:12:36:1|1:1861197_G_C:540,36,0:1861197	1|1:0,10:10:30:1|1:1861197_G_C:450,30,0:1861197	1|1:0,17:17:51:1|1:1861197_G_C:765,51,0:1861197	1|1:0,18:18:54:1|1:1861197_G_C:810,54,0:1861197	0/0	1|1:0,4:4:12:1|1:1861197_G_C:180,12,0:1861197	1|1:0,12:12:36:1|1:1861197_G_C:540,36,0:1861197	1|1:0,18:18:54:1|1:1861197_G_C:810,54,0:1861197	1|1:0,20:20:60:1|1:1861197_G_C:900,60,0:1861197	1|1:0,12:12:36:1|1:1861197_G_C:540,36,0:1861197	1|1:0,11:11:33:1|1:1861197_G_C:495,33,0:1861197	1|1:0,12:12:36:1|1:1861197_G_C:540,36,0:1861197	0/0	1|1:0,8:8:24:1|1:1861197_G_C:360,24,0:1861197
Nla_1G0005180	Nla_1G0005180	Nla_1G0005180.1	PASS	synonymous_variant	chr1/1861255	1276/2556	1276/2556	426/851	c.1276T>C	p.Leu426Leu	GT:AD:DP:GQ:PGT:PID:PL:PS	0/0	0/0	1|1:0,22:22:66:1|1:1861197_G_C:990,66,0:1861197	0/0	0/0	0/0	0/0	1|1:0,8:8:24:1|1:1861197_G_C:360,24,0:1861197	1|1:0,22:22:66:1|1:1861197_G_C:990,66,0:1861197	0/0	1|1:0,20:20:60:1|1:1861197_G_C:900,60,0:1861197	1|1:0,11:11:33:1|1:1861197_G_C:495,33,0:1861197	1|1:0,20:20:60:1|1:1861197_G_C:900,60,0:1861197	1|1:0,7:7:21:1|1:1861197_G_C:315,21,0:1861197	1|1:0,11:11:33:1|1:1861197_G_C:495,33,0:1861197	1|1:0,11:11:33:1|1:1861197_G_C:495,33,0:1861197	1|1:0,20:20:60:1|1:1861197_G_C:900,60,0:1861197	1|1:0,12:12:36:1|1:1861197_G_C:540,36,0:1861197	1|1:0,16:16:48:1|1:1861197_G_C:720,48,0:1861197	0/0	0/0	1|1:0,25:25:75:1|1:1861197_G_C:1125,75,0:1861197	1|1:0,14:14:42:1|1:1861197_G_C:630,42,0:1861197	1|1:0,16:16:48:1|1:1861197_G_C:720,48,0:1861197	1|1:0,11:11:33:1|1:1861197_G_C:495,33,0:1861197	1|1:0,12:12:36:1|1:1861197_G_C:540,36,0:1861197	1|1:0,13:13:39:1|1:1861197_G_C:585,39,0:1861197	1|1:0,13:13:39:1|1:1861197_G_C:585,39,0:1861197	0/0	1|1:0,7:7:21:1|1:1861197_G_C:315,21,0:1861197	1|1:0,13:13:39:1|1:1861197_G_C:585,39,0:1861197	1|1:0,19:19:57:1|1:1861197_G_C:855,57,0:1861197	1|1:0,21:21:63:1|1:1861197_G_C:945,63,0:1861197	1|1:0,14:14:42:1|1:1861197_G_C:630,42,0:1861197	1|1:0,9:9:27:1|1:1861197_G_C:405,27,0:1861197	1|1:0,18:18:54:1|1:1861197_G_C:810,54,0:1861197	0/0	1|1:0,10:10:30:1|1:1861197_G_C:450,30,0:1861197
Nla_1G0005180	Nla_1G0005180	Nla_1G0005180.1	PASS	synonymous_variant	chr1/1861263	1284/2556	1284/2556	428/851	c.1284C>G	p.Val428Val	GT:AD:DP:GQ:PGT:PID:PL:PS	0/0	0/0	1|1:0,23:23:69:1|1:1861197_G_C:1035,69,0:1861197	0/0	0/0	0/0	0/0	1|1:0,8:8:24:1|1:1861197_G_C:360,24,0:1861197	1|1:0,20:20:60:1|1:1861197_G_C:900,60,0:1861197	0/0	1|1:0,21:21:63:1|1:1861197_G_C:945,63,0:1861197	1|1:0,9:9:27:1|1:1861197_G_C:405,27,0:1861197	1|1:0,17:17:51:1|1:1861197_G_C:765,51,0:1861197	1|1:0,9:9:27:1|1:1861197_G_C:405,27,0:1861197	1|1:0,12:12:36:1|1:1861197_G_C:527,36,0:1861197	1|1:0,10:10:30:1|1:1861197_G_C:450,30,0:1861197	1|1:0,21:21:63:1|1:1861197_G_C:945,63,0:1861197	1|1:0,12:12:36:1|1:1861197_G_C:540,36,0:1861197	1|1:0,16:16:48:1|1:1861197_G_C:720,48,0:1861197	0/0	0/0	1|1:0,28:28:84:1|1:1861197_G_C:1260,84,0:1861197	1|1:0,12:12:36:1|1:1861197_G_C:540,36,0:1861197	1|1:0,18:18:54:1|1:1861197_G_C:810,54,0:1861197	1|1:0,11:11:33:1|1:1861197_G_C:495,33,0:1861197	1|1:0,12:12:36:1|1:1861197_G_C:540,36,0:1861197	1|1:0,14:14:42:1|1:1861197_G_C:630,42,0:1861197	1|1:0,12:12:36:1|1:1861197_G_C:540,36,0:1861197	0/0	1|1:0,8:8:24:1|1:1861197_G_C:360,24,0:1861197	1|1:0,11:11:33:1|1:1861197_G_C:495,33,0:1861197	1|1:0,22:22:66:1|1:1861197_G_C:990,66,0:1861197	1|1:0,19:19:57:1|1:1861197_G_C:855,57,0:1861197	1|1:0,14:14:42:1|1:1861197_G_C:630,42,0:1861197	1|1:0,8:8:24:1|1:1861197_G_C:360,24,0:1861197	1|1:0,18:18:54:1|1:1861197_G_C:810,54,0:1861197	0/0	1|1:0,10:10:30:1|1:1861197_G_C:450,30,0:1861197
Nla_1G0005180	Nla_1G0005180	Nla_1G0005180.1	PASS	synonymous_variant	chr1/1861269	1290/2556	1290/2556	430/851	c.1290T>C	p.Asp430Asp	GT:AD:DP:GQ:PGT:PID:PL:PS	0/0	0/0	1|1:0,21:21:63:1|1:1861197_G_C:945,63,0:1861197	0/0	0/0	0/0	0/0	1|1:0,8:8:24:1|1:1861197_G_C:360,24,0:1861197	1|1:0,17:17:51:1|1:1861197_G_C:765,51,0:1861197	0/0	1|1:0,19:19:57:1|1:1861197_G_C:855,57,0:1861197	1|1:0,9:9:27:1|1:1861197_G_C:405,27,0:1861197	1|1:0,17:17:51:1|1:1861197_G_C:745,51,0:1861197	1|1:0,8:8:24:1|1:1861197_G_C:360,24,0:1861197	1|1:0,14:14:42:1|1:1861197_G_C:555,42,0:1861197	1|1:0,9:9:27:1|1:1861197_G_C:405,27,0:1861197	1|1:0,21:21:63:1|1:1861197_G_C:945,63,0:1861197	1|1:0,12:12:36:1|1:1861197_G_C:540,36,0:1861197	1|1:0,17:17:51:1|1:1861197_G_C:760,51,0:1861197	0/0	0/0	1|1:0,27:27:81:1|1:1861197_G_C:1195,81,0:1861197	1|1:0,12:12:36:1|1:1861197_G_C:520,36,0:1861197	1|1:0,18:18:54:1|1:1861197_G_C:810,54,0:1861197	1|1:0,11:11:33:1|1:1861197_G_C:495,33,0:1861197	1|1:0,11:11:33:1|1:1861197_G_C:495,33,0:1861197	1|1:0,13:13:39:1|1:1861197_G_C:585,39,0:1861197	1|1:0,11:11:33:1|1:1861197_G_C:495,33,0:1861197	0/0	1|1:0,9:9:27:1|1:1861197_G_C:405,27,0:1861197	1|1:0,11:11:33:1|1:1861197_G_C:495,33,0:1861197	1|1:0,22:22:66:1|1:1861197_G_C:990,66,0:1861197	1|1:0,19:19:57:1|1:1861197_G_C:855,57,0:1861197	1|1:0,13:13:39:1|1:1861197_G_C:585,39,0:1861197	1|1:0,9:9:27:1|1:1861197_G_C:405,27,0:1861197	1|1:0,16:16:48:1|1:1861197_G_C:720,48,0:1861197	0/0	1|1:0,10:10:30:1|1:1861197_G_C:450,30,0:1861197
Nla_1G0005180	Nla_1G0005180	Nla_1G0005180.1	PASS	missense_variant	chr1/1861274	1295/2556	1295/2556	432/851	c.1295G>A	p.Arg432Gln	GT:AD:DP:GQ:PGT:PID:PL:PS	0/0	0/0	1|1:0,21:21:63:1|1:1861197_G_C:945,63,0:1861197	0/0	0/0	0/0	0/0	1|1:0,7:7:21:1|1:1861197_G_C:315,21,0:1861197	1|1:0,16:16:48:1|1:1861197_G_C:720,48,0:1861197	0/0	1|1:0,19:19:57:1|1:1861197_G_C:855,57,0:1861197	1|1:0,8:8:24:1|1:1861197_G_C:360,24,0:1861197	1|1:0,17:17:51:1|1:1861197_G_C:745,51,0:1861197	1|1:0,8:8:24:1|1:1861197_G_C:360,24,0:1861197	1|1:0,14:14:42:1|1:1861197_G_C:555,42,0:1861197	1|1:0,9:9:27:1|1:1861197_G_C:405,27,0:1861197	1|1:0,19:19:57:1|1:1861197_G_C:855,57,0:1861197	1|1:0,11:11:33:1|1:1861197_G_C:495,33,0:1861197	1|1:0,18:18:54:1|1:1861197_G_C:784,54,0:1861197	0/0	0/0	1|1:0,25:25:75:1|1:1861197_G_C:1105,75,0:1861197	1|1:0,12:12:36:1|1:1861197_G_C:517,36,0:1861197	1|1:0,18:18:54:1|1:1861197_G_C:790,54,0:1861197	1|1:0,9:9:27:1|1:1861197_G_C:405,27,0:1861197	1|1:0,12:12:36:1|1:1861197_G_C:520,36,0:1861197	1|1:0,11:11:33:1|1:1861197_G_C:495,33,0:1861197	1|1:0,13:13:39:1|1:1861197_G_C:561,39,0:1861197	0/0	1|1:0,9:9:27:1|1:1861197_G_C:405,27,0:1861197	1|1:0,11:11:33:1|1:1861197_G_C:495,33,0:1861197	1|1:0,21:21:63:1|1:1861197_G_C:945,63,0:1861197	1|1:0,19:19:57:1|1:1861197_G_C:855,57,0:1861197	1|1:0,13:13:39:1|1:1861197_G_C:585,39,0:1861197	1|1:0,8:8:24:1|1:1861197_G_C:360,24,0:1861197	1|1:0,16:16:48:1|1:1861197_G_C:720,48,0:1861197	0/0	1|1:0,8:8:24:1|1:1861197_G_C:360,24,0:1861197
Nla_1G0005180	Nla_1G0005180	Nla_1G0005180.1	PASS	missense_variant	chr1/1861297	1318/2556	1318/2556	440/851	c.1318T>G	p.Ser440Ala	GT:AD:DP:GQ:PGT:PID:PL:PS	0/0	0/0	1|1:0,19:19:57:1|1:1861297_T_G:819,57,0:1861297	0/0	0/0	0/0	0/0	1|1:0,8:8:24:1|1:1861297_T_G:360,24,0:1861297	1|1:0,13:13:39:1|1:1861297_T_G:582,39,0:1861297	0/0	1|1:0,16:16:48:1|1:1861297_T_G:700,48,0:1861297	1|1:0,10:10:30:1|1:1861297_T_G:450,30,0:1861297	1|1:0,14:14:42:1|1:1861297_T_G:603,42,0:1861297	1|1:0,7:7:21:1|1:1861297_T_G:315,21,0:1861297	1|1:0,12:12:36:1|1:1861297_T_G:537,36,0:1861297	1|1:0,8:8:24:1|1:1861297_T_G:360,24,0:1861297	1|1:0,15:15:45:1|1:1861297_T_G:675,45,0:1861297	1|1:0,8:8:24:1|1:1861297_T_G:360,24,0:1861297	1|1:0,15:15:45:1|1:1861297_T_G:675,45,0:1861297	0/0	0/0	1|1:0,24:24:72:1|1:1861297_T_G:1051,72,0:1861297	1|1:0,12:12:36:1|1:1861297_T_G:533,36,0:1861297	1|1:0,19:19:57:1|1:1861297_T_G:853,57,0:1861297	1|1:0,8:8:24:1|1:1861297_T_G:340,24,0:1861297	1|1:0,12:12:36:1|1:1861297_T_G:540,36,0:1861297	1|1:0,10:10:30:1|1:1861297_T_G:450,30,0:1861297	1|1:0,14:14:42:1|1:1861297_T_G:630,42,0:1861297	0/0	1|1:0,8:8:24:1|1:1861297_T_G:360,24,0:1861297	1|1:0,10:10:30:1|1:1861297_T_G:447,30,0:1861297	1|1:0,21:21:63:1|1:1861297_T_G:932,63,0:1861297	1|1:0,15:15:45:1|1:1861297_T_G:675,45,0:1861297	1|1:0,14:14:42:1|1:1861297_T_G:627,42,0:1861297	1|1:0,7:7:21:1|1:1861297_T_G:313,21,0:1861297	1|1:0,16:16:48:1|1:1861297_T_G:720,48,0:1861297	0/0	1|1:0,8:8:24:1|1:1861297_T_G:360,24,0:1861297
Nla_1G0005180	Nla_1G0005180	Nla_1G0005180.1	PASS	synonymous_variant	chr1/1861314	1335/2556	1335/2556	445/851	c.1335A>G	p.Glu445Glu	GT:AD:DP:GQ:PGT:PID:PL:PS	0/0	0/0	1|1:0,18:18:54:1|1:1861297_T_G:810,54,0:1861297	0/0	0/0	0/0	0/0	1|1:0,6:6:18:1|1:1861297_T_G:270,18,0:1861297	1|1:0,13:13:39:1|1:1861297_T_G:585,39,0:1861297	0/0	1|1:0,14:14:42:1|1:1861297_T_G:630,42,0:1861297	1|1:0,11:11:33:1|1:1861297_T_G:495,33,0:1861297	1|1:0,11:11:33:1|1:1861297_T_G:495,33,0:1861297	1|1:0,7:7:21:1|1:1861297_T_G:315,21,0:1861297	1|1:0,12:12:36:1|1:1861297_T_G:540,36,0:1861297	1|1:0,11:11:33:1|1:1861297_T_G:495,33,0:1861297	1|1:0,17:17:51:1|1:1861297_T_G:765,51,0:1861297	1|1:0,9:9:27:1|1:1861297_T_G:405,27,0:1861297	1|1:0,16:16:48:1|1:1861297_T_G:720,48,0:1861297	0/0	0/0	1|1:0,22:22:66:1|1:1861297_T_G:990,66,0:1861297	1|1:0,10:10:30:1|1:1861297_T_G:450,30,0:1861297	1|1:0,18:18:54:1|1:1861297_T_G:810,54,0:1861297	1|1:0,8:8:24:1|1:1861297_T_G:360,24,0:1861297	1|1:0,11:11:33:1|1:1861297_T_G:495,33,0:1861297	1|1:0,8:8:24:1|1:1861297_T_G:360,24,0:1861297	1|1:0,14:14:42:1|1:1861297_T_G:630,42,0:1861297	0/0	1|1:0,8:8:24:1|1:1861297_T_G:360,24,0:1861297	1|1:0,9:9:27:1|1:1861297_T_G:405,27,0:1861297	1|1:0,19:19:57:1|1:1861297_T_G:855,57,0:1861297	1|1:0,16:16:48:1|1:1861297_T_G:720,48,0:1861297	1|1:0,14:14:42:1|1:1861297_T_G:630,42,0:1861297	1|1:0,6:6:18:1|1:1861297_T_G:270,18,0:1861297	1|1:0,15:15:45:1|1:1861297_T_G:675,45,0:1861297	0/0	1|1:0,8:8:24:1|1:1861297_T_G:360,24,0:1861297
Nla_1G0005180	Nla_1G0005180	Nla_1G0005180.1	PASS	synonymous_variant	chr1/1861344	1365/2556	1365/2556	455/851	c.1365G>T	p.Arg455Arg	GT:AD:DP:GQ:PGT:PID:PL:PS	0/0	0/0	1|1:0,16:16:48:1|1:1861297_T_G:720,48,0:1861297	0/0	0/0	0/0	0/0	1|1:0,6:6:18:1|1:1861297_T_G:270,18,0:1861297	1|1:0,12:12:36:1|1:1861297_T_G:540,36,0:1861297	0/0	1|1:0,14:14:42:1|1:1861297_T_G:630,42,0:1861297	1|1:0,12:12:36:1|1:1861297_T_G:540,36,0:1861297	1|1:0,14:14:42:1|1:1861297_T_G:630,42,0:1861297	1|1:0,5:5:15:1|1:1861297_T_G:225,15,0:1861297	1|1:0,15:15:45:1|1:1861297_T_G:675,45,0:1861297	1|1:0,16:16:48:1|1:1861297_T_G:720,48,0:1861297	1|1:0,21:21:63:1|1:1861297_T_G:945,63,0:1861297	1|1:0,10:10:30:1|1:1861297_T_G:450,30,0:1861297	1|1:0,17:17:51:1|1:1861297_T_G:765,51,0:1861297	0/0	0/0	1|1:0,17:17:51:1|1:1861297_T_G:765,51,0:1861297	1|1:0,15:15:45:1|1:1861297_T_G:675,45,0:1861297	1|1:0,17:17:51:1|1:1861297_T_G:765,51,0:1861297	1|1:0,15:15:45:1|1:1861297_T_G:675,45,0:1861297	1|1:0,15:15:45:1|1:1861297_T_G:675,45,0:1861297	1|1:0,10:10:30:1|1:1861297_T_G:450,30,0:1861297	1|1:0,14:14:42:1|1:1861297_T_G:630,42,0:1861297	0/0	1|1:0,7:7:21:1|1:1861297_T_G:315,21,0:1861297	1|1:0,12:12:36:1|1:1861297_T_G:540,36,0:1861297	1|1:0,17:17:51:1|1:1861297_T_G:765,51,0:1861297	1|1:0,15:15:45:1|1:1861297_T_G:675,45,0:1861297	1|1:0,14:14:42:1|1:1861297_T_G:630,42,0:1861297	1|1:0,7:7:21:1|1:1861297_T_G:315,21,0:1861297	1|1:0,14:14:42:1|1:1861297_T_G:630,42,0:1861297	0/0	1|1:0,7:7:21:1|1:1861297_T_G:315,21,0:1861297
Nla_1G0005180	Nla_1G0005180	Nla_1G0005180.1	PASS	synonymous_variant	chr1/1861353	1374/2556	1374/2556	458/851	c.1374G>A	p.Val458Val	GT:AD:DP:GQ:PGT:PID:PL:PS	0/0	0/0	1|1:0,17:17:51:1|1:1861297_T_G:765,51,0:1861297	0/0	0/0	0/0	0/0	1|1:0,6:6:18:1|1:1861297_T_G:270,18,0:1861297	1|1:0,13:13:39:1|1:1861297_T_G:585,39,0:1861297	0/0	1|1:0,12:12:36:1|1:1861297_T_G:540,36,0:1861297	1|1:0,14:14:42:1|1:1861297_T_G:630,42,0:1861297	1|1:0,13:13:39:1|1:1861297_T_G:585,39,0:1861297	1|1:0,5:5:15:1|1:1861297_T_G:225,15,0:1861297	1|1:0,13:13:39:1|1:1861297_T_G:585,39,0:1861297	1|1:0,17:17:51:1|1:1861297_T_G:765,51,0:1861297	1|1:0,23:23:69:1|1:1861297_T_G:1035,69,0:1861297	1|1:0,12:12:36:1|1:1861297_T_G:540,36,0:1861297	1|1:0,19:19:57:1|1:1861297_T_G:855,57,0:1861297	0/0	0/0	1|1:0,17:17:51:1|1:1861297_T_G:765,51,0:1861297	1|1:0,15:15:45:1|1:1861297_T_G:675,45,0:1861297	1|1:0,15:15:45:1|1:1861297_T_G:675,45,0:1861297	1|1:0,16:16:48:1|1:1861297_T_G:720,48,0:1861297	1|1:0,16:16:48:1|1:1861297_T_G:720,48,0:1861297	1|1:0,8:8:24:1|1:1861297_T_G:360,24,0:1861297	1|1:0,13:13:39:1|1:1861297_T_G:585,39,0:1861297	0/0	1|1:0,7:7:21:1|1:1861297_T_G:315,21,0:1861297	1|1:0,13:13:39:1|1:1861297_T_G:585,39,0:1861297	1|1:0,18:18:54:1|1:1861297_T_G:810,54,0:1861297	1|1:0,16:16:48:1|1:1861297_T_G:720,48,0:1861297	1|1:0,14:14:42:1|1:1861297_T_G:630,42,0:1861297	1|1:0,6:6:18:1|1:1861297_T_G:270,18,0:1861297	1|1:0,13:13:39:1|1:1861297_T_G:585,39,0:1861297	0/0	1|1:0,8:8:24:1|1:1861297_T_G:360,24,0:1861297
Nla_1G0005180	Nla_1G0005180	Nla_1G0005180.1	PASS	synonymous_variant	chr1/1861362	1383/2556	1383/2556	461/851	c.1383G>C	p.Gly461Gly	GT:AD:DP:GQ:PGT:PID:PL:PS	0/0	0/0	1|1:0,16:16:48:1|1:1861297_T_G:720,48,0:1861297	0/0	0/0	0/0	0/0	1|1:0,6:6:18:1|1:1861297_T_G:270,18,0:1861297	1|1:0,13:13:39:1|1:1861297_T_G:585,39,0:1861297	0/0	1|1:0,13:13:39:1|1:1861297_T_G:585,39,0:1861297	1|1:0,13:13:39:1|1:1861297_T_G:585,39,0:1861297	1|1:0,16:16:48:1|1:1861297_T_G:709,48,0:1861297	1|1:0,6:6:18:1|1:1861297_T_G:244,18,0:1861297	1|1:0,14:14:42:1|1:1861297_T_G:630,42,0:1861297	1|1:0,18:18:54:1|1:1861297_T_G:810,54,0:1861297	1|1:0,24:24:72:1|1:1861297_T_G:1080,72,0:1861297	1|1:0,11:11:33:1|1:1861297_T_G:495,33,0:1861297	1|1:0,17:17:51:1|1:1861297_T_G:765,51,0:1861297	0/0	0/0	1|1:0,18:18:54:1|1:1861297_T_G:808,54,0:1861297	1|1:0,16:16:48:1|1:1861297_T_G:720,48,0:1861297	1|1:0,15:15:45:1|1:1861297_T_G:661,45,0:1861297	1|1:0,16:16:48:1|1:1861297_T_G:720,48,0:1861297	1|1:0,16:16:48:1|1:1861297_T_G:720,48,0:1861297	1|1:0,8:8:24:1|1:1861297_T_G:360,24,0:1861297	1|1:0,14:14:42:1|1:1861297_T_G:630,42,0:1861297	0/0	1|1:0,6:6:18:1|1:1861297_T_G:270,18,0:1861297	1|1:0,13:13:39:1|1:1861297_T_G:585,39,0:1861297	1|1:0,21:21:63:1|1:1861297_T_G:945,63,0:1861297	1|1:0,14:14:42:1|1:1861297_T_G:630,42,0:1861297	1|1:0,15:15:45:1|1:1861297_T_G:672,45,0:1861297	1|1:0,5:5:15:1|1:1861297_T_G:225,15,0:1861297	1|1:0,14:14:42:1|1:1861297_T_G:630,42,0:1861297	0/0	1|1:0,7:7:21:1|1:1861297_T_G:315,21,0:1861297
Nla_1G0005180	Nla_1G0005180	Nla_1G0005180.1	PASS	synonymous_variant	chr1/1861368	1389/2556	1389/2556	463/851	c.1389G>A	p.Thr463Thr	GT:AD:DP:GQ:PGT:PID:PL:PS	0/0	0/0	1|1:0,16:16:48:1|1:1861297_T_G:720,48,0:1861297	0/0	0/0	0/0	0/0	1|1:0,6:6:18:1|1:1861297_T_G:267,18,0:1861297	1|1:0,13:13:39:1|1:1861297_T_G:585,39,0:1861297	0/0	1|1:0,14:14:42:1|1:1861297_T_G:626,42,0:1861297	1|1:0,13:13:39:1|1:1861297_T_G:585,39,0:1861297	1|1:0,16:16:48:1|1:1861297_T_G:709,48,0:1861297	1|1:0,7:7:21:1|1:1861297_T_G:269,21,0:1861297	1|1:0,14:14:42:1|1:1861297_T_G:630,42,0:1861297	1|1:0,18:18:54:1|1:1861297_T_G:810,54,0:1861297	1|1:0,24:24:72:1|1:1861297_T_G:1080,72,0:1861297	1|1:0,10:10:30:1|1:1861297_T_G:446,30,0:1861297	1|1:0,14:14:42:1|1:1861297_T_G:630,42,0:1861297	0/0	0/0	1|1:0,16:16:48:1|1:1861297_T_G:718,48,0:1861297	1|1:0,15:15:45:1|1:1861297_T_G:675,45,0:1861297	1|1:0,13:13:39:1|1:1861297_T_G:571,39,0:1861297	1|1:0,15:15:45:1|1:1861297_T_G:675,45,0:1861297	1|1:0,15:15:45:1|1:1861297_T_G:675,45,0:1861297	1|1:0,8:8:24:1|1:1861297_T_G:360,24,0:1861297	1|1:0,16:16:48:1|1:1861297_T_G:679,48,0:1861297	0/0	0/0	1|1:0,13:13:39:1|1:1861297_T_G:585,39,0:1861297	1|1:0,20:20:60:1|1:1861297_T_G:900,60,0:1861297	1|1:0,14:14:42:1|1:1861297_T_G:616,42,0:1861297	1|1:0,15:15:45:1|1:1861297_T_G:651,45,0:1861297	1|1:0,5:5:15:1|1:1861297_T_G:225,15,0:1861297	1|1:0,13:13:39:1|1:1861297_T_G:585,39,0:1861297	0/0	1|1:0,6:6:18:1|1:1861297_T_G:270,18,0:1861297
Nla_1G0005180	Nla_1G0005180	Nla_1G0005180.1	PASS	synonymous_variant	chr1/1861407	1428/2556	1428/2556	476/851	c.1428C>T	p.Tyr476Tyr	GT:AD:DP:GQ:PGT:PID:PL:PS	0/0	0/0	1|1:0,9:9:27:1|1:1861407_C_T:401,27,0:1861407	0/0	0/0	0/0	0/0	1|1:0,6:6:18:1|1:1861407_C_T:270,18,0:1861407	1|1:0,12:12:36:1|1:1861407_C_T:540,36,0:1861407	0/0	1|1:0,12:12:36:1|1:1861407_C_T:540,36,0:1861407	1|1:0,11:11:33:1|1:1861407_C_T:492,33,0:1861407	1|1:0,12:12:36:1|1:1861407_C_T:538,36,0:1861407	1/1:0,7:7:21:.:.:207,21,0	1|1:0,25:25:75:1|1:1861407_C_T:1057,75,0:1861407	1|1:0,19:19:57:1|1:1861407_C_T:814,57,0:1861407	1|1:0,16:16:48:1|1:1861407_C_T:720,48,0:1861407	1|1:0,10:10:30:1|1:1861407_C_T:450,30,0:1861407	1|1:0,15:15:45:1|1:1861407_C_T:629,45,0:1861407	0/0	0/0	1|1:0,14:14:42:1|1:1861407_C_T:580,42,0:1861407	1|1:0,14:14:42:1|1:1861407_C_T:628,42,0:1861407	1|1:0,11:11:33:1|1:1861407_C_T:455,33,0:1861407	1|1:0,14:14:42:1|1:1861407_C_T:630,42,0:1861407	1|1:0,14:14:42:1|1:1861407_C_T:612,42,0:1861407	1|1:0,8:8:24:1|1:1861407_C_T:357,24,0:1861407	1|1:0,18:18:54:1|1:1861407_C_T:806,54,0:1861407	0/0	1|1:0,5:5:15:1|1:1861407_C_T:217,15,0:1861407	1|1:0,14:14:42:1|1:1861407_C_T:610,42,0:1861407	1|1:0,16:16:48:1|1:1861407_C_T:674,48,0:1861407	1|1:0,14:14:42:1|1:1861407_C_T:610,42,0:1861407	1|1:0,12:12:36:1|1:1861407_C_T:520,36,0:1861407	1|1:0,3:3:9:1|1:1861407_C_T:133,9,0:1861407	1|1:0,10:10:30:1|1:1861407_C_T:430,30,0:1861407	0/0	1|1:0,7:7:21:1|1:1861407_C_T:295,21,0:1861407
Nla_1G0005180	Nla_1G0005180	Nla_1G0005180.1	SnpCluster	missense_variant	chr1/1861418	1439/2556	1439/2556	480/851	c.1439A>G	p.Gln480Arg	GT:AD:DP:GQ:PGT:PID:PL:PS	0/0	0/0	1|1:0,8:8:24:1|1:1861407_C_T:360,24,0:1861407	0/0	0/0	0/0	0/0	1|1:0,7:7:21:1|1:1861407_C_T:315,21,0:1861407	1|1:0,12:12:36:1|1:1861407_C_T:540,36,0:1861407	0/0	1|1:0,14:14:42:1|1:1861407_C_T:630,42,0:1861407	1|1:0,10:10:30:1|1:1861407_C_T:450,30,0:1861407	1|1:0,12:12:36:1|1:1861407_C_T:538,36,0:1861407	1|1:0,5:5:15:1|1:1861418_A_G:225,15,0:1861418	1|1:0,23:23:69:1|1:1861407_C_T:1006,69,0:1861407	1|1:0,18:18:54:1|1:1861407_C_T:810,54,0:1861407	1|1:0,16:16:48:1|1:1861407_C_T:720,48,0:1861407	1|1:0,10:10:30:1|1:1861407_C_T:450,30,0:1861407	1|1:0,15:15:45:1|1:1861407_C_T:634,45,0:1861407	0/0	0/0	1|1:0,11:11:33:1|1:1861407_C_T:493,33,0:1861407	1|1:0,14:14:42:1|1:1861407_C_T:628,42,0:1861407	1|1:0,9:9:27:1|1:1861407_C_T:405,27,0:1861407	1|1:0,14:14:42:1|1:1861407_C_T:630,42,0:1861407	1|1:0,12:12:36:1|1:1861407_C_T:529,36,0:1861407	1|1:0,8:8:24:1|1:1861407_C_T:360,24,0:1861407	1|1:0,17:17:51:1|1:1861407_C_T:765,51,0:1861407	0/0	1|1:0,5:5:15:1|1:1861407_C_T:225,15,0:1861407	1|1:0,14:14:42:1|1:1861407_C_T:630,42,0:1861407	1|1:0,13:13:39:1|1:1861407_C_T:585,39,0:1861407	1|1:0,14:14:42:1|1:1861407_C_T:630,42,0:1861407	1|1:0,11:11:33:1|1:1861407_C_T:495,33,0:1861407	1|1:0,2:2:6:1|1:1861407_C_T:90,6,0:1861407	1|1:0,10:10:30:1|1:1861407_C_T:450,30,0:1861407	0/0	1|1:0,6:6:18:1|1:1861407_C_T:270,18,0:1861407
Nla_1G0005180	Nla_1G0005180	Nla_1G0005180.1	SnpCluster	synonymous_variant	chr1/1861419	1440/2556	1440/2556	480/851	c.1440G>A	p.Gln480Gln	GT:AD:DP:GQ:PGT:PID:PL:PS	0/0	0/0	1|1:0,8:8:24:1|1:1861407_C_T:360,24,0:1861407	0/0	0/0	0/0	0/0	1|1:0,7:7:21:1|1:1861407_C_T:315,21,0:1861407	1|1:0,12:12:36:1|1:1861407_C_T:540,36,0:1861407	0/0	1|1:0,15:15:45:1|1:1861407_C_T:675,45,0:1861407	1|1:0,10:10:30:1|1:1861407_C_T:450,30,0:1861407	1|1:0,11:11:33:1|1:1861407_C_T:495,33,0:1861407	1|1:0,5:5:15:1|1:1861418_A_G:225,15,0:1861418	1|1:0,22:22:66:1|1:1861407_C_T:981,66,0:1861407	1|1:0,18:18:54:1|1:1861407_C_T:810,54,0:1861407	1|1:0,16:16:48:1|1:1861407_C_T:720,48,0:1861407	1|1:0,10:10:30:1|1:1861407_C_T:450,30,0:1861407	1|1:0,14:14:42:1|1:1861407_C_T:610,42,0:1861407	0/0	0/0	1|1:0,11:11:33:1|1:1861407_C_T:493,33,0:1861407	1|1:0,14:14:42:1|1:1861407_C_T:628,42,0:1861407	1|1:0,9:9:27:1|1:1861407_C_T:405,27,0:1861407	1|1:0,14:14:42:1|1:1861407_C_T:630,42,0:1861407	1|1:0,12:12:36:1|1:1861407_C_T:529,36,0:1861407	1|1:0,8:8:24:1|1:1861407_C_T:360,24,0:1861407	1|1:0,17:17:51:1|1:1861407_C_T:765,51,0:1861407	0/0	1|1:0,5:5:15:1|1:1861407_C_T:225,15,0:1861407	1|1:0,14:14:42:1|1:1861407_C_T:630,42,0:1861407	1|1:0,13:13:39:1|1:1861407_C_T:585,39,0:1861407	1|1:0,14:14:42:1|1:1861407_C_T:630,42,0:1861407	1|1:0,12:12:36:1|1:1861407_C_T:540,36,0:1861407	1|1:0,2:2:6:1|1:1861407_C_T:90,6,0:1861407	1|1:0,10:10:30:1|1:1861407_C_T:450,30,0:1861407	0/0	1|1:0,6:6:18:1|1:1861407_C_T:270,18,0:1861407
Nla_1G0005180	Nla_1G0005180	Nla_1G0005180.1	SnpCluster	missense_variant	chr1/1861423	1444/2556	1444/2556	482/851	c.1444G>T	p.Val482Phe	GT:AD:DP:GQ:PGT:PID:PL:PS	0/0	0/0	1|1:0,8:8:24:1|1:1861407_C_T:360,24,0:1861407	0/0	0/0	0/0	0/0	1|1:0,7:7:21:1|1:1861407_C_T:315,21,0:1861407	1|1:0,12:12:36:1|1:1861407_C_T:540,36,0:1861407	0/0	1|1:0,15:15:45:1|1:1861407_C_T:675,45,0:1861407	1|1:0,10:10:30:1|1:1861407_C_T:450,30,0:1861407	1|1:0,11:11:33:1|1:1861407_C_T:495,33,0:1861407	1|1:0,5:5:15:1|1:1861418_A_G:225,15,0:1861418	1|1:0,19:19:57:1|1:1861407_C_T:855,57,0:1861407	1|1:0,18:18:54:1|1:1861407_C_T:810,54,0:1861407	1|1:0,16:16:48:1|1:1861407_C_T:720,48,0:1861407	1|1:0,10:10:30:1|1:1861407_C_T:450,30,0:1861407	1|1:0,12:12:36:1|1:1861407_C_T:540,36,0:1861407	0/0	0/0	1|1:0,10:10:30:1|1:1861407_C_T:450,30,0:1861407	1|1:0,12:12:36:1|1:1861407_C_T:540,36,0:1861407	1|1:0,8:8:24:1|1:1861407_C_T:360,24,0:1861407	1|1:0,13:13:39:1|1:1861407_C_T:585,39,0:1861407	1|1:0,10:10:30:1|1:1861407_C_T:450,30,0:1861407	1|1:0,8:8:24:1|1:1861407_C_T:360,24,0:1861407	1|1:0,15:15:45:1|1:1861407_C_T:675,45,0:1861407	0/0	1|1:0,5:5:15:1|1:1861407_C_T:225,15,0:1861407	1|1:0,14:14:42:1|1:1861407_C_T:630,42,0:1861407	1|1:0,13:13:39:1|1:1861407_C_T:585,39,0:1861407	1|1:0,14:14:42:1|1:1861407_C_T:630,42,0:1861407	1|1:0,12:12:36:1|1:1861407_C_T:540,36,0:1861407	1|1:0,2:2:6:1|1:1861407_C_T:90,6,0:1861407	1|1:0,10:10:30:1|1:1861407_C_T:450,30,0:1861407	0/0	1|1:0,6:6:18:1|1:1861407_C_T:270,18,0:1861407
Nla_1G0005180	Nla_1G0005180	Nla_1G0005180.1	SnpCluster	synonymous_variant	chr1/1861425	1446/2556	1446/2556	482/851	c.1446C>T	p.Val482Val	GT:AD:DP:GQ:PGT:PID:PL:PS	0/0	0/0	1|1:0,8:8:24:1|1:1861407_C_T:360,24,0:1861407	0/0	0/0	0/0	0/0	1|1:0,7:7:21:1|1:1861407_C_T:315,21,0:1861407	1|1:0,12:12:36:1|1:1861407_C_T:540,36,0:1861407	0/0	1|1:0,15:15:45:1|1:1861407_C_T:675,45,0:1861407	1|1:0,10:10:30:1|1:1861407_C_T:450,30,0:1861407	1|1:0,11:11:33:1|1:1861407_C_T:495,33,0:1861407	1|1:0,5:5:15:1|1:1861418_A_G:225,15,0:1861418	1|1:0,19:19:57:1|1:1861407_C_T:855,57,0:1861407	1|1:0,19:19:57:1|1:1861407_C_T:855,57,0:1861407	1|1:0,16:16:48:1|1:1861407_C_T:720,48,0:1861407	1|1:0,11:11:33:1|1:1861407_C_T:495,33,0:1861407	1|1:0,13:13:39:1|1:1861407_C_T:585,39,0:1861407	0/0	0/0	1|1:0,10:10:30:1|1:1861407_C_T:450,30,0:1861407	1|1:0,12:12:36:1|1:1861407_C_T:540,36,0:1861407	1|1:0,8:8:24:1|1:1861407_C_T:360,24,0:1861407	1|1:0,13:13:39:1|1:1861407_C_T:585,39,0:1861407	1|1:0,10:10:30:1|1:1861407_C_T:450,30,0:1861407	1|1:0,8:8:24:1|1:1861407_C_T:360,24,0:1861407	1|1:0,15:15:45:1|1:1861407_C_T:675,45,0:1861407	0/0	1|1:0,5:5:15:1|1:1861407_C_T:225,15,0:1861407	1|1:0,14:14:42:1|1:1861407_C_T:630,42,0:1861407	1|1:0,13:13:39:1|1:1861407_C_T:585,39,0:1861407	1|1:0,14:14:42:1|1:1861407_C_T:630,42,0:1861407	1|1:0,13:13:39:1|1:1861407_C_T:585,39,0:1861407	1|1:0,2:2:6:1|1:1861407_C_T:90,6,0:1861407	1|1:0,11:11:33:1|1:1861407_C_T:495,33,0:1861407	0/0	1|1:0,6:6:18:1|1:1861407_C_T:270,18,0:1861407
Nla_1G0005180	Nla_1G0005180	Nla_1G0005180.1	SnpCluster	synonymous_variant	chr1/1861437	1458/2556	1458/2556	486/851	c.1458A>G	p.Ala486Ala	GT:AD:DP:GQ:PGT:PID:PL:PS	0/0	0/0	1|1:0,9:9:27:1|1:1861407_C_T:405,27,0:1861407	0/0	0/0	0/0	0/0	1|1:0,6:6:18:1|1:1861407_C_T:270,18,0:1861407	1|1:0,11:11:33:1|1:1861407_C_T:495,33,0:1861407	0/0	1|1:0,15:15:45:1|1:1861407_C_T:675,45,0:1861407	1|1:0,7:7:21:1|1:1861407_C_T:315,21,0:1861407	1|1:0,10:10:30:1|1:1861407_C_T:450,30,0:1861407	1|1:0,6:6:18:1|1:1861437_A_G:270,18,0:1861437	1|1:0,17:17:51:1|1:1861407_C_T:765,51,0:1861407	1|1:0,19:19:57:1|1:1861407_C_T:855,57,0:1861407	1|1:0,15:15:45:1|1:1861407_C_T:675,45,0:1861407	1|1:0,10:10:30:1|1:1861407_C_T:450,30,0:1861407	1|1:0,12:12:36:1|1:1861407_C_T:540,36,0:1861407	0/0	0/0	1|1:0,10:10:30:1|1:1861407_C_T:450,30,0:1861407	1|1:0,10:10:30:1|1:1861407_C_T:450,30,0:1861407	1|1:0,7:7:21:1|1:1861407_C_T:315,21,0:1861407	1|1:0,13:13:39:1|1:1861407_C_T:585,39,0:1861407	1|1:0,10:10:30:1|1:1861407_C_T:450,30,0:1861407	1|1:0,8:8:24:1|1:1861407_C_T:360,24,0:1861407	1|1:0,12:12:36:1|1:1861407_C_T:540,36,0:1861407	0/0	1|1:0,4:4:12:1|1:1861407_C_T:180,12,0:1861407	1|1:0,14:14:42:1|1:1861407_C_T:630,42,0:1861407	1|1:0,12:12:36:1|1:1861407_C_T:540,36,0:1861407	1|1:0,13:13:39:1|1:1861407_C_T:585,39,0:1861407	1|1:0,13:13:39:1|1:1861407_C_T:585,39,0:1861407	1|1:0,3:3:9:1|1:1861407_C_T:135,9,0:1861407	1|1:0,12:12:36:1|1:1861407_C_T:540,36,0:1861407	0/0	1|1:0,6:6:18:1|1:1861407_C_T:270,18,0:1861407
Nla_1G0005180	Nla_1G0005180	Nla_1G0005180.1	SnpCluster	synonymous_variant	chr1/1861440	1461/2556	1461/2556	487/851	c.1461A>G	p.Arg487Arg	GT:AD:DP:GQ:PGT:PID:PL:PS	0/0	0/0	1|1:0,8:8:24:1|1:1861407_C_T:360,24,0:1861407	0/0	0/0	0/0	0/0	1|1:0,6:6:18:1|1:1861407_C_T:270,18,0:1861407	1|1:0,12:12:36:1|1:1861407_C_T:540,36,0:1861407	0/0	1|1:0,15:15:45:1|1:1861407_C_T:675,45,0:1861407	1|1:0,7:7:21:1|1:1861407_C_T:315,21,0:1861407	1|1:0,10:10:30:1|1:1861407_C_T:450,30,0:1861407	1|1:0,6:6:18:1|1:1861437_A_G:270,18,0:1861437	1|1:0,17:17:51:1|1:1861407_C_T:765,51,0:1861407	1|1:0,19:19:57:1|1:1861407_C_T:855,57,0:1861407	1|1:0,16:16:48:1|1:1861407_C_T:720,48,0:1861407	1|1:0,10:10:30:1|1:1861407_C_T:450,30,0:1861407	1|1:0,12:12:36:1|1:1861407_C_T:540,36,0:1861407	0/0	0/0	1|1:0,10:10:30:1|1:1861407_C_T:450,30,0:1861407	1|1:0,10:10:30:1|1:1861407_C_T:450,30,0:1861407	1|1:0,7:7:21:1|1:1861407_C_T:315,21,0:1861407	1|1:0,13:13:39:1|1:1861407_C_T:585,39,0:1861407	1|1:0,10:10:30:1|1:1861407_C_T:450,30,0:1861407	1|1:0,8:8:24:1|1:1861407_C_T:360,24,0:1861407	1|1:0,12:12:36:1|1:1861407_C_T:540,36,0:1861407	0/0	1|1:0,3:3:9:1|1:1861407_C_T:135,9,0:1861407	1|1:0,15:15:45:1|1:1861407_C_T:675,45,0:1861407	1|1:0,12:12:36:1|1:1861407_C_T:540,36,0:1861407	1|1:0,13:13:39:1|1:1861407_C_T:585,39,0:1861407	1|1:0,12:12:36:1|1:1861407_C_T:540,36,0:1861407	1|1:0,3:3:9:1|1:1861407_C_T:135,9,0:1861407	1|1:0,12:12:36:1|1:1861407_C_T:540,36,0:1861407	0/0	1|1:0,5:5:15:1|1:1861407_C_T:225,15,0:1861407
Nla_1G0005180	Nla_1G0005180	Nla_1G0005180.1	PASS	synonymous_variant	chr1/1861446	1467/2556	1467/2556	489/851	c.1467A>G	p.Gly489Gly	GT:AD:DP:GQ:PGT:PID:PL:PS	0/0	0/0	1|1:0,9:9:27:1|1:1861407_C_T:405,27,0:1861407	0/0	0/0	0/0	0/0	1|1:0,5:5:15:1|1:1861407_C_T:225,15,0:1861407	1|1:0,12:12:36:1|1:1861407_C_T:540,36,0:1861407	0/0	1|1:0,15:15:45:1|1:1861407_C_T:675,45,0:1861407	1|1:0,8:8:24:1|1:1861407_C_T:360,24,0:1861407	1|1:0,9:9:27:1|1:1861407_C_T:405,27,0:1861407	1|1:0,6:6:18:1|1:1861437_A_G:270,18,0:1861437	1|1:0,17:17:51:1|1:1861407_C_T:765,51,0:1861407	1|1:0,19:19:57:1|1:1861407_C_T:855,57,0:1861407	1|1:0,18:18:54:1|1:1861407_C_T:790,54,0:1861407	1|1:0,10:10:30:1|1:1861407_C_T:450,30,0:1861407	1|1:0,12:12:36:1|1:1861407_C_T:540,36,0:1861407	0/0	0/0	1|1:0,10:10:30:1|1:1861407_C_T:450,30,0:1861407	1|1:0,10:10:30:1|1:1861407_C_T:450,30,0:1861407	1|1:0,8:8:24:1|1:1861407_C_T:360,24,0:1861407	1|1:0,13:13:39:1|1:1861407_C_T:585,39,0:1861407	1|1:0,10:10:30:1|1:1861407_C_T:450,30,0:1861407	1|1:0,8:8:24:1|1:1861407_C_T:360,24,0:1861407	1|1:0,12:12:36:1|1:1861407_C_T:540,36,0:1861407	0/0	1|1:0,3:3:9:1|1:1861407_C_T:135,9,0:1861407	1|1:0,15:15:45:1|1:1861407_C_T:675,45,0:1861407	1|1:0,12:12:36:1|1:1861407_C_T:540,36,0:1861407	1|1:0,13:13:39:1|1:1861407_C_T:585,39,0:1861407	1|1:0,11:11:33:1|1:1861407_C_T:495,33,0:1861407	1|1:0,3:3:9:1|1:1861407_C_T:135,9,0:1861407	1|1:0,13:13:39:1|1:1861407_C_T:585,39,0:1861407	0/0	1|1:0,5:5:15:1|1:1861407_C_T:225,15,0:1861407
Nla_1G0005180	Nla_1G0005180	Nla_1G0005180.1	PASS	synonymous_variant	chr1/1861458	1479/2556	1479/2556	493/851	c.1479A>G	p.Glu493Glu	GT:AD:DP:GQ:PGT:PID:PL:PS	0/0	0/0	1|1:0,8:8:24:1|1:1861407_C_T:360,24,0:1861407	0/0	0/0	0/0	0/0	1|1:0,6:6:18:1|1:1861407_C_T:270,18,0:1861407	1|1:0,12:12:36:1|1:1861407_C_T:540,36,0:1861407	0/0	1|1:0,16:16:48:1|1:1861407_C_T:717,48,0:1861407	1|1:0,8:8:24:1|1:1861407_C_T:358,24,0:1861407	1|1:0,9:9:27:1|1:1861407_C_T:405,27,0:1861407	1/1:0,7:7:21:.:.:284,21,0	1|1:0,15:15:45:1|1:1861407_C_T:675,45,0:1861407	1|1:0,15:15:45:1|1:1861407_C_T:675,45,0:1861407	1|1:0,15:15:45:1|1:1861407_C_T:655,45,0:1861407	1|1:0,9:9:27:1|1:1861407_C_T:405,27,0:1861407	1|1:0,12:12:36:1|1:1861407_C_T:530,36,0:1861407	0/0	0/0	1|1:0,10:10:30:1|1:1861407_C_T:430,30,0:1861407	1|1:0,8:8:24:1|1:1861407_C_T:360,24,0:1861407	1|1:0,6:6:18:1|1:1861407_C_T:270,18,0:1861407	1|1:0,13:13:39:1|1:1861407_C_T:578,39,0:1861407	1|1:0,9:9:27:1|1:1861407_C_T:405,27,0:1861407	1|1:0,8:8:24:1|1:1861407_C_T:360,24,0:1861407	1|1:0,12:12:36:1|1:1861407_C_T:531,36,0:1861407	0/0	1|1:0,3:3:9:1|1:1861407_C_T:135,9,0:1861407	1|1:0,13:13:39:1|1:1861407_C_T:585,39,0:1861407	1|1:0,11:11:33:1|1:1861407_C_T:475,33,0:1861407	1|1:0,13:13:39:1|1:1861407_C_T:561,39,0:1861407	1|1:0,12:12:36:1|1:1861407_C_T:533,36,0:1861407	1|1:0,3:3:9:1|1:1861407_C_T:135,9,0:1861407	1|1:0,13:13:39:1|1:1861407_C_T:585,39,0:1861407	0/0	1|1:0,5:5:15:1|1:1861407_C_T:225,15,0:1861407
Nla_1G0005180	Nla_1G0005180	Nla_1G0005180.1	PASS	synonymous_variant	chr1/1861516	1537/2556	1537/2556	513/851	c.1537C>A	p.Arg513Arg	GT:AD:DP:GQ:PGT:PID:PL:PS	0/0	0/0	1|1:0,8:8:24:1|1:1861516_C_A:360,24,0:1861516	0/0	0/0	0/0	0/0	1|1:0,7:7:21:1|1:1861516_C_A:315,21,0:1861516	1|1:0,8:8:24:1|1:1861516_C_A:360,24,0:1861516	0/0	1|1:0,18:18:54:1|1:1861516_C_A:799,54,0:1861516	1|1:0,8:8:24:1|1:1861516_C_A:358,24,0:1861516	1|1:0,9:9:27:1|1:1861516_C_A:386,27,0:1861516	1|1:0,8:8:24:1|1:1861516_C_A:355,24,0:1861516	1|1:0,11:11:33:1|1:1861516_C_A:438,33,0:1861516	1|1:0,11:11:33:1|1:1861516_C_A:443,33,0:1861516	1|1:0,10:10:30:1|1:1861516_C_A:448,30,0:1861516	1|1:0,6:6:18:1|1:1861516_C_A:245,18,0:1861516	1|1:0,8:8:24:1|1:1861516_C_A:358,24,0:1861516	0/0	0/0	1|1:0,9:9:27:1|1:1861516_C_A:405,27,0:1861516	1|1:0,4:4:12:1|1:1861516_C_A:180,12,0:1861516	1|1:0,7:7:21:1|1:1861516_C_A:311,21,0:1861516	1|1:0,7:7:21:1|1:1861516_C_A:315,21,0:1861516	1|1:0,6:6:18:1|1:1861516_C_A:250,18,0:1861516	1|1:0,5:5:15:1|1:1861516_C_A:225,15,0:1861516	1|1:0,5:5:15:1|1:1861516_C_A:225,15,0:1861516	0/0	1|1:0,7:7:21:1|1:1861516_C_A:315,21,0:1861516	1|1:0,11:11:33:1|1:1861516_C_A:493,33,0:1861516	1|1:0,4:4:12:1|1:1861516_C_A:180,12,0:1861516	1|1:0,12:12:36:1|1:1861516_C_A:468,36,0:1861516	1|1:0,9:9:27:1|1:1861516_C_A:403,27,0:1861516	1|1:0,6:6:18:1|1:1861516_C_A:268,18,0:1861516	1|1:0,8:8:24:1|1:1861516_C_A:358,24,0:1861516	0/0	1|1:0,7:7:21:1|1:1861516_C_A:312,21,0:1861516
Nla_1G0005180	Nla_1G0005180	Nla_1G0005180.1	PASS	synonymous_variant	chr1/1861522	1543/2556	1543/2556	515/851	c.1543C>A	p.Arg515Arg	GT:AD:DP:GQ:PGT:PID:PL:PS	0/0	0/0	1|1:0,8:8:24:1|1:1861516_C_A:360,24,0:1861516	0/0	0/0	0/0	0/0	1|1:0,7:7:21:1|1:1861516_C_A:315,21,0:1861516	1|1:0,8:8:24:1|1:1861516_C_A:360,24,0:1861516	0/0	1|1:0,17:17:51:1|1:1861516_C_A:760,51,0:1861516	1|1:0,8:8:24:1|1:1861516_C_A:325,24,0:1861516	1|1:0,9:9:27:1|1:1861516_C_A:386,27,0:1861516	1|1:0,7:7:21:1|1:1861516_C_A:315,21,0:1861516	1|1:0,11:11:33:1|1:1861516_C_A:452,33,0:1861516	1|1:0,11:11:33:1|1:1861516_C_A:443,33,0:1861516	1|1:0,10:10:30:1|1:1861516_C_A:448,30,0:1861516	1|1:0,4:4:12:1|1:1861516_C_A:180,12,0:1861516	1|1:0,8:8:24:1|1:1861516_C_A:358,24,0:1861516	0/0	0/0	1|1:0,10:10:30:1|1:1861516_C_A:447,30,0:1861516	1|1:0,4:4:12:1|1:1861516_C_A:180,12,0:1861516	1|1:0,7:7:21:1|1:1861516_C_A:311,21,0:1861516	1|1:0,7:7:21:1|1:1861516_C_A:315,21,0:1861516	1|1:0,6:6:18:1|1:1861516_C_A:250,18,0:1861516	1|1:0,5:5:15:1|1:1861516_C_A:225,15,0:1861516	1|1:0,5:5:15:1|1:1861516_C_A:225,15,0:1861516	0/0	1|1:0,7:7:21:1|1:1861516_C_A:315,21,0:1861516	1|1:0,11:11:33:1|1:1861516_C_A:493,33,0:1861516	1|1:0,5:5:15:1|1:1861516_C_A:223,15,0:1861516	1|1:0,12:12:36:1|1:1861516_C_A:467,36,0:1861516	1|1:0,8:8:24:1|1:1861516_C_A:360,24,0:1861516	1|1:0,6:6:18:1|1:1861516_C_A:268,18,0:1861516	1|1:0,8:8:24:1|1:1861516_C_A:358,24,0:1861516	0/0	1|1:0,6:6:18:1|1:1861516_C_A:270,18,0:1861516
[truncated: 12,031 more rows]
[truncated: 13 more columns]

## Sheet: Sheet1
ID	gene_name	transcript_id	SNP_FILTER	type	Chr_position	cDNA_position	CDS_position	Protein_position	nt_variants	aa_variants	FORMAT	HLJ_AH1	HLJ_CY1_1	HLJ_CY2_2	HLJ_CY3_2	HLJ_EDG1	HLJ_LX	HLJ_ZX	JL_BD2	JL_BRG2	JL_CDZ1	JL_CS	JL_DM1	JL_GC	JL_HS1	JL_LS1	JL_MDG1	JL_NH	JL_SJ1	JL_SY1	JL_TM1	NMG_ALHS2	NMG_STH1	NMG_STH2	Nr	Swiss-Prot	KEGG	gene_ontology_blast	eggNOG	Pfam	CAZy	Signal	tmhmm
[truncated: 256 more rows]

## Sheet: middle
ID	gene_name	transcript_id	SNP_FILTER	type	Chr_position	cDNA_position	CDS_position	Protein_position	nt_variants	aa_variants	FORMAT	HLJ_AH1	HLJ_CY1_1	HLJ_CY2_2	HLJ_CY3_2	HLJ_EDG1	HLJ_LX	HLJ_ZX	JL_BD2	JL_BRG2	JL_CDZ1	JL_CS	JL_DM1	JL_GC	JL_HS1	JL_LS1	JL_MDG1	JL_NH	JL_SJ1	JL_SY1	JL_TM1	NMG_ALHS2	NMG_STH1	NMG_STH2	Nr	Swiss-Prot	KEGG	gene_ontology_blast	eggNOG	Pfam	CAZy	Signal	tmhmm
[truncated: 107 more rows]

[truncated: 1 more sheets: high-impact]
