# Supplementary material for: Genomic Insights into Neofusicoccum laricinum: The Pathogen Behind Chinese Larch Shoot Blight
Source: J Fungi (Basel). 2025 May 21;11(5):399. doi: 10.3390/jof11050399 (PMC12113642; doi:10.3390/jof11050399)
Supplement: Supplementary file 1 [file jof-11-00399-s001.zip › Supplementary File 7.xlsx]

## Sheet: Sheet1
ID	gene_name	transcript_id	SNP_FILTER	type	Chr_position	cDNA_position	CDS_position	Protein_position	nt_variants	aa_variants	FORMAT	HLJ_AH1	HLJ_CY1_1	HLJ_CY2_2	HLJ_CY3_2	HLJ_EDG1	HLJ_LX	HLJ_ZX	JL_BD2	JL_BRG2	JL_CDZ1	JL_CS	JL_DM1	JL_GC	JL_HS1	JL_LS1	JL_MDG1	JL_NH	JL_SJ1	JL_SY1	JL_TM1	NMG_ALHS2	NMG_STH1	NMG_STH2	Nr	Swiss-Prot	KEGG	gene_ontology_blast	eggNOG	Pfam	CAZy	Signal	tmhmm
Nla_2G0011680	Nla_2G0011680	Nla_2G0011680.1	PASS	splice_region_variant&stop_retained_variant	chr2/4049034	2258/2259	2258/2259	753/752	c.2258G>A	p.Ter753Ter	GT:AD:DP:GQ:PL	0/0	0/0	0/0	0/0	0/0	0/0	0/0	0/0	0/0	0/0	0/0	0/0	0/0	0/0	0/0	0/0	1/1:0,40:40:99:1343,120,0	0/0	0/0	0/0	0/0	0/0	0/0	EOD49564.1^putative pseudouridine synthase protein^91.09%	Q08647.1^RecName: Full=Multisubstrate pseudouridine synthase 7; AltName: Full=RNA pseudouridylate synthase 7; AltName: Full=RNA-uridine isomerase 7; AltName: Full=tRNA pseudouridine(13) synthase^33.57%	K06176|truD, PUS7|http://www.genome.jp/dbget-bin/www_bget?ko:K06176	GO:0009982^pseudouridine synthase activity^molecular_function;GO:0003723^RNA binding^molecular_function;GO:0106029^tRNA pseudouridine synthase activity^molecular_function;GO:0000455^enzyme-directed rRNA pseudouridine synthesis^biological_process;GO:0006397^mRNA processing^biological_process;GO:1990481^mRNA pseudouridine synthesis^biological_process;GO:0008380^RNA splicing^biological_process;GO:00…	COG0585|KOG2339^tRNA pseudouridine synthase D (TruD)^S	PF01142.17^tRNA pseudouridine synthase D (TruD)	-	-	-
Nla_14G0001920	Nla_14G0001920	Nla_14G0001920.1	PASS	stop_gained	chr14/791461	944/1071	944/1071	315/356	c.944G>A	p.Trp315*	GT:AD:DP:GQ:PGT:PID:PL:PS	0/0	0/0	0/0	0/0	0/0	0/0	0/0	1/1:0,25:25:75:.:.:951,75,0	1/1:0,26:26:78:.:.:1028,78,0	1|1:0,27:27:81:1|1:791453_C_T:970,81,0:791453	1/1:0,23:23:69:.:.:728,69,0	1/1:0,23:23:69:.:.:727,69,0	1/1:1,20:21:21:.:.:628,21,0	1/1:0,18:18:54:.:.:616,54,0	1/1:0,17:17:51:.:.:610,51,0	1/1:0,22:22:66:.:.:791,66,0	1/1:0,22:22:66:.:.:825,66,0	1/1:0,19:19:57:.:.:700,57,0	1/1:0,19:19:57:.:.:699,57,0	1/1:0,24:24:72:.:.:839,72,0	0/0	0/0	0/0	EKG20679.1^Acyl-CoA thioesterase^73.88%	P44498.1^RecName: Full=Acyl-CoA thioesterase 2; AltName: Full=Acyl-CoA thioesterase II; Short=TEII^24.57%	-	GO:0047617^acyl-CoA hydrolase activity^molecular_function;GO:0006637^acyl-CoA metabolic process^biological_process;GO:0009062^fatty acid catabolic process^biological_process;GO:0005829^cytosol^cellular_component	-	PF13622.5^Thioesterase-like superfamily	-	-	-
ID	gene_name	transcript_id	SNP_FILTER	type	Chr_position	cDNA_position	CDS_position	Protein_position	nt_variants	aa_variants	FORMAT	HLJ_AH1	HLJ_CY1_1	HLJ_CY2_2	HLJ_CY3_2	HLJ_EDG1	HLJ_LX	HLJ_ZX	JL_BD2	JL_BRG2	JL_CDZ1	JL_CS	JL_DM1	JL_GC	JL_HS1	JL_LS1	JL_MDG1	JL_NH	JL_SJ1	JL_SY1	JL_TM1	NMG_ALHS2	NMG_STH1	NMG_STH2	Nr	Swiss-Prot	KEGG	gene_ontology_blast	eggNOG	Pfam	CAZy	Signal	tmhmm
Nla_1G0006020	Nla_1G0006020	Nla_1G0006020.1	PASS	missense_variant	chr1/2194664	41/918	41/918	14/305	c.41C>G	p.Ala14Gly	GT:AD:DP:GQ:PGT:PID:PL:PS	0/0	0/0	0/0	0/0	0/0	0/0	0/0	1/1:0,46:46:99:.:.:1474,138,0	0/0	1/1:0,23:23:69:.:.:728,69,0	0/0	1/1:0,27:27:81:.:.:941,81,0	1/1:0,21:21:63:.:.:778,63,0	1/1:0,30:30:90:.:.:1015,90,0	1/1:0,26:26:78:.:.:832,78,0	1/1:0,33:33:99:.:.:1204,99,0	1/1:0,20:20:60:.:.:689,60,0	1/1:0,25:25:75:.:.:936,75,0	1/1:0,36:36:99:.:.:1333,108,0	1/1:0,36:36:99:.:.:1162,108,0	0/0	0/0	0/0	EOD42985.1^putative ketoreductase protein^75.0%	G3XMB9.1^RecName: Full=Ketoreductase azaE; AltName: Full=Azaphilone biosynthesis cluster protein azaE^39.58%	-	GO:0050662^coenzyme binding^molecular_function;GO:0016491^oxidoreductase activity^molecular_function	COG0451|KOG1502^Male sterility protein^Q	PF01370.20^NAD dependent epimerase/dehydratase family	-	-	-
Nla_1G0006030	Nla_1G0006030	Nla_1G0006030.1	PASS	missense_variant	chr1/2197390	268/2226	268/2226	90/741	c.268A>G	p.Met90Val	GT:AD:DP:GQ:PL	0/0	0/0	0/0	0/0	0/0	0/0	0/0	1/1:0,28:28:84:985,84,0	1/1:0,29:29:87:1102,87,0	1/1:0,21:21:63:671,63,0	1/1:0,45:45:99:1510,135,0	1/1:0,25:25:75:887,75,0	1/1:0,37:37:99:1228,111,0	1/1:0,26:26:78:949,78,0	1/1:0,25:25:75:773,75,0	1/1:0,32:32:96:1004,96,0	1/1:0,24:24:72:834,72,0	1/1:0,14:14:42:479,42,0	1/1:0,30:30:90:1043,90,0	1/1:0,37:37:99:1223,111,0	0/0	0/0	0/0	EOD42992.1^putative atpase aaa+ type core protein^90.55%	Q9VEX6.2^RecName: Full=ATPase family AAA domain-containing protein 3A homolog; AltName: Full=Belphegor protein^31.79%	-	GO:0005524^ATP binding^molecular_function;GO:0008270^zinc ion binding^molecular_function;GO:0007005^mitochondrion organization^biological_process;GO:0005743^mitochondrial inner membrane^cellular_component;GO:0042645^mitochondrial nucleoid^cellular_component;GO:0005739^mitochondrion^cellular_component	COG0464^Aaa atpase^O	PF00004.28^ATPase family associated with various cellular activities (AAA)	-	-	-
Nla_1G0006100	Nla_1G0006100	Nla_1G0006100.1	PASS	missense_variant	chr1/2213452	619/864	619/864	207/287	c.619A>G	p.Lys207Glu	GT:AD:DP:GQ:PL	0/0	0/0	0/0	0/0	0/0	0/0	0/0	1/1:0,33:33:99:1172,99,0	1/1:0,26:26:78:952,78,0	1/1:0,25:25:75:828,75,0	1/1:0,37:37:99:1281,111,0	1/1:0,42:42:99:1600,126,0	1/1:0,17:17:51:645,51,0	1/1:0,32:32:96:1198,96,0	1/1:0,31:31:93:1134,93,0	1/1:0,30:30:90:1122,90,0	1/1:0,45:45:99:1653,135,0	1/1:0,21:21:63:777,63,0	1/1:0,33:33:99:1262,99,0	1/1:0,30:30:90:1047,90,0	0/0	0/0	0/0	RGP74701.1^shikimate-5-dehydrogenase^62.72%	B0D6H2.1^RecName: Full=Pentafunctional AROM polypeptide; Includes: RecName: Full=3-dehydroquinate synthase; Short=DHQS; Includes: RecName: Full=3-phosphoshikimate 1-carboxyvinyltransferase; AltName: Full=5-enolpyruvylshikimate-3-phosphate synthase; Short=EPSP synthase; Short=EPSPS; Includes: RecName: Full=Shikimate kinase; Short=SK; Includes: RecName: Full=3-dehydroquinate dehydratase; Short=3-de…	-	GO:0003855^3-dehydroquinate dehydratase activity^molecular_function;GO:0003856^3-dehydroquinate synthase activity^molecular_function;GO:0003866^3-phosphoshikimate 1-carboxyvinyltransferase activity^molecular_function;GO:0005524^ATP binding^molecular_function;GO:0046872^metal ion binding^molecular_function;GO:0004764^shikimate 3-dehydrogenase (NADP+) activity^molecular_function;GO:0004765^shikimat…	COG0169|KOG0692^Shikimate dehydrogenase substrate binding domain^E	PF08501.10^Shikimate dehydrogenase substrate binding domain	-	-	-
Nla_1G0006130	Nla_1G0006130	Nla_1G0006130.1	PASS	missense_variant	chr1/2230248	518/1926	518/1926	173/641	c.518T>G	p.Leu173Arg	GT:AD:DP:GQ:PL	0/0	0/0	0/0	0/0	0/0	0/0	0/0	1/1:0,39:39:99:1225,117,0	1/1:0,27:27:81:1034,81,0	1/1:0,15:15:45:611,45,0	1/1:0,23:23:69:761,69,0	1/1:0,17:17:51:629,51,0	1/1:0,17:17:51:544,51,0	1/1:0,26:26:78:939,78,0	1/1:0,27:27:80:905,80,0	1/1:0,17:17:51:662,51,0	1/1:0,21:21:63:712,63,0	1/1:0,13:13:39:507,39,0	1/1:0,29:29:87:944,87,0	1/1:0,28:28:84:943,84,0	0/0	0/0	0/0	EOD42980.1^putative glycoside hydrolase family 2 protein^95.16%	Q56307.2^RecName: Full=Beta-galactosidase; Short=Beta-gal; AltName: Full=Lactase^25.96%	-	GO:0004565^beta-galactosidase activity^molecular_function;GO:0030246^carbohydrate binding^molecular_function;GO:0005990^lactose catabolic process^biological_process;GO:0009341^beta-galactosidase complex^cellular_component	COG3250|KOG2024^Glycosyl hydrolases family 2, sugar binding domain^G	PF02837.17^Glycosyl hydrolases family 2, sugar binding domain	GH2	-	-
Nla_1G0006130	Nla_1G0006130	Nla_1G0006130.1	PASS	missense_variant	chr1/2231453	1490/1926	1490/1926	497/641	c.1490C>T	p.Ser497Phe	GT:AD:DP:GQ:PL	0/0	0/0	0/0	0/0	0/0	0/0	0/0	1/1:0,24:24:72:763,72,0	1/1:0,17:17:51:540,51,0	1/1:0,13:13:39:372,39,0	1/1:0,20:20:60:728,60,0	1/1:0,17:17:51:521,51,0	1/1:0,28:28:84:849,84,0	1/1:0,20:20:60:598,60,0	1/1:0,21:21:63:622,63,0	1/1:0,24:24:72:776,72,0	1/1:0,10:10:30:353,30,0	1/1:0,7:7:21:296,21,0	1/1:0,12:12:36:433,36,0	1/1:0,19:19:57:695,57,0	0/0	0/0	0/0	EOD42980.1^putative glycoside hydrolase family 2 protein^95.16%	Q56307.2^RecName: Full=Beta-galactosidase; Short=Beta-gal; AltName: Full=Lactase^25.96%	-	GO:0004565^beta-galactosidase activity^molecular_function;GO:0030246^carbohydrate binding^molecular_function;GO:0005990^lactose catabolic process^biological_process;GO:0009341^beta-galactosidase complex^cellular_component	COG3250|KOG2024^Glycosyl hydrolases family 2, sugar binding domain^G	PF02837.17^Glycosyl hydrolases family 2, sugar binding domain	GH2	-	-
Nla_1G0006150	Nla_1G0006150	Nla_1G0006150.1	PASS	missense_variant	chr1/2237474	322/981	322/981	108/326	c.322G>T	p.Ala108Ser	GT:AD:DP:GQ:PL	0/0	0/0	0/0	0/0	0/0	0/0	0/0	1/1:0,43:43:99:1604,129,0	1/1:0,25:25:75:943,75,0	1/1:0,29:29:87:939,87,0	1/1:0,42:42:99:1295,126,0	1/1:0,40:40:99:1393,120,0	1/1:0,26:26:78:816,78,0	1/1:0,23:23:69:751,69,0	1/1:0,24:24:72:825,72,0	1/1:0,33:33:99:1226,99,0	1/1:0,35:35:99:1213,105,0	1/1:0,37:37:99:1407,111,0	1/1:0,41:41:99:1428,123,0	1/1:0,36:36:99:1267,108,0	0/0	0/0	0/0	EOD42989.1^putative carbohydrate esterase family 8 protein^90.18%	Q12535.1^RecName: Full=Pectinesterase; Short=PE; AltName: Full=Pectin methylesterase; Flags: Precursor^50.76%	K01051|E3.1.1.11|http://www.genome.jp/dbget-bin/www_bget?ko:K01051	GO:0045330^aspartyl esterase activity^molecular_function;GO:0030599^pectinesterase activity^molecular_function;GO:0042545^cell wall modification^biological_process;GO:0045490^pectin catabolic process^biological_process;GO:0005576^extracellular region^cellular_component	COG4677^carbohydrate esterase family 8 protein (EC 3.1.1.11)^G	PF01095.18^Pectinesterase	CE8	-	-
Nla_1G0006170	Nla_1G0006170	Nla_1G0006170.1	PASS	missense_variant	chr1/2243179	130/1521	130/1521	44/506	c.130C>T	p.Pro44Ser	GT:AD:DP:GQ:PGT:PID:PL:PS	0/0	0/0	0/0	0/0	0/0	0/0	0/0	1/1:0,49:49:99:.:.:1748,147,0	1/1:0,24:24:72:.:.:943,72,0	1/1:0,29:29:87:.:.:979,87,0	1/1:0,26:26:78:.:.:923,78,0	1/1:0,25:25:75:.:.:954,75,0	1/1:0,29:29:87:.:.:1054,87,0	1/1:0,17:17:51:.:.:614,51,0	1/1:0,20:20:60:.:.:704,60,0	1/1:0,22:22:66:.:.:821,66,0	1/1:0,31:31:93:.:.:1203,93,0	1/1:0,25:25:75:.:.:936,75,0	1/1:0,44:44:99:.:.:1648,132,0	1/1:0,27:27:81:.:.:1036,81,0	0/0	0/0	0/0	EKG19832.1^Cytochrome P450^69.82%	D7PI20.2^RecName: Full=Cytochrome P450 monooxygenase gsfF; AltName: Full=Griseofulvin synthesis protein F; Flags: Precursor^28.27%	-	GO:0020037^heme binding^molecular_function;GO:0005506^iron ion binding^molecular_function;GO:0004497^monooxygenase activity^molecular_function;GO:0016705^oxidoreductase activity, acting on paired donors, with incorporation or reduction of molecular oxygen^molecular_function;GO:0016114^terpenoid biosynthetic process^biological_process	COG2124|KOG0157^Cytochrome P450^Q	PF00067.21^Cytochrome P450	-	SignalP-TM	i2-24o
Nla_1G0006200	Nla_1G0006200	Nla_1G0006200.1	PASS	missense_variant	chr1/2249050	1313/1416	1313/1416	438/471	c.1313C>T	p.Ala438Val	GT:AD:DP:GQ:PL	0/0	0/0	0/0	0/0	0/0	0/0	0/0	1/1:0,27:27:81:925,81,0	1/1:0,19:19:57:688,57,0	1/1:0,22:22:66:780,66,0	1/1:0,22:22:66:770,66,0	1/1:1,22:23:59:738,59,0	1/1:0,30:30:90:1088,90,0	1/1:0,29:29:87:974,87,0	1/1:0,22:22:65:740,65,0	1/1:0,18:18:54:736,54,0	1/1:0,23:23:69:816,69,0	1/1:0,17:17:51:645,51,0	1/1:0,28:28:84:986,84,0	1/1:0,29:29:87:1055,87,0	0/0	0/0	0/0	EOD42990.1^putative pectin lyase a precursor protein^95.58%	Q2UJA7.2^RecName: Full=Probable pectin lyase F; Short=PLF; Flags: Precursor^56.06%	K01732|E4.2.2.10|http://www.genome.jp/dbget-bin/www_bget?ko:K01732	GO:0047490^pectin lyase activity^molecular_function;GO:0071555^cell wall organization^biological_process;GO:0045490^pectin catabolic process^biological_process;GO:0005576^extracellular region^cellular_component	-	PF00544.18^Pectate lyase	PL1_4	-	-
Nla_1G0006270	Nla_1G0006270	Nla_1G0006270.1	PASS	missense_variant	chr1/2268767	503/1290	503/1290	168/429	c.503A>G	p.Asp168Gly	GT:AD:DP:GQ:PL	0/0	0/0	0/0	0/0	0/0	0/0	0/0	1/1:0,15:15:45:484,45,0	1/1:0,9:9:27:334,27,0	1/1:0,4:4:12:133,12,0	1/1:0,10:10:30:351,30,0	1/1:0,4:4:12:133,12,0	1/1:0,12:12:36:382,36,0	1/1:0,6:6:18:182,18,0	1/1:0,19:19:57:580,57,0	1/1:0,9:9:27:240,27,0	1/1:0,8:8:24:231,24,0	1/1:0,8:8:24:296,24,0	1/1:0,9:9:27:319,27,0	1/1:0,9:9:27:356,27,0	0/0	0/0	0/0	EOD45131.1^putative tubulin-tyrosine ligase protein^75.63%	-	-	-	KOG4200^Putative adipose-regulatory protein (Seipin)^S	PF06775.13^Putative adipose-regulatory protein (Seipin)	-	SignalP-TM	o43-65i271-293o
Nla_1G0006880	Nla_1G0006880	Nla_1G0006880.1	PASS	missense_variant	chr1/2463268	907/2706	907/2706	303/901	c.907T>G	p.Tyr303Asp	GT:AD:DP:GQ:PL	0/0	0/0	0/0	0/0	0/0	0/0	0/0	1/1:0,31:31:93:989,93,0	1/1:0,26:26:78:969,78,0	1/1:0,18:18:54:609,54,0	1/1:0,29:29:87:1003,87,0	1/1:0,42:42:99:1371,126,0	1/1:0,23:23:69:724,69,0	1/1:0,37:37:99:1261,111,0	1/1:2,31:33:49:1036,49,0	1/1:0,32:32:96:1201,96,0	1/1:0,30:30:90:1104,90,0	1/1:0,31:31:93:1056,93,0	1/1:0,34:34:99:1168,102,0	1/1:0,25:25:75:916,75,0	0/0	0/0	0/0	XP_020135425.1^hypothetical protein BKCO1_1000640^75.66%	-	-	-	-	PF07895.10^Protein of unknown function (DUF1673)	-	-	i390-412o
Nla_1G0006880	Nla_1G0006880	Nla_1G0006880.1	PASS	missense_variant	chr1/2463559	1198/2706	1198/2706	400/901	c.1198A>G	p.Ile400Val	GT:AD:DP:GQ:PGT:PID:PL:PS	0/0	0/0	0/0	1/1:0,20:20:60:.:.:738,60,0	1/1:0,35:35:99:.:.:1210,105,0	0/0	0/0	1/1:0,45:45:99:.:.:1478,135,0	1/1:0,38:38:99:.:.:1381,114,0	1/1:0,34:34:99:.:.:1191,102,0	1|1:0,37:37:99:1|1:2463549_C_T:1279,111,0:2463549	1/1:0,28:28:84:.:.:1016,84,0	1/1:0,19:19:57:.:.:684,57,0	1/1:0,31:31:93:.:.:1059,93,0	1/1:0,28:28:84:.:.:958,84,0	1/1:0,30:30:90:.:.:1090,90,0	1/1:0,26:26:78:.:.:943,78,0	1/1:0,26:26:78:.:.:1028,78,0	1/1:0,46:46:99:.:.:1654,138,0	1/1:0,28:28:84:.:.:1076,84,0	0/0	0/0	0/0	XP_020135425.1^hypothetical protein BKCO1_1000640^75.66%	-	-	-	-	PF07895.10^Protein of unknown function (DUF1673)	-	-	i390-412o
Nla_1G0006910	Nla_1G0006910	Nla_1G0006910.1	PASS	missense_variant	chr1/2488263	532/1176	532/1176	178/391	c.532G>A	p.Ala178Thr	GT:AD:DP:GQ:PGT:PID:PL:PS	0/0	0/0	0/0	0/0	0/0	0/0	0/0	1/1:0,32:32:96:.:.:1066,96,0	1/1:0,9:9:27:.:.:367,27,0	1/1:0,19:19:57:.:.:590,57,0	1/1:0,15:15:45:.:.:509,45,0	1/1:0,15:15:45:.:.:526,45,0	1/1:0,16:16:48:.:.:566,48,0	1/1:0,7:7:21:.:.:258,21,0	1/1:0,8:8:24:.:.:278,24,0	1/1:0,14:14:42:.:.:588,42,0	1/1:0,17:17:51:.:.:635,51,0	1/1:0,11:11:33:.:.:445,33,0	1/1:0,11:11:33:.:.:326,33,0	1/1:0,17:17:51:.:.:595,51,0	0/0	0/0	0/0	EOD48910.1^putative mfs sugar protein^90.64%	Q94EC3.1^RecName: Full=Sugar transport protein MST7; AltName: Full=Monosaccharide transporter 7; Short=OsMST7; AltName: Full=Sugar:proton symporter MST7^29.46%	-	GO:0005351^carbohydrate:proton symporter activity^molecular_function;GO:0005887^integral component of plasma membrane^cellular_component	KOG0254^Sugar (and other) transporter^G	PF00083.23^Sugar (and other) transporter	-	SignalP-TM	o15-37i70-92o102-124i228-250o265-287i294-316o331-353i
Nla_1G0007000	Nla_1G0007000	Nla_1G0007000.1	PASS	missense_variant	chr1/2509823	1078/1089	1078/1089	360/362	c.1078G>A	p.Val360Ile	GT:AD:DP:GQ:PL	0/0	0/0	0/0	0/0	0/0	0/0	0/0	1/1:0,55:55:99:1806,165,0	1/1:0,29:29:87:1049,87,0	1/1:0,26:26:78:918,78,0	1/1:0,31:31:93:1094,93,0	1/1:0,29:29:87:983,87,0	1/1:0,30:30:90:1022,90,0	1/1:0,26:26:78:990,78,0	1/1:0,27:27:81:963,81,0	1/1:0,26:26:78:927,78,0	1/1:0,40:40:99:1370,120,0	1/1:0,31:31:93:1131,93,0	1/1:0,33:33:99:1168,99,0	1/1:0,28:28:84:962,84,0	0/0	0/0	0/0	EOD48901.1^putative bnr asp-box repeat domain protein^99.44%	-	-	-	-	PF02012.19^BNR/Asp-box repeat	GH93	-	-
Nla_1G0007010	Nla_1G0007010	Nla_1G0007010.1	PASS	missense_variant	chr1/2515301	2948/3786	2948/3786	983/1261	c.2948A>G	p.Glu983Gly	GT:AD:DP:GQ:PL	0/0	0/0	0/0	0/0	0/0	0/0	0/0	1/1:0,25:25:75:911,75,0	1/1:0,43:43:99:1486,129,0	1/1:0,39:39:99:1222,117,0	1/1:0,28:28:84:888,84,0	1/1:0,31:31:93:1030,93,0	1/1:0,35:35:99:1216,105,0	1/1:0,24:24:72:867,72,0	1/1:0,27:27:81:953,81,0	1/1:0,26:26:78:953,78,0	1/1:0,23:23:69:838,69,0	1/1:0,24:24:72:837,72,0	1/1:0,31:31:93:1121,93,0	1/1:0,36:36:99:1231,108,0	0/0	0/0	0/0	EOD48903.1^putative dna repair and recombination protein rad26 protein^88.18%	Q9UR24.1^RecName: Full=DNA repair protein rhp26; AltName: Full=RAD26 homolog^50.19%	K10841|ERCC6, CSB, RAD26|http://www.genome.jp/dbget-bin/www_bget?ko:K10841	GO:0005524^ATP binding^molecular_function;GO:0004003^ATP-dependent DNA helicase activity^molecular_function;GO:0006283^transcription-coupled nucleotide-excision repair^biological_process;GO:0005829^cytosol^cellular_component;GO:0005634^nucleus^cellular_component	KOG0387^SNF2 family N-terminal domain^L	PF00176.22^SNF2 family N-terminal domain	-	-	-
Nla_1G0007020	Nla_1G0007020	Nla_1G0007020.1	PASS	missense_variant	chr1/2521194	3306/4395	3306/4395	1102/1464	c.3306C>G	p.Asn1102Lys	GT:AD:DP:GQ:PL	0/0	0/0	0/0	0/0	0/0	0/0	0/0	1/1:0,46:46:99:1556,138,0	1/1:0,29:29:87:1013,87,0	1/1:0,24:24:72:921,72,0	1/1:0,41:41:99:1341,123,0	1/1:0,38:38:99:1347,114,0	1/1:0,41:41:99:1342,123,0	1/1:0,22:22:66:790,66,0	1/1:0,36:36:99:1219,108,0	1/1:0,33:33:99:1129,99,0	1/1:0,34:34:99:1257,102,0	1/1:0,35:35:99:1330,105,0	1/1:0,42:42:99:1507,126,0	1/1:0,50:50:99:1701,150,0	0/0	0/0	0/0	XP_020127706.1^lysophospholipase-like protein^58.25%	Q9NP80.1^RecName: Full=Calcium-independent phospholipase A2-gamma; AltName: Full=Intracellular membrane-associated calcium-independent phospholipase A2 gamma; Short=iPLA2-gamma; AltName: Full=PNPLA-gamma; AltName: Full=Patatin-like phospholipase domain-containing protein 8; AltName: Full=iPLA2-2^30.99%	-	GO:0005524^ATP binding^molecular_function;GO:0047499^calcium-independent phospholipase A2 activity^molecular_function;GO:0004622^lysophospholipase activity^molecular_function;GO:0019369^arachidonic acid metabolic process^biological_process;GO:0050482^arachidonic acid secretion^biological_process;GO:0008219^cell death^biological_process;GO:0006631^fatty acid metabolic process^biological_process;GO…	KOG4231^Inherit from opiNOG: patatin-like phospholipase domain containing 8^O	PF01734.21^Patatin-like phospholipase	-	-	-
Nla_1G0007020	Nla_1G0007020	Nla_1G0007020.1	PASS	missense_variant	chr1/2521642	3701/4395	3701/4395	1234/1464	c.3701C>T	p.Ala1234Val	GT:AD:DP:GQ:PL	0/0	0/0	0/0	0/0	0/0	0/0	0/0	1/1:0,54:54:99:1737,162,0	1/1:0,26:26:78:988,78,0	1/1:0,26:26:78:789,78,0	1/1:0,33:33:99:1189,99,0	1/1:0,33:33:99:1308,99,0	1/1:0,27:27:81:985,81,0	1/1:0,22:22:66:783,66,0	1/1:0,35:35:99:1231,105,0	1/1:0,35:35:99:1191,105,0	1/1:0,31:31:93:1259,93,0	1/1:0,35:35:99:1397,105,0	1/1:0,28:28:84:1092,84,0	1/1:0,24:24:72:832,72,0	0/0	0/0	0/0	XP_020127706.1^lysophospholipase-like protein^58.25%	Q9NP80.1^RecName: Full=Calcium-independent phospholipase A2-gamma; AltName: Full=Intracellular membrane-associated calcium-independent phospholipase A2 gamma; Short=iPLA2-gamma; AltName: Full=PNPLA-gamma; AltName: Full=Patatin-like phospholipase domain-containing protein 8; AltName: Full=iPLA2-2^30.99%	-	GO:0005524^ATP binding^molecular_function;GO:0047499^calcium-independent phospholipase A2 activity^molecular_function;GO:0004622^lysophospholipase activity^molecular_function;GO:0019369^arachidonic acid metabolic process^biological_process;GO:0050482^arachidonic acid secretion^biological_process;GO:0008219^cell death^biological_process;GO:0006631^fatty acid metabolic process^biological_process;GO…	KOG4231^Inherit from opiNOG: patatin-like phospholipase domain containing 8^O	PF01734.21^Patatin-like phospholipase	-	-	-
Nla_1G0007070	Nla_1G0007070	Nla_1G0007070.1	PASS	missense_variant	chr1/2539348	1462/1815	1462/1815	488/604	c.1462T>C	p.Ser488Pro	GT:AD:DP:GQ:PGT:PID:PL:PS	0/0	0/0	0/0	0/0	0/0	0/0	0/0	1/1:0,25:25:75:.:.:819,75,0	1/1:0,23:23:69:.:.:855,69,0	1|1:0,18:18:54:1|1:2539348_A_G:623,54,0:2539348	1/1:0,20:20:60:.:.:617,60,0	1/1:0,4:4:12:.:.:134,12,0	1/1:0,13:13:39:.:.:489,39,0	1/1:0,6:6:18:.:.:243,18,0	1/1:0,13:13:39:.:.:509,39,0	1/1:0,13:13:39:.:.:512,39,0	1/1:0,2:2:6:.:.:85,6,0	1/1:0,11:11:33:.:.:419,33,0	1/1:0,13:13:39:.:.:506,39,0	1/1:0,27:27:81:.:.:957,81,0	0/0	0/0	0/0	EOD48914.1^putative major facilitator superfamily transporter protein^91.09%	-	-	-	-	PF06609.12^Fungal trichothecene efflux pump (TRI12)	-	SignalP-TM	o47-69i85-107o111-133i140-162o172-191i204-226o246-268i275-297o317-339i351-373o383-401i408-430o440-462i535-557o
Nla_1G0007090	Nla_1G0007090	Nla_1G0007090.1	PASS	missense_variant	chr1/2546344	1639/2562	1639/2562	547/853	c.1639A>C	p.Ile547Leu	GT:AD:DP:GQ:PL	0/0	0/0	0/0	0/0	0/0	0/0	0/0	1/1:0,29:29:87:1050,87,0	1/1:0,32:32:96:1171,96,0	1/1:0,25:25:75:880,75,0	1/1:0,33:33:99:1077,99,0	1/1:0,33:33:99:1229,99,0	1/1:0,25:25:75:949,75,0	1/1:0,30:30:90:1023,90,0	1/1:0,31:31:93:1053,93,0	1/1:0,26:26:78:883,78,0	1/1:0,38:38:99:1355,114,0	1/1:0,31:31:93:1126,93,0	1/1:0,31:31:93:1065,93,0	1/1:0,40:40:99:1374,120,0	0/0	0/0	0/0	XP_020134985.1^hypothetical protein BKCO1_2000271^79.6%	-	-	-	-	PF11915.7^Protein of unknown function (DUF3433)	-	-	o310-332i427-449o472-494i582-604o614-631i678-700o733-755i
Nla_1G0010690	Nla_1G0010690	Nla_1G0010690.1	PASS	missense_variant	chr1/3797595	56/1494	56/1494	19/497	c.56G>C	p.Gly19Ala	GT:AD:DP:GQ:PL	0/0	0/0	0/0	0/0	0/0	0/0	0/0	1/1:0,32:32:96:1133,96,0	1/1:0,15:15:45:470,45,0	1/1:0,16:16:48:597,48,0	1/1:0,19:19:57:678,57,0	1/1:0,11:11:33:394,33,0	1/1:0,13:13:39:470,39,0	1/1:0,18:18:53:617,53,0	1/1:0,26:26:78:884,78,0	1/1:0,21:21:63:710,63,0	1/1:0,26:26:78:823,78,0	1/1:0,15:15:45:587,45,0	1/1:0,28:28:84:998,84,0	1/1:0,26:26:78:982,78,0	0/0	0/0	0/0	EOD51073.1^putative stress response protein rds1 protein^94.77%	P53693.2^RecName: Full=Protein rds1^50.52%	-	GO:0005783^endoplasmic reticulum^cellular_component	-	PF13668.5^Ferritin-like domain	-	-	-
Nla_1G0010700	Nla_1G0010700	Nla_1G0010700.1	PASS	missense_variant	chr1/3800008	232/1701	232/1701	78/566	c.232C>T	p.Pro78Ser	GT:AD:DP:GQ:PL	0/0	0/0	0/0	0/0	0/0	0/0	0/0	1/1:0,39:39:99:1291,117,0	1/1:0,26:26:78:880,78,0	1/1:0,13:13:39:424,39,0	1/1:0,26:26:78:875,78,0	1/1:0,19:19:57:682,57,0	1/1:0,25:25:75:809,75,0	1/1:0,15:15:45:526,45,0	1/1:0,23:23:69:660,69,0	1/1:0,19:19:57:658,57,0	1/1:0,23:23:69:750,69,0	1/1:0,14:14:42:546,42,0	1/1:0,28:28:84:1008,84,0	1/1:0,30:30:90:1013,90,0	0/0	0/0	0/0	XP_020134877.1^mfs general substrate transporter^75.1%	-	-	-	-	PF07690.15^Major Facilitator Superfamily	-	-	i80-102o117-139i146-168o173-195i202-224o234-253i290-312o327-349i356-378o
Nla_1G0010730	Nla_1G0010730	Nla_1G0010730.1	PASS	missense_variant	chr1/3805516	173/1401	173/1401	58/466	c.173C>T	p.Pro58Leu	GT:AD:DP:GQ:PGT:PID:PL:PS	0/0	0/0	0/0	0/0	0/0	0/0	0/0	1/1:0,33:33:99:.:.:1036,99,0	1/1:0,22:22:66:.:.:716,66,0	1/1:0,19:19:57:.:.:691,57,0	1/1:0,13:13:39:.:.:476,39,0	1/1:0,12:12:36:.:.:450,36,0	1/1:0,14:14:42:.:.:540,42,0	1/1:0,14:14:42:.:.:507,42,0	1/1:0,26:26:78:.:.:917,78,0	1/1:0,28:28:84:.:.:980,84,0	1/1:0,16:16:48:.:.:566,48,0	1/1:0,21:21:63:.:.:736,63,0	1/1:0,25:25:75:.:.:907,75,0	1/1:0,32:32:96:.:.:1079,96,0	0/0	0/0	0/0	EOD51061.1^putative cation efflux family protein family protein^94.1%	O14329.1^RecName: Full=Probable zinc transporter zrg17^29.86%	-	GO:0005385^zinc ion transmembrane transporter activity^molecular_function;GO:0006882^cellular zinc ion homeostasis^biological_process;GO:0071577^zinc ion transmembrane transport^biological_process;GO:0005829^cytosol^cellular_component;GO:0000139^Golgi membrane^cellular_component;GO:0016021^integral component of membrane^cellular_component;GO:0031965^nuclear membrane^cellular_component	-	PF01545.20^Cation efflux family	-	-	o195-214i226-248o284-306i327-349o354-371i
Nla_1G0010750	Nla_1G0010750	Nla_1G0010750.1	PASS	missense_variant	chr1/3811830	24/2139	24/2139	8/712	c.24T>G	p.Ser8Arg	GT:AD:DP:GQ:PL	0/0	0/0	0/0	0/0	0/0	0/0	0/0	1/1:0,31:31:93:1037,93,0	1/1:0,21:21:62:693,62,0	1/1:0,22:22:66:719,66,0	1/1:0,23:23:69:659,69,0	1/1:0,22:22:66:708,66,0	1/1:0,25:25:75:751,75,0	1/1:0,18:18:54:745,54,0	1/1:1,25:26:36:894,36,0	1/1:0,23:23:69:824,69,0	1/1:0,16:16:48:562,48,0	1/1:0,23:23:69:841,69,0	1/1:0,24:24:72:834,72,0	1/1:0,24:24:72:853,72,0	0/0	0/0	0/0	EOD51069.1^hypothetical protein UCRNP2_2159^93.59%	-	-	-	-	-	-	-	-
Nla_1G0010760	Nla_1G0010760	Nla_1G0010760.1	PASS	missense_variant	chr1/3813011	698/879	698/879	233/292	c.698G>A	p.Gly233Asp	GT:AD:DP:GQ:PL	0/0	0/0	0/0	0/0	0/0	0/0	0/0	1/1:0,30:30:90:1078,90,0	1/1:0,21:21:63:773,63,0	1/1:0,16:16:48:511,48,0	1/1:0,20:20:60:680,60,0	1/1:0,6:6:18:249,18,0	1/1:0,29:29:87:1041,87,0	1/1:0,25:25:75:841,75,0	1/1:0,23:23:69:756,69,0	1/1:0,23:23:69:803,69,0	1/1:0,19:19:57:671,57,0	1/1:0,26:26:78:928,78,0	1/1:0,15:15:45:591,45,0	1/1:0,14:14:42:445,42,0	0/0	0/0	0/0	EOD51060.1^putative dna-directed rna polymerase iii subunit rpc7 protein^92.11%	-	K03024|RPC7, POLR3G|http://www.genome.jp/dbget-bin/www_bget?ko:K03024	-	-	PF11705.7^DNA-directed RNA polymerase III subunit Rpc31	-	-	-
Nla_1G0010770	Nla_1G0010770	Nla_1G0010770.1	PASS	missense_variant	chr1/3815450	1756/3255	1756/3255	586/1084	c.1756G>A	p.Ala586Thr	GT:AD:DP:GQ:PL	0/0	0/0	0/0	0/0	0/0	0/0	0/0	1/1:0,39:39:99:1333,117,0	1/1:0,24:24:72:854,72,0	1/1:0,26:26:78:946,78,0	1/1:0,40:40:99:1371,120,0	1/1:0,24:24:71:833,71,0	1/1:0,38:38:99:1278,114,0	1/1:0,19:19:57:703,57,0	1/1:0,25:25:75:989,75,0	1/1:0,34:34:99:1173,102,0	1/1:0,24:24:72:874,72,0	1/1:0,29:29:87:1077,87,0	1/1:0,27:27:81:917,81,0	1/1:0,38:38:99:1305,114,0	0/0	0/0	0/0	XP_020134882.1^conserved leucine-rich repeat protein^63.43%	Q7SXW3.1^RecName: Full=Leucine-rich repeat-containing protein 40^38.57%	-	GO:0005737^cytoplasm^cellular_component	COG4886|KOG0472^Leucine Rich Repeat^S	PF13855.5^Leucine rich repeat	-	-	-
Nla_1G0010800	Nla_1G0010800	Nla_1G0010800.1	PASS	missense_variant	chr1/3826924	664/3816	664/3816	222/1271	c.664A>T	p.Met222Leu	GT:AD:DP:GQ:PL	0/0	0/0	0/0	0/0	0/0	0/0	0/0	1/1:0,34:34:99:966,102,0	1/1:0,26:26:78:890,78,0	1/1:0,15:15:45:558,45,0	1/1:0,27:27:81:940,81,0	1/1:0,22:22:66:755,66,0	1/1:0,19:19:57:572,57,0	1/1:0,18:18:54:633,54,0	1/1:0,16:16:48:520,48,0	1/1:0,17:17:51:597,51,0	1/1:0,23:23:69:772,69,0	1/1:0,14:14:42:479,42,0	1/1:0,23:23:69:740,69,0	1/1:0,18:18:54:712,54,0	0/0	0/0	0/0	XP_020135024.1^protein kinase^91.13%	P14680.1^RecName: Full=Dual specificity protein kinase YAK1^54.77%	K18670|YAK1|http://www.genome.jp/dbget-bin/www_bget?ko:K18670	GO:0005524^ATP binding^molecular_function;GO:0004672^protein kinase activity^molecular_function;GO:0004674^protein serine/threonine kinase activity^molecular_function;GO:0004712^protein serine/threonine/tyrosine kinase activity^molecular_function;GO:0004713^protein tyrosine kinase activity^molecular_function;GO:0010811^positive regulation of cell-substrate adhesion^biological_process;GO:0045944^p…	KOG0667^S_TKc^T	PF00069.24^Protein kinase domain	-	-	-
Nla_2G0007980	Nla_2G0007980	Nla_2G0007980.1	PASS	missense_variant	chr2/2823071	1850/1953	1850/1953	617/650	c.1850T>C	p.Ile617Thr	GT:AD:DP:GQ:PL	0/0	0/0	0/0	0/0	0/0	0/0	0/0	1/1:0,44:44:99:1536,132,0	1/1:0,24:24:72:901,72,0	1/1:0,25:25:75:918,75,0	1/1:0,34:34:99:1084,102,0	1/1:0,35:35:99:1163,105,0	1/1:0,22:22:66:769,66,0	1/1:0,39:39:99:1497,117,0	1/1:0,34:34:99:1225,102,0	1/1:0,34:34:99:1119,102,0	1/1:0,31:31:93:1100,93,0	1/1:0,27:27:81:1029,81,0	1/1:0,28:28:84:1106,84,0	1/1:0,35:35:99:1362,105,0	0/0	0/0	0/0	XP_020130757.1^atp-dependent dna helicase ii subunit 1^86.0%	Q1DU75.2^RecName: Full=ATP-dependent DNA helicase II subunit 1; AltName: Full=ATP-dependent DNA helicase II subunit Ku70^59.37%	K10884|XRCC6, KU70, G22P1|http://www.genome.jp/dbget-bin/www_bget?ko:K10884	GO:0005524^ATP binding^molecular_function;GO:0004003^ATP-dependent DNA helicase activity^molecular_function;GO:0003684^damaged DNA binding^molecular_function;GO:0042162^telomeric DNA binding^molecular_function;GO:0006310^DNA recombination^biological_process;GO:0006303^double-strand break repair via nonhomologous end joining^biological_process;GO:0000723^telomere maintenance^biological_process;GO:…	KOG2327^Ku78^L	PF02735.15^Ku70/Ku80 beta-barrel domain	-	-	-
Nla_2G0008000	Nla_2G0008000	Nla_2G0008000.1	PASS	missense_variant	chr2/2831509	994/2139	994/2139	332/712	c.994C>A	p.Gln332Lys	GT:AD:DP:GQ:PL	0/0	0/0	0/0	0/0	0/0	0/0	0/0	1/1:0,39:39:99:1317,117,0	1/1:0,15:15:45:562,45,0	1/1:0,27:27:81:929,81,0	1/1:0,29:29:87:979,87,0	1/1:0,25:25:75:877,75,0	1/1:0,26:26:78:852,78,0	1/1:0,35:35:99:1230,105,0	1/1:0,38:38:99:1357,114,0	1/1:0,23:23:69:804,69,0	1/1:0,28:28:84:1024,84,0	1/1:0,21:21:63:739,63,0	1/1:0,25:25:75:929,75,0	1/1:0,27:27:81:928,81,0	0/0	0/0	0/0	OMP82835.1^Vacuolar protein sorting-associated protein 72-like protein^76.25%	-	K11664|VPS72, TCFL1, YL1|http://www.genome.jp/dbget-bin/www_bget?ko:K11664	-	-	PF05764.12^YL1 nuclear protein	-	-	-
Nla_2G0008040	Nla_2G0008040	Nla_2G0008040.1	PASS	missense_variant	chr2/2843342	1505/2310	1505/2310	502/769	c.1505G>A	p.Gly502Asp	GT:AD:DP:GQ:PL	0/0	0/0	0/0	0/0	0/0	0/0	0/0	1/1:0,38:38:99:1358,114,0	1/1:0,34:34:99:1122,102,0	1/1:0,19:19:57:624,57,0	1/1:0,36:36:99:1305,108,0	1/1:0,31:31:93:1057,93,0	1/1:0,26:26:78:917,78,0	1/1:0,32:32:96:1194,96,0	1/1:0,31:31:93:1101,93,0	1/1:0,26:26:78:901,78,0	1/1:0,31:31:93:1121,93,0	1/1:0,25:25:75:964,75,0	1/1:0,42:42:99:1506,126,0	1/1:0,21:21:63:846,63,0	0/0	0/0	0/0	XP_020130797.1^telomerase-binding protein^73.96%	Q5RAK6.1^RecName: Full=Telomerase-binding protein EST1A; AltName: Full=EST1-like protein A; AltName: Full=Ever shorter telomeres 1A; AltName: Full=Smg-6 homolog; AltName: Full=Telomerase subunit EST1A^41.38%	-	GO:0003677^DNA binding^molecular_function;GO:0004521^endoribonuclease activity^molecular_function;GO:0046872^metal ion binding^molecular_function;GO:0000184^nuclear-transcribed mRNA catabolic process, nonsense-mediated decay^biological_process;GO:0000781^chromosome, telomeric region^cellular_component;GO:0005829^cytosol^cellular_component;GO:0005730^nucleolus^cellular_component	-	PF10373.8^Est1 DNA/RNA binding domain	-	-	-
Nla_2G0010940	Nla_2G0010940	Nla_2G0010940.1	PASS	missense_variant	chr2/3806909	1292/1587	1292/1587	431/528	c.1292G>T	p.Arg431Ile	GT:AD:DP:GQ:PL	0/0	0/0	0/0	0/0	0/0	0/0	0/0	1/1:0,20:20:60:704,60,0	1/1:0,33:33:99:1217,99,0	1/1:0,26:26:78:924,78,0	1/1:0,26:26:78:867,78,0	1/1:0,26:26:78:861,78,0	1/1:0,23:23:69:779,69,0	1/1:0,23:23:69:781,69,0	1/1:0,27:27:81:895,81,0	1/1:0,26:26:78:956,78,0	1/1:0,20:20:60:707,60,0	1/1:0,20:20:60:754,60,0	1/1:0,44:44:99:1530,132,0	1/1:0,37:37:99:1322,111,0	0/0	0/0	0/0	EKG12437.1^hypothetical protein MPH_10554^79.73%	-	-	-	KOG4497^Inherit from ascNOG: wd40 domain protein^S	PF12894.6^Anaphase-promoting complex subunit 4 WD40 domain	-	-	-
Nla_2G0010980	Nla_2G0010980	Nla_2G0010980.1	PASS	missense_variant	chr2/3836516	422/2079	422/2079	141/692	c.422C>A	p.Pro141His	GT:AD:DP:GQ:PL	0/0	0/0	0/0	0/0	0/0	0/0	0/0	1/1:0,35:35:99:1149,105,0	1/1:0,34:34:99:1140,102,0	1/1:0,29:29:87:928,87,0	1/1:0,32:32:96:1085,96,0	1/1:0,29:29:87:1055,87,0	1/1:0,23:23:69:741,69,0	1/1:0,36:36:99:1323,108,0	1/1:0,32:32:96:1063,96,0	1/1:0,39:39:99:1357,117,0	1/1:0,24:24:72:928,72,0	1/1:0,40:40:99:1529,120,0	1/1:0,36:36:99:1357,108,0	1/1:0,20:20:60:699,60,0	0/0	0/0	0/0	EOD51732.1^putative iron transport multicopper oxidase fet3 precursor protein^95.75%	E9R598.1^RecName: Full=Iron transport multicopper oxidase fetC; AltName: Full=Cell surface ferroxidase fetC; Flags: Precursor^61.59%	K19791|FET3_5|http://www.genome.jp/dbget-bin/www_bget?ko:K19791	GO:0005507^copper ion binding^molecular_function;GO:0004322^ferroxidase activity^molecular_function;GO:0010106^cellular response to iron ion starvation^biological_process;GO:0034755^iron ion transmembrane transport^biological_process;GO:0033215^reductive iron assimilation^biological_process;GO:0033573^high-affinity iron permease complex^cellular_component;GO:0005886^plasma membrane^cellular_compo…	COG2132|KOG1263^Multicopper oxidase^Q	PF07732.14^Multicopper oxidase	AA1_2	SignalP-TM	o553-575i
Nla_2G0011520	Nla_2G0011520	Nla_2G0011520.1	PASS	missense_variant	chr2/4000029	155/1122	155/1122	52/373	c.155C>T	p.Pro52Leu	GT:AD:DP:GQ:PL	0/0	0/0	0/0	0/0	0/0	0/0	0/0	1/1:0,34:34:99:1072,102,0	1/1:0,28:28:84:930,84,0	1/1:0,26:26:78:923,78,0	1/1:0,32:32:96:1014,96,0	1/1:0,32:32:96:1149,96,0	1/1:0,27:27:81:912,81,0	1/1:0,24:24:72:906,72,0	1/1:0,29:29:87:1003,87,0	1/1:0,34:34:99:1149,102,0	1/1:0,21:21:63:767,63,0	1/1:0,30:30:90:1015,90,0	1/1:0,34:34:99:1283,102,0	1/1:0,33:33:99:1166,99,0	0/0	0/0	0/0	PMD23157.1^hypothetical protein NA56DRAFT_62221^39.76%	Q95216.1^RecName: Full=Helicase-like transcription factor; AltName: Full=RING-type E3 ubiquitin transferase HLTF; AltName: Full=RUSH-1; AltName: Full=SWI/SNF-related matrix-associated actin-dependent regulator of chromatin subfamily A member 3; AltName: Full=Sucrose nonfermenting protein 2-like 3^45.21%	-	GO:0005524^ATP binding^molecular_function;GO:0003677^DNA binding^molecular_function;GO:0004386^helicase activity^molecular_function;GO:0016740^transferase activity^molecular_function;GO:0008270^zinc ion binding^molecular_function;GO:0006325^chromatin organization^biological_process;GO:0016567^protein ubiquitination^biological_process;GO:0005737^cytoplasm^cellular_component;GO:0005730^nucleolus^ce…	COG0553|KOG1001^SNF2 family N-terminal domain^L	PF00176.22^SNF2 family N-terminal domain	-	-	-
Nla_2G0011540	Nla_2G0011540	Nla_2G0011540.1	PASS	missense_variant	chr2/4007535	688/1329	688/1329	230/442	c.688C>T	p.Arg230Cys	GT:AD:DP:GQ:PGT:PID:PL:PS	0/0	0/0	0/0	0/0	0/0	0/0	0/0	1/1:0,29:29:87:.:.:1073,87,0	1/1:0,27:27:81:.:.:1000,81,0	1/1:0,15:15:45:.:.:494,45,0	1/1:0,32:32:96:.:.:1175,96,0	1/1:0,36:36:99:.:.:1184,108,0	1|1:0,21:21:63:1|1:4007513_C_T:751,63,0:4007513	1/1:0,26:26:78:.:.:849,78,0	1/1:0,27:27:81:.:.:926,81,0	1/1:0,29:29:87:.:.:1076,87,0	1/1:0,20:20:60:.:.:738,60,0	1/1:0,21:21:63:.:.:777,63,0	1/1:0,31:31:93:.:.:1134,93,0	1/1:0,35:35:99:.:.:1367,105,0	0/0	0/0	0/0	EOD48361.1^putative integral membrane protein^79.09%	-	-	-	-	PF09806.8^Cyclin-dependent kinase 2-associated protein	-	SignalP-TM	o31-53i66-85o109-131i144-166o181-203i210-232o252-274i
Nla_2G0011540	Nla_2G0011540	Nla_2G0011540.1	PASS	missense_variant	chr2/4007956	1109/1329	1109/1329	370/442	c.1109G>A	p.Arg370His	GT:AD:DP:GQ:PL	0/0	0/0	0/0	0/0	0/0	0/0	0/0	1/1:0,29:29:87:1091,87,0	1/1:0,29:29:87:1010,87,0	1/1:0,30:30:90:987,90,0	1/1:0,18:18:54:619,54,0	1/1:0,14:14:42:555,42,0	1/1:0,20:20:60:653,60,0	1/1:0,23:23:69:818,69,0	1/1:0,16:16:48:520,48,0	1/1:0,17:17:51:561,51,0	1/1:0,27:27:81:978,81,0	1/1:0,17:17:51:672,51,0	1/1:0,35:35:99:1233,105,0	1/1:0,16:16:48:564,48,0	0/0	0/0	0/0	EOD48361.1^putative integral membrane protein^79.09%	-	-	-	-	PF09806.8^Cyclin-dependent kinase 2-associated protein	-	SignalP-TM	o31-53i66-85o109-131i144-166o181-203i210-232o252-274i
Nla_2G0011560	Nla_2G0011560	Nla_2G0011560.1	PASS	missense_variant	chr2/4011067	592/1143	592/1143	198/380	c.592G>T	p.Ala198Ser	GT:AD:DP:GQ:PGT:PID:PL:PS	0/0	0/0	0/0	0/0	0/0	0/0	0/0	1/1:0,31:31:93:.:.:1196,93,0	1/1:0,24:24:72:.:.:864,72,0	1/1:0,37:37:99:.:.:1317,111,0	1/1:0,31:31:93:.:.:978,93,0	1/1:0,44:44:99:.:.:1681,132,0	1/1:0,29:29:87:.:.:1044,87,0	1|1:0,30:30:90:1|1:4011067_G_T:1088,90,0:4011067	1/1:0,39:39:99:.:.:1399,117,0	1/1:0,36:36:99:.:.:1366,108,0	1/1:0,44:44:99:.:.:1704,132,0	1/1:0,32:32:96:.:.:1197,96,0	1/1:0,32:32:96:.:.:1275,96,0	1/1:0,34:34:99:.:.:1267,102,0	0/0	0/0	0/0	XP_020126386.1^integral membrane family protein^59.37%	-	-	-	-	PF11361.7^Protein of unknown function (DUF3159)	-	SignalP-TM	o20-39i52-72o95-117i124-146o182-204i211-233o
Nla_2G0011570	Nla_2G0011570	Nla_2G0011570.1	PASS	missense_variant	chr2/4015441	213/1329	213/1329	71/442	c.213C>G	p.His71Gln	GT:AD:DP:GQ:PL	0/0	0/0	0/0	0/0	0/0	0/0	0/0	1/1:0,29:29:87:1010,87,0	1/1:0,16:16:48:637,48,0	1/1:0,31:31:93:1058,93,0	1/1:0,17:17:51:592,51,0	1/1:0,23:23:69:893,69,0	1/1:0,21:21:63:708,63,0	1/1:0,24:24:72:836,72,0	1/1:1,19:20:18:652,18,0	1/1:0,15:15:45:594,45,0	1/1:0,43:43:99:1476,129,0	1/1:0,21:21:63:809,63,0	1/1:0,24:24:72:855,72,0	1/1:0,28:28:84:1071,84,0	0/0	0/0	0/0	EOD48358.1^putative sphinganine hydroxylase protein^93.44%	P38992.1^RecName: Full=Sphingolipid C4-hydroxylase SUR2; AltName: Full=Syringomycin response protein 2^39.84%	K04713|SUR2|http://www.genome.jp/dbget-bin/www_bget?ko:K04713	GO:0005506^iron ion binding^molecular_function;GO:0042284^sphingolipid delta-4 desaturase activity^molecular_function;GO:0000170^sphingosine hydroxylase activity^molecular_function;GO:0030148^sphingolipid biosynthetic process^biological_process;GO:0006665^sphingolipid metabolic process^biological_process;GO:0005789^endoplasmic reticulum membrane^cellular_component;GO:0016021^integral component of…	COG3000|KOG0874^Fatty acid hydroxylase superfamily^I	PF04116.12^Fatty acid hydroxylase superfamily	-	SignalP-TM	o33-52i191-213o
Nla_2G0011590	Nla_2G0011590	Nla_2G0011590.1	PASS	missense_variant	chr2/4019692	1790/4377	1790/4377	597/1458	c.1790A>G	p.Glu597Gly	GT:AD:DP:GQ:PL	0/0	0/0	0/0	0/0	0/0	0/0	0/0	1/1:0,45:45:99:1600,135,0	1/1:0,36:36:99:1193,108,0	1/1:0,33:33:99:1209,99,0	1/1:0,28:28:84:1022,84,0	1/1:0,34:34:99:1249,102,0	1/1:0,26:26:78:876,78,0	1/1:0,36:36:99:1163,108,0	1/1:0,34:34:99:1174,102,0	1/1:0,38:38:99:1362,114,0	1/1:0,29:29:87:1116,87,0	1/1:0,43:43:99:1488,129,0	1/1:0,25:25:75:970,75,0	1/1:0,39:39:99:1331,116,0	0/0	0/0	0/0	EKG12628.1^RNA-dependent RNA polymerase eukaryotic-type^53.24%	-	-	-	KOG0988^RNA dependent RNA polymerase^A	PF05183.11^RNA dependent RNA polymerase	-	-	-
Nla_2G0011590	Nla_2G0011590	Nla_2G0011590.1	PASS	missense_variant	chr2/4020654	2752/4377	2752/4377	918/1458	c.2752G>A	p.Asp918Asn	GT:AD:DP:GQ:PL	0/0	0/0	0/0	0/0	0/0	0/0	0/0	1/1:0,42:42:99:1373,126,0	1/1:0,41:41:99:1473,123,0	1/1:0,19:19:57:624,57,0	1/1:0,29:29:87:1016,87,0	1/1:0,37:37:99:1422,111,0	1/1:0,28:28:84:905,84,0	1/1:0,24:24:72:885,72,0	1/1:0,30:30:90:1089,90,0	1/1:0,31:31:93:1089,93,0	1/1:0,19:19:57:663,57,0	1/1:0,34:34:99:1208,102,0	1/1:0,40:40:99:1363,120,0	1/1:0,52:52:99:1911,156,0	0/0	0/0	0/0	EKG12628.1^RNA-dependent RNA polymerase eukaryotic-type^53.24%	-	-	-	KOG0988^RNA dependent RNA polymerase^A	PF05183.11^RNA dependent RNA polymerase	-	-	-
Nla_2G0011590	Nla_2G0011590	Nla_2G0011590.1	PASS	missense_variant	chr2/4020777	2875/4377	2875/4377	959/1458	c.2875A>G	p.Lys959Glu	GT:AD:DP:GQ:PL	0/0	0/0	0/0	0/0	0/0	0/0	0/0	1/1:0,40:40:99:1334,120,0	1/1:0,40:40:99:1287,120,0	1/1:0,16:16:48:499,48,0	1/1:0,33:33:99:1142,99,0	1/1:0,39:39:99:1467,117,0	1/1:0,28:28:84:934,84,0	1/1:0,28:28:84:830,84,0	1/1:0,29:29:87:1013,87,0	1/1:0,26:26:78:957,78,0	1/1:0,27:27:81:1058,81,0	1/1:0,23:23:69:859,69,0	1/1:0,41:41:99:1412,123,0	1/1:0,43:43:99:1579,129,0	0/0	0/0	0/0	EKG12628.1^RNA-dependent RNA polymerase eukaryotic-type^53.24%	-	-	-	KOG0988^RNA dependent RNA polymerase^A	PF05183.11^RNA dependent RNA polymerase	-	-	-
Nla_2G0011590	Nla_2G0011590	Nla_2G0011590.1	PASS	missense_variant	chr2/4021121	3219/4377	3219/4377	1073/1458	c.3219G>C	p.Glu1073Asp	GT:AD:DP:GQ:PL	0/0	0/0	0/0	0/0	0/0	0/0	0/0	1/1:0,39:39:99:1329,117,0	1/1:0,31:31:93:1192,93,0	1/1:0,24:24:72:765,72,0	1/1:0,33:33:99:1113,99,0	1/1:0,27:27:81:995,81,0	1/1:0,37:37:99:1193,111,0	1/1:0,27:27:81:925,81,0	1/1:0,32:32:96:1200,96,0	1/1:0,41:41:99:1446,123,0	1/1:0,30:30:90:1129,90,0	1/1:0,29:29:87:1041,87,0	1/1:0,45:45:99:1784,135,0	1/1:0,32:32:96:1247,96,0	0/0	0/0	0/0	EKG12628.1^RNA-dependent RNA polymerase eukaryotic-type^53.24%	-	-	-	KOG0988^RNA dependent RNA polymerase^A	PF05183.11^RNA dependent RNA polymerase	-	-	-
Nla_2G0011640	Nla_2G0011640	Nla_2G0011640.1	PASS	missense_variant	chr2/4036386	752/2691	752/2691	251/896	c.752C>G	p.Ala251Gly	GT:AD:DP:GQ:PL	0/0	0/0	0/0	0/0	0/0	0/0	0/0	1/1:0,33:33:99:1025,99,0	1/1:0,34:34:99:1221,102,0	1/1:0,23:23:69:716,69,0	1/1:0,34:34:99:1171,102,0	1/1:0,20:20:60:697,60,0	1/1:0,12:12:36:422,36,0	1/1:0,35:35:99:1169,105,0	1/1:0,26:26:78:903,78,0	1/1:0,33:33:99:1142,99,0	1/1:0,32:32:96:1095,96,0	1/1:0,30:30:90:1036,90,0	1/1:0,23:23:68:730,68,0	1/1:0,26:26:78:810,78,0	0/0	0/0	0/0	EOD49572.1^hypothetical protein UCRNP2_3631^91.07%	-	-	-	-	-	-	-	-
Nla_2G0011720	Nla_2G0011720	Nla_2G0011720.1	PASS	missense_variant	chr2/4061886	883/3372	883/3372	295/1123	c.883G>C	p.Ala295Pro	GT:AD:DP:GQ:PL	0/0	0/0	0/0	0/0	0/0	0/0	0/0	1/1:0,40:40:99:1264,120,0	1/1:0,28:28:84:1009,84,0	1/1:0,20:20:60:666,60,0	1/1:0,28:28:84:1075,84,0	1/1:0,24:24:72:829,72,0	1/1:0,24:24:72:870,72,0	1/1:0,31:31:93:1069,93,0	1/1:2,20:22:17:677,17,0	1/1:0,28:28:84:969,84,0	1/1:0,20:20:60:697,60,0	1/1:0,18:18:54:649,54,0	1/1:0,34:34:99:1218,102,0	1/1:0,34:34:99:1244,102,0	0/0	0/0	0/0	EOD49599.1^putative beta- protein^97.8%	Q5B7W2.2^RecName: Full=Beta-mannosidase B; AltName: Full=Mannanase B; Short=Mannase B^59.42%	K01192|E3.2.1.25, MANBA, manB|http://www.genome.jp/dbget-bin/www_bget?ko:K01192	GO:0004567^beta-mannosidase activity^molecular_function;GO:0006516^glycoprotein catabolic process^biological_process;GO:0046355^mannan catabolic process^biological_process;GO:0005764^lysosome^cellular_component	COG3250|KOG2230^Glycosyl hydrolases family 2, sugar binding domain^G	PF00703.20^Glycosyl hydrolases family 2	GH2	-	-
Nla_2G0011740	Nla_2G0011740	Nla_2G0011740.1	PASS	missense_variant	chr2/4066337	793/3222	793/3222	265/1073	c.793A>G	p.Lys265Glu	GT:AD:DP:GQ:PL	0/0	0/0	0/0	0/0	0/0	0/0	0/0	1/1:0,23:23:69:844,69,0	1/1:0,32:32:96:1092,96,0	1/1:0,37:37:99:1199,111,0	1/1:0,38:38:99:1249,114,0	1/1:0,25:25:75:936,75,0	1/1:0,20:20:60:667,60,0	1/1:0,27:27:81:926,81,0	1/1:0,33:33:99:1120,99,0	1/1:0,19:19:57:755,57,0	1/1:0,37:37:99:1230,111,0	1/1:0,25:25:75:960,75,0	1/1:0,42:42:99:1470,126,0	1/1:0,53:53:99:1811,159,0	0/0	0/0	0/0	EKG12614.1^hypothetical protein MPH_10280^74.68%	E3RNJ5.1^RecName: Full=Probable Xaa-Pro aminopeptidase PTT_10145; AltName: Full=Aminoacylproline aminopeptidase; AltName: Full=Prolidase^59.35%	K14213|PEPD|http://www.genome.jp/dbget-bin/www_bget?ko:K14213	GO:0004177^aminopeptidase activity^molecular_function;GO:0030145^manganese ion binding^molecular_function;GO:0008237^metallopeptidase activity^molecular_function	KOG1037^Catalyzes the removal of a penultimate prolyl residue from the N-termini of peptides (By similarity)^KLO	PF00557.23^Metallopeptidase family M24	GT83	-	-
Nla_2G0011740	Nla_2G0011740	Nla_2G0011740.1	PASS	missense_variant	chr2/4068113	2510/3222	2510/3222	837/1073	c.2510C>T	p.Thr837Ile	GT:AD:DP:GQ:PL	0/0	0/0	0/0	0/0	0/0	0/0	0/0	1/1:0,36:36:99:1333,108,0	1/1:0,29:29:87:1028,87,0	1/1:0,28:28:84:1076,84,0	1/1:0,33:33:99:1173,99,0	1/1:0,27:27:81:1036,81,0	1/1:0,22:22:66:775,66,0	1/1:0,24:24:72:819,72,0	1/1:0,31:31:93:1052,93,0	1/1:0,34:34:99:1253,102,0	1/1:0,23:23:69:857,69,0	1/1:0,26:26:78:914,78,0	1/1:0,29:29:87:1046,87,0	1/1:0,29:29:87:1032,87,0	0/0	0/0	0/0	EKG12614.1^hypothetical protein MPH_10280^74.68%	E3RNJ5.1^RecName: Full=Probable Xaa-Pro aminopeptidase PTT_10145; AltName: Full=Aminoacylproline aminopeptidase; AltName: Full=Prolidase^59.35%	K14213|PEPD|http://www.genome.jp/dbget-bin/www_bget?ko:K14213	GO:0004177^aminopeptidase activity^molecular_function;GO:0030145^manganese ion binding^molecular_function;GO:0008237^metallopeptidase activity^molecular_function	KOG1037^Catalyzes the removal of a penultimate prolyl residue from the N-termini of peptides (By similarity)^KLO	PF00557.23^Metallopeptidase family M24	GT83	-	-
Nla_2G0011740	Nla_2G0011740	Nla_2G0011740.1	PASS	missense_variant	chr2/4068646	3043/3222	3043/3222	1015/1073	c.3043G>T	p.Ala1015Ser	GT:AD:DP:GQ:PL	0/0	0/0	0/0	0/0	0/0	0/0	0/0	1/1:0,19:19:57:624,57,0	1/1:0,10:10:30:349,30,0	1/1:0,12:12:36:367,36,0	1/1:0,20:20:60:635,60,0	1/1:0,3:3:9:92,9,0	1/1:0,12:12:36:401,36,0	1/1:0,10:10:30:353,30,0	1/1:0,21:21:63:646,63,0	1/1:0,17:17:51:581,51,0	1/1:0,15:15:45:547,45,0	1/1:0,5:5:15:212,15,0	1/1:0,20:20:60:671,60,0	1/1:0,17:17:51:590,51,0	0/0	0/0	0/0	EKG12614.1^hypothetical protein MPH_10280^74.68%	E3RNJ5.1^RecName: Full=Probable Xaa-Pro aminopeptidase PTT_10145; AltName: Full=Aminoacylproline aminopeptidase; AltName: Full=Prolidase^59.35%	K14213|PEPD|http://www.genome.jp/dbget-bin/www_bget?ko:K14213	GO:0004177^aminopeptidase activity^molecular_function;GO:0030145^manganese ion binding^molecular_function;GO:0008237^metallopeptidase activity^molecular_function	KOG1037^Catalyzes the removal of a penultimate prolyl residue from the N-termini of peptides (By similarity)^KLO	PF00557.23^Metallopeptidase family M24	GT83	-	-
Nla_2G0011760	Nla_2G0011760	Nla_2G0011760.1	PASS	missense_variant	chr2/4074825	1824/2535	1824/2535	608/844	c.1824T>G	p.Asn608Lys	GT:AD:DP:GQ:PL	0/0	0/0	0/0	0/0	0/0	0/0	0/0	1/1:0,22:22:66:718,66,0	1/1:0,35:35:99:1186,105,0	1/1:0,20:20:60:669,60,0	1/1:0,39:39:99:1297,117,0	1/1:0,17:17:51:639,51,0	1/1:0,28:28:84:1043,84,0	1/1:0,27:27:81:1030,81,0	1/1:0,13:13:39:448,39,0	1/1:0,19:19:57:697,57,0	1/1:0,23:23:69:894,69,0	1/1:0,22:22:66:847,66,0	1/1:0,19:19:57:767,57,0	1/1:0,40:40:99:1365,120,0	0/0	0/0	0/0	EKG12612.1^Beta-lactamase-like protein^91.75%	Q4IPN9.2^RecName: Full=Endoribonuclease YSH1; AltName: Full=mRNA 3'-end-processing protein YSH1^68.66%	K14403|CPSF3, YSH1|http://www.genome.jp/dbget-bin/www_bget?ko:K14403	GO:0004519^endonuclease activity^molecular_function;GO:0046872^metal ion binding^molecular_function;GO:0006397^mRNA processing^biological_process;GO:0005634^nucleus^cellular_component	COG1236|KOG1137^Pre-mRNA 3'-end-processing endonuclease polyadenylation factor C-term^A	PF11718.7^Pre-mRNA 3'-end-processing endonuclease polyadenylation factor C-term	-	-	-
Nla_2G0011770	Nla_2G0011770	Nla_2G0011770.1	PASS	missense_variant	chr2/4079287	865/2460	865/2460	289/819	c.865G>T	p.Gly289Cys	GT:AD:DP:GQ:PL	0/0	0/0	0/0	0/0	0/0	0/0	0/0	1/1:0,56:56:99:1766,168,0	1/1:0,36:36:99:1325,108,0	1/1:0,17:17:51:641,51,0	1/1:0,38:38:99:1284,114,0	1/1:0,34:34:99:1260,102,0	1/1:0,36:36:99:1225,108,0	1/1:0,43:43:99:1453,129,0	1/1:0,28:28:84:983,84,0	1/1:0,32:32:96:1281,96,0	1/1:0,38:38:99:1341,114,0	1/1:0,28:28:84:959,84,0	1/1:0,18:18:54:689,54,0	1/1:0,27:27:81:1062,81,0	0/0	0/0	0/0	EOD49573.1^putative acyl- n-acyltransferase protein^90.81%	-	-	-	-	PF13508.6^Acetyltransferase (GNAT) domain	-	-	-
Nla_2G0011790	Nla_2G0011790	Nla_2G0011790.1	PASS	missense_variant	chr2/4082268	290/5979	290/5979	97/1992	c.290C>T	p.Ser97Leu	GT:AD:DP:GQ:PL	0/0	0/0	0/0	0/0	0/0	0/0	0/0	1/1:0,30:30:90:1116,90,0	1/1:0,17:17:51:569,51,0	1/1:0,17:17:51:635,51,0	1/1:0,33:33:99:1112,99,0	1/1:0,9:9:27:289,27,0	1/1:0,21:21:63:796,63,0	1/1:0,18:18:54:545,54,0	1/1:0,25:25:75:787,75,0	1/1:0,19:19:57:714,57,0	1/1:0,14:14:42:508,42,0	1/1:0,24:24:72:824,72,0	1/1:0,20:20:60:766,60,0	1/1:0,32:32:96:1123,96,0	0/0	0/0	0/0	OMP82768.1^hypothetical protein BK809_0000958^69.02%	-	-	-	-	PF13254.5^Domain of unknown function (DUF4045)	-	-	-
Nla_2G0011800	Nla_2G0011800	Nla_2G0011800.1	PASS	missense_variant	chr2/4090840	367/1458	367/1458	123/485	c.367A>C	p.Asn123His	GT:AD:DP:GQ:PL	0/0	0/0	0/0	0/0	0/0	0/0	0/0	1/1:0,24:24:72:876,72,0	1/1:0,16:16:48:566,48,0	1/1:0,17:17:51:508,51,0	1/1:0,33:33:99:1039,99,0	1/1:0,25:25:75:915,75,0	1/1:0,12:12:36:452,36,0	1/1:0,21:21:63:725,63,0	1/1:0,24:24:72:939,72,0	1/1:0,15:15:45:563,45,0	1/1:0,25:25:75:901,75,0	1/1:0,21:21:63:816,63,0	1/1:0,19:19:57:711,57,0	1/1:0,20:20:60:666,60,0	0/0	0/0	0/0	EOD49560.1^putative cation diffusion facilitator 1 protein^95.46%	Q6Z7K5.1^RecName: Full=Metal tolerance protein 3; Short=OsMTP3^31.89%	-	GO:0008324^cation transmembrane transporter activity^molecular_function;GO:0005384^manganese ion transmembrane transporter activity^molecular_function;GO:0016021^integral component of membrane^cellular_component;GO:0016020^membrane^cellular_component;GO:0005774^vacuolar membrane^cellular_component	COG0053|KOG1485^Cation efflux family^P	PF01545.20^Cation efflux family	-	-	i194-216o220-242i263-285o300-322i360-382o
Nla_6G0000600	Nla_6G0000600	Nla_6G0000600.1	PASS	missense_variant	chr6/229375	1339/1353	1339/1353	447/450	c.1339G>A	p.Glu447Lys	GT:AD:DP:GQ:PL	0/0	0/0	0/0	0/0	0/0	0/0	0/0	1/1:0,36:36:99:1273,108,0	1/1:0,27:27:81:960,81,0	1/1:0,28:28:84:1004,84,0	1/1:0,41:41:99:1522,123,0	1/1:0,18:18:54:666,54,0	1/1:0,29:29:87:969,87,0	1/1:0,39:39:99:1297,117,0	1/1:0,28:28:83:892,83,0	1/1:0,31:31:93:1133,93,0	1/1:0,28:28:84:1041,84,0	1/1:0,23:23:69:829,69,0	1/1:0,32:32:96:1160,96,0	1/1:0,22:22:66:853,66,0	0/0	0/0	0/0	EOD44144.1^putative cytochrome p450 pisatin protein^59.12%	P38364.1^RecName: Full=Pisatin demethylase; AltName: Full=Cytochrome P450 57A2^34.74%	-	GO:0020037^heme binding^molecular_function;GO:0005506^iron ion binding^molecular_function;GO:0004497^monooxygenase activity^molecular_function;GO:0016705^oxidoreductase activity, acting on paired donors, with incorporation or reduction of molecular oxygen^molecular_function	COG2124|KOG0156^cytochrome P450^Q	PF00067.21^Cytochrome P450	-	-	-
Nla_6G0000620	Nla_6G0000620	Nla_6G0000620.1	PASS	missense_variant	chr6/242938	1045/1422	1045/1422	349/473	c.1045G>C	p.Glu349Gln	GT:AD:DP:GQ:PGT:PID:PL:PS	0/0	0/0	0/0	0/0	0/0	0/0	0/0	1/1:0,41:41:99:.:.:1416,123,0	1/1:0,37:37:99:.:.:1210,111,0	1|1:0,27:27:81:1|1:242938_C_G:934,81,0:242938	1/1:0,36:36:99:.:.:1314,108,0	1/1:0,28:28:84:.:.:968,84,0	1/1:0,39:39:99:.:.:1260,117,0	1/1:0,37:37:99:.:.:1303,111,0	1/1:0,25:25:75:.:.:912,75,0	1/1:0,29:29:87:.:.:1080,87,0	1/1:0,30:30:90:.:.:976,90,0	1/1:0,20:20:60:.:.:725,60,0	1/1:0,27:27:81:.:.:981,81,0	1/1:0,26:26:78:.:.:886,78,0	0/0	0/0	0/0	EKG10079.1^hypothetical protein MPH_12832^73.43%	Q8UUP2.1^RecName: Full=Polycomb protein eed-A; Short=Xeed-A^30.95%	K11462|EED|http://www.genome.jp/dbget-bin/www_bget?ko:K11462	GO:0016571^histone methylation^biological_process;GO:0035098^ESC/E(Z) complex^cellular_component	KOG1034^WD domain, G-beta repeat^K	PF00400.31^WD domain, G-beta repeat	-	-	-
Nla_6G0000670	Nla_6G0000670	Nla_6G0000670.1	PASS	missense_variant	chr6/257773	1064/1095	1064/1095	355/364	c.1064C>G	p.Thr355Arg	GT:AD:DP:GQ:PL	0/0	0/0	0/0	0/0	0/0	0/0	0/0	1/1:0,32:32:96:1081,96,0	1/1:0,18:18:54:748,54,0	1/1:0,17:17:51:576,51,0	1/1:0,26:26:78:884,78,0	1/1:0,17:17:51:648,51,0	1/1:0,20:20:60:737,60,0	1/1:0,24:24:72:830,72,0	1/1:0,22:22:66:701,66,0	1/1:0,25:25:75:870,75,0	1/1:0,29:29:87:939,87,0	1/1:0,15:15:45:564,45,0	1/1:0,26:26:78:935,78,0	1/1:0,16:16:48:562,48,0	0/0	0/0	0/0	EOD43460.1^putative short chain alcohol dehydrogenase protein^94.96%	Q9RA05.1^RecName: Full=(-)-trans-carveol dehydrogenase; AltName: Full=(4R,6S)-carveol dehydrogenase; Short=CDH; Short=Carveol dehydrogenase^30.7%	-	GO:0016491^oxidoreductase activity^molecular_function;GO:0046251^limonene catabolic process^biological_process	COG1028|KOG0725^short chain dehydrogenase^Q	PF00106.24^short chain dehydrogenase	-	-	-
Nla_6G0000680	Nla_6G0000680	Nla_6G0000680.1	PASS	missense_variant	chr6/260718	974/1077	974/1077	325/358	c.974A>G	p.Lys325Arg	GT:AD:DP:GQ:PL	0/0	0/0	0/0	0/0	0/0	0/0	0/0	1/1:0,44:44:99:1598,132,0	1/1:0,29:29:87:1112,87,0	1/1:0,20:20:60:635,60,0	1/1:0,34:34:99:1205,102,0	1/1:0,37:37:99:1294,111,0	1/1:0,22:22:66:716,66,0	1/1:0,24:24:72:942,72,0	1/1:0,26:26:78:971,78,0	1/1:0,29:29:87:1011,87,0	1/1:0,35:35:99:1260,105,0	1/1:0,16:16:48:598,48,0	1/1:0,26:26:78:877,78,0	1/1:0,25:25:75:862,75,0	0/0	0/0	0/0	EOD43441.1^putative set domain containing protein^70.95%	Q3TYX3.2^RecName: Full=SET and MYND domain-containing protein 5; AltName: Full=Protein NN8-4AG; AltName: Full=Retinoic acid-induced protein 15^34.62%	-	GO:0046872^metal ion binding^molecular_function;GO:0008168^methyltransferase activity^molecular_function	COG2940|KOG2084^SET domain^B	PF00856.27^SET domain	-	-	-
Nla_6G0000690	Nla_6G0000690	Nla_6G0000690.1	PASS	missense_variant	chr6/262666	397/3789	397/3789	133/1262	c.397C>T	p.Pro133Ser	GT:AD:DP:GQ:PL	0/0	0/0	0/0	0/0	0/0	0/0	0/0	1/1:0,27:27:81:820,81,0	1/1:0,22:22:66:785,66,0	1/1:0,23:23:69:790,69,0	1/1:0,25:25:75:872,75,0	1/1:0,10:10:30:322,30,0	1/1:0,16:16:48:463,48,0	1/1:0,14:14:42:545,42,0	1/1:0,12:12:36:382,36,0	1/1:0,22:22:66:779,66,0	1/1:0,15:15:45:489,45,0	1/1:0,19:19:57:656,57,0	1/1:0,17:17:50:576,50,0	1/1:1,18:19:47:699,47,0	0/0	0/0	0/0	OMP89011.1^UDP-sugar-dependent glycosyltransferase 52^59.66%	Q9M8Z7.1^RecName: Full=Sterol 3-beta-glucosyltransferase UGT80A2; AltName: Full=UDP-glucose:sterol glucosyltransferase 80A2^45.88%	-	GO:0051507^beta-sitosterol UDP-glucosyltransferase activity^molecular_function;GO:0102203^brassicasterol glucosyltransferase activity^molecular_function;GO:0102205^cholesterol allpha-glucosyltransferase activity^molecular_function;GO:0102202^soladodine glucosyltransferase activity^molecular_function;GO:0016906^sterol 3-beta-glucosyltransferase activity^molecular_function;GO:0008194^UDP-glycosyltr…	COG1819|KOG1192^Glycosyltransferase family 28 N-terminal domain^CG	PF03033.19^Glycosyltransferase family 28 N-terminal domain	GT1	-	-
Nla_6G0000690	Nla_6G0000690	Nla_6G0000690.1	PASS	missense_variant	chr6/263287	1018/3789	1018/3789	340/1262	c.1018C>T	p.Pro340Ser	GT:AD:DP:GQ:PL	0/0	0/0	0/0	0/0	0/0	0/0	0/0	1/1:0,33:33:99:1232,99,0	1/1:0,21:21:63:778,63,0	1/1:0,13:13:39:444,39,0	1/1:0,39:39:99:1225,117,0	1/1:0,31:31:93:1058,93,0	1/1:0,25:25:75:877,75,0	1/1:0,24:24:72:835,72,0	1/1:0,19:19:57:660,57,0	1/1:0,26:26:78:996,78,0	1/1:0,21:21:63:833,63,0	1/1:0,18:18:54:645,54,0	1/1:0,20:20:60:668,60,0	1/1:0,36:36:99:1243,108,0	0/0	0/0	0/0	OMP89011.1^UDP-sugar-dependent glycosyltransferase 52^59.66%	Q9M8Z7.1^RecName: Full=Sterol 3-beta-glucosyltransferase UGT80A2; AltName: Full=UDP-glucose:sterol glucosyltransferase 80A2^45.88%	-	GO:0051507^beta-sitosterol UDP-glucosyltransferase activity^molecular_function;GO:0102203^brassicasterol glucosyltransferase activity^molecular_function;GO:0102205^cholesterol allpha-glucosyltransferase activity^molecular_function;GO:0102202^soladodine glucosyltransferase activity^molecular_function;GO:0016906^sterol 3-beta-glucosyltransferase activity^molecular_function;GO:0008194^UDP-glycosyltr…	COG1819|KOG1192^Glycosyltransferase family 28 N-terminal domain^CG	PF03033.19^Glycosyltransferase family 28 N-terminal domain	GT1	-	-
Nla_6G0000710	Nla_6G0000710	Nla_6G0000710.1	PASS	missense_variant	chr6/269361	806/972	806/972	269/323	c.806T>G	p.Leu269Arg	GT:AD:DP:GQ:PL	0/0	0/0	0/0	0/0	0/0	0/0	0/0	1/1:0,25:25:75:945,75,0	1/1:0,28:28:84:1041,84,0	1/1:0,20:20:60:740,60,0	1/1:0,32:32:96:1062,96,0	1/1:0,29:29:87:1045,87,0	1/1:0,34:34:99:1084,102,0	1/1:0,18:18:54:655,54,0	1/1:0,22:22:66:670,66,0	1/1:0,25:25:75:916,75,0	1/1:0,20:20:60:772,60,0	1/1:0,15:15:45:583,45,0	1/1:0,18:18:54:758,54,0	1/1:0,32:32:96:1134,96,0	0/0	0/0	0/0	EOD43506.1^putative non-classical export protein^94.05%	-	-	-	-	PF01284.22^Membrane-associating domain	-	SignalP-TM	i13-35o39-58i71-93o124-146i
Nla_6G0000710	Nla_6G0000710	Nla_6G0000710.1	PASS	missense_variant	chr6/269424	743/972	743/972	248/323	c.743A>C	p.Asp248Ala	GT:AD:DP:GQ:PL	0/0	0/0	0/0	0/0	0/0	0/0	0/0	1/1:0,34:34:99:1117,102,0	1/1:0,32:32:96:1074,96,0	1/1:0,17:17:51:611,51,0	1/1:0,30:30:90:1012,90,0	1/1:0,28:28:84:1070,84,0	1/1:0,23:23:69:811,69,0	1/1:0,22:22:66:774,66,0	1/1:0,21:21:63:669,63,0	1/1:0,21:21:63:806,63,0	1/1:0,26:26:78:881,78,0	1/1:0,19:19:57:749,57,0	1/1:0,28:28:84:970,84,0	1/1:0,35:35:99:1224,105,0	0/0	0/0	0/0	EOD43506.1^putative non-classical export protein^94.05%	-	-	-	-	PF01284.22^Membrane-associating domain	-	SignalP-TM	i13-35o39-58i71-93o124-146i
Nla_6G0000730	Nla_6G0000730	Nla_6G0000730.1	PASS	missense_variant	chr6/281533	544/789	544/789	182/262	c.544A>G	p.Thr182Ala	GT:AD:DP:GQ:PL	0/0	0/0	0/0	0/0	0/0	0/0	0/0	1/1:0,17:17:51:609,51,0	1/1:0,17:17:51:596,51,0	1/1:0,17:17:51:594,51,0	1/1:0,23:23:69:769,69,0	1/1:0,15:15:45:525,45,0	1/1:0,20:20:60:657,60,0	1/1:0,21:21:63:687,63,0	1/1:0,10:10:30:343,30,0	1/1:0,10:10:30:381,30,0	1/1:0,29:29:87:961,87,0	1/1:0,17:17:51:628,51,0	1/1:0,22:22:66:730,66,0	1/1:0,24:24:71:850,71,0	0/0	0/0	0/0	EOD43440.1^hypothetical protein UCRNP2_9827^87.79%	-	-	-	-	-	-	-	-
Nla_6G0000750	Nla_6G0000750	Nla_6G0000750.1	PASS	missense_variant	chr6/289302	1817/2223	1817/2223	606/740	c.1817G>A	p.Gly606Asp	GT:AD:DP:GQ:PL	0/0	0/0	0/0	0/0	0/0	0/0	0/0	1/1:0,30:30:90:966,90,0	1/1:0,11:11:33:445,33,0	1/1:0,28:28:84:900,84,0	1/1:0,16:16:48:518,48,0	1/1:0,13:13:39:425,39,0	1/1:0,9:9:27:308,27,0	1/1:0,10:10:30:349,30,0	1/1:0,9:9:27:330,27,0	1/1:0,21:21:63:703,63,0	1/1:0,8:8:24:297,24,0	1/1:0,7:7:21:273,21,0	1/1:0,13:13:39:528,39,0	1/1:0,13:13:39:424,39,0	0/0	0/0	0/0	EKG10090.1^hypothetical protein MPH_12821^73.16%	-	-	-	-	-	-	SignalP-TM	i28-47o
Nla_6G0000780	Nla_6G0000780	Nla_6G0000780.1	PASS	missense_variant	chr6/298219	4/2097	4/2097	2/698	c.4C>T	p.Arg2Cys	GT:AD:DP:GQ:PL	0/0	0/0	0/0	0/0	0/0	0/0	0/0	1/1:0,32:32:96:1176,96,0	1/1:0,20:20:60:753,60,0	1/1:0,16:16:48:521,48,0	1/1:0,31:31:92:1082,92,0	1/1:0,25:25:75:897,75,0	1/1:0,23:23:69:795,69,0	1/1:0,13:13:39:443,39,0	1/1:0,25:25:75:890,75,0	1/1:0,18:18:54:690,54,0	1/1:0,23:23:69:939,69,0	1/1:0,28:28:84:1014,84,0	1/1:0,18:18:54:623,54,0	1/1:0,33:33:99:1079,99,0	0/0	0/0	0/0	EKG10087.1^hypothetical protein MPH_12818^70.1%	-	-	-	-	-	-	-	-
Nla_6G0000780	Nla_6G0000780	Nla_6G0000780.1	PASS	missense_variant	chr6/298711	496/2097	496/2097	166/698	c.496G>A	p.Glu166Lys	GT:AD:DP:GQ:PL	0/0	0/0	0/0	0/0	0/0	0/0	0/0	1/1:0,39:39:99:1447,117,0	1/1:0,20:20:60:762,60,0	1/1:0,25:25:75:765,75,0	1/1:0,36:36:99:1173,108,0	1/1:0,22:22:66:839,66,0	1/1:0,17:17:51:614,51,0	1/1:0,23:23:69:748,69,0	1/1:0,18:18:54:698,54,0	1/1:0,26:26:78:904,78,0	1/1:0,30:30:90:1088,90,0	1/1:0,17:17:51:644,51,0	1/1:0,29:29:87:1094,87,0	1/1:0,37:37:99:1149,111,0	0/0	0/0	0/0	EKG10087.1^hypothetical protein MPH_12818^70.1%	-	-	-	-	-	-	-	-
Nla_8G0002210	Nla_8G0002210	Nla_8G0002210.1	PASS	missense_variant	chr8/916434	164/1272	164/1272	55/423	c.164T>C	p.Ile55Thr	GT:AD:DP:GQ:PL	0/0	0/0	0/0	0/0	0/0	0/0	0/0	1/1:0,43:43:99:1479,129,0	1/1:0,33:33:99:1108,99,0	1/1:0,27:27:81:951,81,0	1/1:0,24:24:72:803,72,0	1/1:0,21:21:63:803,63,0	1/1:0,22:22:66:680,66,0	1/1:0,16:16:48:534,48,0	1/1:0,22:22:66:838,66,0	1/1:0,26:26:78:952,78,0	1/1:0,23:23:69:861,69,0	1/1:0,12:12:36:466,36,0	1/1:0,16:16:48:563,48,0	1/1:0,27:27:81:987,81,0	0/0	0/0	0/0	EOD51222.1^putative acyl- dehydrogenase protein^93.85%	Q5ATG5.1^RecName: Full=Acyl-CoA dehydrogenase apdG; AltName: Full=Aspyridones biosynthesis protein G^41.55%	-	GO:0003995^acyl-CoA dehydrogenase activity^molecular_function;GO:0050660^flavin adenine dinucleotide binding^molecular_function	COG1960|KOG0140^Acyl-CoA dehydrogenase, C-terminal domain^I	PF00441.23^Acyl-CoA dehydrogenase, C-terminal domain	-	-	-
Nla_8G0002220	Nla_8G0002220	Nla_8G0002220.1	PASS	missense_variant	chr8/919893	86/1326	86/1326	29/441	c.86C>T	p.Thr29Ile	GT:AD:DP:GQ:PL	0/0	0/0	0/0	0/0	0/0	0/0	0/0	1/1:0,16:16:48:520,48,0	1/1:0,11:11:33:424,33,0	1/1:0,8:8:24:263,24,0	1/1:0,20:20:60:725,60,0	1/1:1,5:6:8:131,8,0	1/1:0,14:14:42:415,42,0	1/1:0,9:9:27:272,27,0	1/1:0,15:15:45:578,45,0	1/1:0,8:8:24:312,24,0	1/1:0,4:4:12:167,12,0	1/1:0,9:9:27:339,27,0	1/1:0,7:7:21:269,21,0	1/1:0,13:13:39:480,39,0	0/0	0/0	0/0	EOD51210.1^putative endo-beta- - protein^78.24%	Q0C8Z0.1^RecName: Full=Probable glucan endo-1,6-beta-glucosidase B; AltName: Full=Beta-1,6-glucanase B; AltName: Full=Endo-1,6-beta-D-glucanase B; AltName: Full=Endo-1,6-beta-glucanase B; Flags: Precursor^39.46%	-	GO:0046557^glucan endo-1,6-beta-glucosidase activity^molecular_function;GO:0071555^cell wall organization^biological_process;GO:0000272^polysaccharide catabolic process^biological_process;GO:0005576^extracellular region^cellular_component	COG2730^Glycoside hydrolase Family 5^G	PF00150.17^Cellulase (glycosyl hydrolase family 5)	GH5_15	-	-
Nla_8G0002260	Nla_8G0002260	Nla_8G0002260.1	PASS	missense_variant	chr8/936882	2438/3729	2438/3729	813/1242	c.2438G>A	p.Ser813Asn	GT:AD:DP:GQ:PL	0/0	0/0	0/0	0/0	0/0	0/0	0/0	1/1:0,56:56:99:1879,168,0	1/1:0,35:35:99:1253,105,0	1/1:0,25:25:75:902,75,0	1/1:0,32:32:96:1045,96,0	1/1:0,31:31:93:1085,93,0	1/1:0,33:33:99:1160,99,0	1/1:0,26:26:78:884,78,0	1/1:0,20:20:60:686,60,0	1/1:0,31:31:93:1013,93,0	1/1:0,29:29:87:904,87,0	1/1:0,25:25:75:885,75,0	1/1:0,30:30:90:1086,90,0	1/1:0,36:36:99:1266,108,0	0/0	0/0	0/0	EOD51203.1^putative condensin subunit cnd3 protein^94.87%	Q10429.1^RecName: Full=Condensin complex subunit 3; AltName: Full=CAPG homolog; AltName: Full=p100^33.3%	K06678|YCG1, CAPG|http://www.genome.jp/dbget-bin/www_bget?ko:K06678	GO:0051301^cell division^biological_process;GO:0007076^mitotic chromosome condensation^biological_process;GO:0000793^condensed chromosome^cellular_component;GO:0005737^cytoplasm^cellular_component;GO:0005829^cytosol^cellular_component;GO:0000799^nuclear condensin complex^cellular_component;GO:0005634^nucleus^cellular_component	COG5218|KOG2025^Inherit from ascNOG: condensin complex^BD	PF12719.6^Nuclear condensing complex subunits, C-term domain	-	-	-
Nla_8G0002290	Nla_8G0002290	Nla_8G0002290.1	PASS	missense_variant	chr8/955095	1600/1686	1600/1686	534/561	c.1600G>A	p.Glu534Lys	GT:AD:DP:GQ:PL	0/0	0/0	0/0	0/0	0/0	0/0	0/0	1/1:0,14:14:42:590,42,0	0/0	1/1:0,8:8:24:334,24,0	1/1:0,10:10:30:352,30,0	1/1:0,10:10:30:375,30,0	1/1:0,10:10:30:346,30,0	1/1:0,8:8:24:339,24,0	1/1:0,15:15:45:494,45,0	1/1:0,8:8:24:337,24,0	1/1:0,9:9:27:382,27,0	1/1:0,8:8:24:323,24,0	1/1:0,11:11:33:457,33,0	1/1:0,18:18:54:691,54,0	0/0	0/0	0/0	EOD51241.1^putative glycoside hydrolase family 32 protein^91.67%	O59852.1^RecName: Full=Invertase; AltName: Full=Beta-fructofuranosidase; AltName: Full=Saccharase; Flags: Precursor^38.17%	K01193|E3.2.1.26, sacA|http://www.genome.jp/dbget-bin/www_bget?ko:K01193	GO:0004564^beta-fructofuranosidase activity^molecular_function;GO:0004575^sucrose alpha-glucosidase activity^molecular_function;GO:0005987^sucrose catabolic process^biological_process;GO:0005737^cytoplasm^cellular_component;GO:0005576^extracellular region^cellular_component;GO:0000324^fungal-type vacuole^cellular_component	COG1621|KOG0228^Glyco_32^G	PF00251.19^Glycosyl hydrolases family 32 N-terminal domain	GH32	-	-
Nla_8G0002300	Nla_8G0002300	Nla_8G0002300.1	PASS	missense_variant	chr8/957625	193/1671	193/1671	65/556	c.193G>T	p.Ala65Ser	GT:AD:DP:GQ:PL	0/0	0/0	0/0	0/0	0/0	0/0	0/0	1/1:0,33:33:99:1076,99,0	1/1:0,28:28:84:1067,84,0	1/1:0,29:29:87:1012,87,0	1/1:0,41:41:99:1333,123,0	1/1:0,23:23:69:884,69,0	1/1:0,32:32:96:1062,96,0	1/1:0,31:31:93:950,93,0	1/1:0,31:31:93:1111,93,0	1/1:0,29:29:87:1040,87,0	1/1:0,25:25:75:825,75,0	1/1:0,22:22:66:853,66,0	1/1:0,49:49:99:1814,147,0	1/1:0,32:32:96:1166,96,0	0/0	0/0	0/0	EKG18942.1^hypothetical protein MPH_03826^77.96%	Q10449.1^RecName: Full=Meiotically up-regulated gene 157 protein^42.77%	K09704|K09704|http://www.genome.jp/dbget-bin/www_bget?ko:K09704	GO:0004559^alpha-mannosidase activity^molecular_function;GO:0019309^mannose catabolic process^biological_process;GO:0051321^meiotic cell cycle^biological_process;GO:0005783^endoplasmic reticulum^cellular_component;GO:0005789^endoplasmic reticulum membrane^cellular_component;GO:0016021^integral component of membrane^cellular_component	COG3538^DUF1237^S	PF06824.10^Metal-independent alpha-mannosidase (GH125)	GH125	-	-
Nla_8G0002320	Nla_8G0002320	Nla_8G0002320.1	PASS	missense_variant	chr8/960487	35/648	35/648	12/215	c.35T>C	p.Val12Ala	GT:AD:DP:GQ:PL	0/0	0/0	0/0	0/0	0/0	0/0	0/0	1/1:0,5:5:15:184,15,0	1/1:0,10:10:29:311,29,0	1/1:0,5:5:15:204,15,0	1/1:0,7:7:21:259,21,0	1/1:0,7:7:21:257,21,0	1/1:0,6:6:18:238,18,0	1/1:0,6:6:18:176,18,0	1/1:0,7:7:21:226,21,0	1/1:0,8:8:24:302,24,0	1/1:0,11:11:33:430,33,0	1/1:0,6:6:18:185,18,0	1/1:0,3:3:9:126,9,0	1/1:0,8:8:24:292,24,0	0/0	0/0	0/0	EOD51235.1^putative nadh-ubiquinone oxidoreductase protein^92.59%	Q5AUI1.1^RecName: Full=Lactobacillus shifted protein^55.98%	K03939|NDUFS6|http://www.genome.jp/dbget-bin/www_bget?ko:K03939	GO:0006120^mitochondrial electron transport, NADH to ubiquinone^biological_process;GO:0005747^mitochondrial respiratory chain complex I^cellular_component	KOG3456^Zinc-finger domain^C	PF10276.8^Zinc-finger domain	-	-	-
Nla_8G0002320	Nla_8G0002320	Nla_8G0002320.1	PASS	missense_variant	chr8/961105	485/648	485/648	162/215	c.485G>A	p.Arg162Lys	GT:AD:DP:GQ:PL	0/0	0/0	0/0	0/0	0/0	0/0	0/0	1/1:0,39:39:99:1364,117,0	1/1:0,24:24:72:899,72,0	1/1:0,22:22:66:721,66,0	1/1:0,36:36:99:1215,108,0	1/1:0,27:27:81:964,81,0	1/1:0,26:26:78:917,78,0	1/1:0,18:18:54:655,54,0	1/1:0,35:35:99:1307,105,0	1/1:0,30:30:90:1088,90,0	1/1:0,31:31:93:1186,93,0	1/1:0,17:17:51:631,51,0	1/1:0,43:43:99:1510,129,0	1/1:0,31:31:93:1085,93,0	0/0	0/0	0/0	EOD51235.1^putative nadh-ubiquinone oxidoreductase protein^92.59%	Q5AUI1.1^RecName: Full=Lactobacillus shifted protein^55.98%	K03939|NDUFS6|http://www.genome.jp/dbget-bin/www_bget?ko:K03939	GO:0006120^mitochondrial electron transport, NADH to ubiquinone^biological_process;GO:0005747^mitochondrial respiratory chain complex I^cellular_component	KOG3456^Zinc-finger domain^C	PF10276.8^Zinc-finger domain	-	-	-
Nla_8G0002350	Nla_8G0002350	Nla_8G0002350.1	PASS	missense_variant	chr8/970290	791/4176	791/4176	264/1391	c.791A>G	p.His264Arg	GT:AD:DP:GQ:PL	0/0	0/0	0/0	0/0	0/0	0/0	0/0	1/1:0,26:26:78:891,78,0	1/1:0,24:24:71:747,71,0	1/1:0,20:20:60:655,60,0	1/1:0,21:21:63:701,63,0	1/1:0,16:16:48:624,48,0	1/1:0,25:25:75:792,75,0	1/1:0,31:31:93:1146,93,0	1/1:1,19:20:18:648,18,0	1/1:0,20:20:60:725,60,0	1/1:0,28:28:84:988,84,0	1/1:0,16:16:48:600,48,0	1/1:0,33:33:99:1152,99,0	1/1:0,23:23:69:790,69,0	0/0	0/0	0/0	EKG18937.1^hypothetical protein MPH_03821^83.42%	O14302.1^RecName: Full=cytokinesis protein 3^31.36%	-	GO:1902404^mitotic actomyosin contractile ring contraction^biological_process;GO:0140278^mitotic division septum assembly^biological_process;GO:0008360^regulation of cell shape^biological_process;GO:0005826^actomyosin contractile ring^cellular_component;GO:0120105^actomyosin contractile ring, intermediate layer^cellular_component;GO:0051285^cell cortex of cell tip^cellular_component;GO:0032153^ce…	COG5279|KOG4575^Transglutaminase-like superfamily^D	PF01841.18^Transglutaminase-like superfamily	-	-	-
Nla_8G0002350	Nla_8G0002350	Nla_8G0002350.1	PASS	missense_variant	chr8/970623	1124/4176	1124/4176	375/1391	c.1124T>C	p.Val375Ala	GT:AD:DP:GQ:PGT:PID:PL:PS	0/0	0/0	0/0	0/0	0/0	0/0	0/0	1/1:0,25:25:75:.:.:907,75,0	1/1:0,29:29:87:.:.:1034,87,0	1/1:0,25:25:75:.:.:857,75,0	1/1:0,40:40:99:.:.:1227,120,0	1/1:0,20:20:60:.:.:665,60,0	1/1:0,23:23:69:.:.:739,69,0	1|1:0,36:36:99:1|1:970623_T_C:1257,108,0:970623	1/1:0,25:25:75:.:.:889,75,0	1/1:0,26:26:78:.:.:1017,78,0	1/1:0,36:36:99:.:.:1242,108,0	1/1:0,24:24:72:.:.:915,72,0	1/1:0,30:30:90:.:.:1061,90,0	1/1:0,35:35:99:.:.:1191,105,0	0/0	0/0	0/0	EKG18937.1^hypothetical protein MPH_03821^83.42%	O14302.1^RecName: Full=cytokinesis protein 3^31.36%	-	GO:1902404^mitotic actomyosin contractile ring contraction^biological_process;GO:0140278^mitotic division septum assembly^biological_process;GO:0008360^regulation of cell shape^biological_process;GO:0005826^actomyosin contractile ring^cellular_component;GO:0120105^actomyosin contractile ring, intermediate layer^cellular_component;GO:0051285^cell cortex of cell tip^cellular_component;GO:0032153^ce…	COG5279|KOG4575^Transglutaminase-like superfamily^D	PF01841.18^Transglutaminase-like superfamily	-	-	-
Nla_8G0002430	Nla_8G0002430	Nla_8G0002430.1	PASS	missense_variant	chr8/996149	618/1287	618/1287	206/428	c.618T>G	p.Asp206Glu	GT:AD:DP:GQ:PL	0/0	0/0	0/0	0/0	0/0	0/0	0/0	1/1:0,49:49:99:1643,147,0	1/1:0,21:21:63:753,63,0	1/1:0,39:39:99:1256,117,0	1/1:0,40:40:99:1440,120,0	1/1:0,21:21:63:841,63,0	1/1:0,24:24:72:865,72,0	1/1:0,17:17:51:646,51,0	1/1:0,26:26:78:885,78,0	1/1:0,25:25:75:937,75,0	1/1:0,26:26:78:974,78,0	1/1:0,14:14:42:550,42,0	1/1:0,22:22:66:928,66,0	1/1:0,30:30:90:1045,90,0	0/0	0/0	0/0	XP_020129214.1^dhh phosphoesterase^85.75%	P38698.1^RecName: Full=Exopolyphosphatase; Short=ExopolyPase; AltName: Full=Metaphosphatase^28.9%	K01514|PRUNE, PPX1|http://www.genome.jp/dbget-bin/www_bget?ko:K01514	GO:0004309^exopolyphosphatase activity^molecular_function;GO:0046872^metal ion binding^molecular_function;GO:0006798^polyphosphate catabolic process^biological_process;GO:0005737^cytoplasm^cellular_component;GO:0005829^cytosol^cellular_component;GO:0005759^mitochondrial matrix^cellular_component;GO:0005886^plasma membrane^cellular_component	COG1227|KOG4129^DHHA2 domain^C	PF02833.13^DHHA2 domain	-	-	-
Nla_10G0003870	Nla_10G0003870	Nla_10G0003870.1	PASS	missense_variant	chr10/1576448	991/1479	991/1479	331/492	c.991A>G	p.Met331Val	GT:AD:DP:GQ:PGT:PID:PL:PS	0/0	0/0	0/0	0/0	0/0	0/0	0/0	1/1:0,25:25:75:.:.:847,75,0	1/1:0,21:21:63:.:.:800,63,0	1/1:0,11:11:33:.:.:392,33,0	1|1:0,21:21:63:1|1:1576448_T_C:645,63,0:1576448	1/1:0,22:22:66:.:.:753,66,0	1/1:0,22:22:66:.:.:680,66,0	1/1:0,25:25:75:.:.:882,75,0	1/1:0,25:25:75:.:.:846,75,0	1/1:0,28:28:84:.:.:970,84,0	1/1:0,20:20:60:.:.:672,60,0	1/1:0,20:20:60:.:.:698,60,0	1/1:0,32:32:96:.:.:1133,96,0	1/1:0,25:25:75:.:.:912,75,0	0/0	0/0	0/0	EOD47406.1^putative vitamin h protein^88.82%	C8VJW1.1^RecName: Full=Major facilitator-type transporter hxnP; AltName: Full=Nicotinate catabolism cluster protein hxnP^29.16%	-	GO:0022857^transmembrane transporter activity^molecular_function;GO:0016021^integral component of membrane^cellular_component;GO:0031224^intrinsic component of membrane^cellular_component;GO:0005886^plasma membrane^cellular_component	COG0477|KOG2533^transporter^G	PF07690.15^Major Facilitator Superfamily	-	SignalP-TM	i42-61o86-108i115-137o142-164i177-199o209-231i286-308o323-342i349-368o378-400i407-429o439-461i
Nla_10G0003900	Nla_10G0003900	Nla_10G0003900.1	PASS	missense_variant	chr10/1585741	2143/2358	2143/2358	715/785	c.2143A>G	p.Thr715Ala	GT:AD:DP:GQ:PGT:PID:PL:PS	0/0	0/0	0/0	0/0	0/0	0/0	0/0	1/1:0,33:33:99:.:.:1128,99,0	1/1:0,29:29:87:.:.:1056,87,0	1/1:0,18:18:54:.:.:617,54,0	1/1:0,23:23:69:.:.:741,69,0	1/1:0,13:13:39:.:.:479,39,0	1/1:0,24:24:72:.:.:778,72,0	1/1:0,22:22:66:.:.:715,66,0	1/1:0,26:26:78:.:.:844,78,0	1/1:0,27:27:81:.:.:874,81,0	1/1:0,22:22:66:.:.:820,66,0	1/1:0,16:16:48:.:.:602,48,0	1/1:0,24:24:72:.:.:881,72,0	1/1:0,27:27:81:.:.:886,81,0	0/0	0/0	0/0	EOD47401.1^putative glycoside hydrolase family 3 protein^96.32%	Q56078.2^RecName: Full=Periplasmic beta-glucosidase; AltName: Full=Beta-D-glucoside glucohydrolase; AltName: Full=Cellobiase; AltName: Full=Gentiobiase; AltName: Full=T-cell inhibitor; Flags: Precursor^34.08%	K05349|bglX|http://www.genome.jp/dbget-bin/www_bget?ko:K05349	GO:0008422^beta-glucosidase activity^molecular_function;GO:0102483^scopolin beta-glucosidase activity^molecular_function;GO:0009251^glucan catabolic process^biological_process;GO:0042597^periplasmic space^cellular_component	COG1472^beta-glucosidase^G	PF00933.20^Glycosyl hydrolase family 3 N terminal domain	GH3	-	-
Nla_10G0003980	Nla_10G0003980	Nla_10G0003980.1	PASS	missense_variant	chr10/1617719	1630/3600	1630/3600	544/1199	c.1630A>G	p.Lys544Glu	GT:AD:DP:GQ:PL	0/0	0/0	0/0	0/0	0/0	0/0	0/0	1/1:0,55:55:99:1766,165,0	1/1:0,33:33:99:1175,99,0	1/1:0,22:22:66:713,66,0	1/1:0,39:39:99:1274,117,0	1/1:0,22:22:66:746,66,0	1/1:0,32:32:96:1138,96,0	1/1:0,23:23:69:828,69,0	1/1:0,26:26:78:954,78,0	1/1:0,31:31:93:1109,93,0	1/1:0,23:23:69:859,69,0	1/1:0,21:21:63:814,63,0	1/1:0,36:36:99:1179,108,0	1/1:0,37:37:99:1204,111,0	0/0	0/0	0/0	XP_020135314.1^atp-dependent rna helicase dbp7^83.78%	Q10325.1^RecName: Full=Histone acetyltransferase mst2^52.94%	K11378|SAS3|http://www.genome.jp/dbget-bin/www_bget?ko:K11378	GO:0010485^H4 histone acetyltransferase activity^molecular_function;GO:0004402^histone acetyltransferase activity^molecular_function;GO:0036408^histone acetyltransferase activity (H3-K14 specific)^molecular_function;GO:0042393^histone binding^molecular_function;GO:0046872^metal ion binding^molecular_function;GO:0006974^cellular response to DNA damage stimulus^biological_process;GO:1902368^heteroc…	COG5027|KOG2747^MOZ/SAS family^B	PF01853.17^MOZ/SAS family	-	-	-
Nla_10G0004030	Nla_10G0004030	Nla_10G0004030.1	PASS	missense_variant	chr10/1630973	521/1152	521/1152	174/383	c.521C>T	p.Ser174Leu	GT:AD:DP:GQ:PL	0/0	0/0	0/0	0/0	0/0	0/0	0/0	1/1:0,47:47:99:1694,141,0	1/1:0,27:27:81:1044,81,0	1/1:0,30:30:90:1087,90,0	1/1:0,33:33:99:1115,99,0	1/1:0,24:24:72:908,72,0	1/1:0,33:33:99:1115,99,0	1/1:0,34:34:99:1118,102,0	1/1:0,29:29:87:1173,87,0	1/1:0,34:34:99:1154,102,0	1/1:0,29:29:87:1116,87,0	1/1:0,14:14:42:559,42,0	1/1:0,33:33:99:1205,99,0	1/1:0,38:38:99:1441,114,0	0/0	0/0	0/0	XP_020135276.1^hexose carrier protein^65.31%	Q4WC50.1^RecName: Full=Major facilitator superfamily transporter mfsA^25.53%	-	GO:0005351^carbohydrate:proton symporter activity^molecular_function;GO:0015793^glycerol transport^biological_process;GO:0005887^integral component of plasma membrane^cellular_component	KOG0254^transporter^J	PF00083.23^Sugar (and other) transporter	-	SignalP-TM	i13-35o55-77i211-233o248-267i280-302o
Nla_10G0004040	Nla_10G0004040	Nla_10G0004040.1	PASS	missense_variant	chr10/1633605	929/1587	929/1587	310/528	c.929A>G	p.Lys310Arg	GT:AD:DP:GQ:PL	0/0	0/0	0/0	0/0	0/0	0/0	0/0	1/1:0,44:44:99:1523,132,0	1/1:0,34:34:99:1277,102,0	1/1:0,15:15:45:494,45,0	1/1:0,22:22:66:750,66,0	1/1:0,33:33:99:1183,99,0	1/1:0,33:33:99:1133,99,0	1/1:0,20:20:60:775,60,0	1/1:0,38:38:99:1348,114,0	1/1:0,32:32:96:1167,96,0	1/1:0,25:25:75:845,75,0	1/1:0,23:23:69:902,69,0	1/1:0,51:51:99:1894,153,0	1/1:0,42:42:99:1442,126,0	0/0	0/0	0/0	KKY26789.1^putative f-box domain cyclin-like protein^78.5%	-	-	-	-	PF12937.6^F-box-like	-	-	-
Nla_10G0004040	Nla_10G0004040	Nla_10G0004040.1	PASS	missense_variant	chr10/1634281	253/1587	253/1587	85/528	c.253G>C	p.Val85Leu	GT:AD:DP:GQ:PL	0/0	0/0	0/0	0/0	0/0	0/0	0/0	1/1:0,34:34:99:1163,102,0	1/1:0,38:38:99:1284,114,0	1/1:0,29:29:87:1026,87,0	1/1:0,37:37:99:1173,111,0	1/1:0,37:37:99:1127,111,0	1/1:0,32:32:96:1099,96,0	1/1:0,36:36:99:1240,108,0	1/1:0,28:28:84:949,84,0	1/1:0,33:33:99:1263,99,0	1/1:0,16:16:48:564,48,0	1/1:0,30:30:90:1146,90,0	1/1:0,32:32:96:1170,96,0	1/1:0,33:33:99:1204,99,0	0/0	0/0	0/0	KKY26789.1^putative f-box domain cyclin-like protein^78.5%	-	-	-	-	PF12937.6^F-box-like	-	-	-
Nla_10G0004070	Nla_10G0004070	Nla_10G0004070.1	PASS	missense_variant	chr10/1641674	26/789	26/789	9/262	c.26T>C	p.Leu9Pro	GT:AD:DP:GQ:PL	0/0	0/0	0/0	0/0	0/0	0/0	0/0	1/1:0,18:18:54:619,54,0	1/1:0,8:8:24:334,24,0	1/1:0,12:12:36:367,36,0	1/1:0,24:24:72:826,72,0	1/1:0,12:12:36:434,36,0	1/1:0,19:19:57:663,57,0	1/1:0,18:18:54:620,54,0	1/1:0,18:18:54:584,54,0	1/1:0,13:13:39:543,39,0	1/1:0,15:15:45:552,45,0	1/1:0,15:15:45:561,45,0	1/1:0,25:25:75:879,75,0	1/1:0,37:37:99:1230,111,0	0/0	0/0	0/0	EOD46573.1^putative -dihydroxy-2-butanone 4-phosphate synthase protein^88.55%	Q8TG90.1^RecName: Full=3,4-dihydroxy-2-butanone 4-phosphate synthase; Short=DHBP synthase^60.0%	K02858|ribB, RIB3|http://www.genome.jp/dbget-bin/www_bget?ko:K02858	GO:0008686^3,4-dihydroxy-2-butanone-4-phosphate synthase activity^molecular_function;GO:0046872^metal ion binding^molecular_function;GO:0009231^riboflavin biosynthetic process^biological_process	COG0108^3,4-dihydroxy-2-butanone 4-phosphate synthase^H	PF00926.18^3,4-dihydroxy-2-butanone 4-phosphate synthase	-	-	-
Nla_10G0004700	Nla_10G0004700	Nla_10G0004700.1	PASS	missense_variant	chr10/1864541	989/1641	989/1641	330/546	c.989G>C	p.Ser330Thr	GT:AD:DP:GQ:PL	0/0	0/0	0/0	0/0	0/0	0/0	0/0	1/1:0,39:39:99:1257,117,0	1/1:0,31:31:93:1180,93,0	1/1:0,24:24:72:861,72,0	1/1:0,32:32:96:1000,96,0	1/1:0,29:29:87:1006,87,0	1/1:0,30:30:90:1080,90,0	1/1:0,34:34:99:1187,102,0	1/1:0,27:27:81:901,81,0	1/1:0,28:28:84:1021,84,0	1/1:0,39:39:99:1519,117,0	1/1:0,26:26:78:977,78,0	1/1:0,31:31:93:1089,93,0	1/1:0,30:30:89:1053,89,0	0/0	0/0	0/0	EOD50350.1^hypothetical protein UCRNP2_2899^72.19%	-	-	-	-	PF17213.2^Hydin Adenylate kinase-like domain	-	-	-
Nla_10G0004740	Nla_10G0004740	Nla_10G0004740.1	PASS	missense_variant	chr10/1881697	1970/4488	1970/4488	657/1495	c.1970C>T	p.Thr657Ile	GT:AD:DP:GQ:PGT:PID:PL:PS	0/0	0/0	0/0	0/0	0/0	0/0	0/0	1/1:0,33:33:99:.:.:1103,99,0	1/1:0,25:25:75:.:.:927,75,0	1/1:0,26:26:78:.:.:816,78,0	1/1:0,28:28:84:.:.:1023,84,0	1/1:0,32:32:96:.:.:1165,96,0	1/1:0,31:31:93:.:.:1071,93,0	1/1:0,37:37:99:.:.:1270,111,0	1/1:0,27:27:81:.:.:884,81,0	1/1:0,24:24:72:.:.:891,72,0	1/1:0,25:25:75:.:.:958,75,0	1/1:1,17:18:44:.:.:615,44,0	1/1:0,44:44:99:.:.:1490,132,0	1/1:0,21:21:63:.:.:795,63,0	0/0	0/0	0/0	XP_020135639.1^wd repeat protein^79.9%	Q9XZ25.1^RecName: Full=GATOR complex protein WDR24; AltName: Full=WD repeat-containing protein 24^25.66%	K20408|WDR24|http://www.genome.jp/dbget-bin/www_bget?ko:K20408	GO:0006914^autophagy^biological_process;GO:0007042^lysosomal lumen acidification^biological_process;GO:0030307^positive regulation of cell growth^biological_process;GO:0016239^positive regulation of macroautophagy^biological_process;GO:1904263^positive regulation of TORC1 signaling^biological_process;GO:0010506^regulation of autophagy^biological_process;GO:0044754^autolysosome^cellular_component;…	KOG0269^WD domain, G-beta repeat^U	PF00400.31^WD domain, G-beta repeat	-	-	-
Nla_10G0004760	Nla_10G0004760	Nla_10G0004760.1	PASS	missense_variant	chr10/1888177	1478/1689	1478/1689	493/562	c.1478G>A	p.Arg493His	GT:AD:DP:GQ:PL	0/0	0/0	0/0	0/0	0/0	0/0	0/0	1/1:0,14:14:42:544,42,0	1/1:0,5:5:15:208,15,0	1/1:0,14:14:42:481,42,0	1/1:0,23:23:68:724,68,0	1/1:0,14:14:42:494,42,0	1/1:0,24:24:72:821,72,0	1/1:0,13:13:39:457,39,0	1/1:0,11:11:33:362,33,0	1/1:0,21:21:63:752,63,0	1/1:0,21:21:63:711,63,0	1/1:0,14:14:42:461,42,0	1/1:0,16:16:48:620,48,0	1/1:0,27:27:81:812,81,0	0/0	0/0	0/0	-	-	-	-	-	-	-	-	-
Nla_10G0004790	Nla_10G0004790	Nla_10G0004790.1	PASS	missense_variant	chr10/1897351	907/1719	907/1719	303/572	c.907T>C	p.Ser303Pro	GT:AD:DP:GQ:PGT:PID:PL:PS	0/0	0/0	0/0	0/0	0/0	0/0	0/0	1|1:0,46:46:99:1|1:1897346_T_G:2068,138,0:1897346	1|1:0,32:32:96:1|1:1897346_T_G:1420,96,0:1897346	1|1:0,39:39:99:1|1:1897346_T_G:1732,117,0:1897346	1|1:0,32:32:96:1|1:1897346_T_G:1429,96,0:1897346	1|1:0,35:35:99:1|1:1897346_T_G:1569,105,0:1897346	1|1:0,34:34:99:1|1:1897346_T_G:1506,102,0:1897346	1|1:0,14:14:42:1|1:1897346_T_G:630,42,0:1897346	1|1:0,28:28:84:1|1:1897346_T_G:1260,84,0:1897346	1|1:0,33:33:99:1|1:1897346_T_G:1478,99,0:1897346	1|1:0,36:36:99:1|1:1897346_T_G:1620,108,0:1897346	1|1:0,23:23:69:1|1:1897346_T_G:1035,69,0:1897346	1|1:0,26:26:78:1|1:1897346_T_G:1170,78,0:1897346	1|1:0,49:49:99:1|1:1897346_T_G:2162,147,0:1897346	0/0	0/0	0/0	EKG13174.1^DNA double-strand break repair and VJ recombination XRCC4^47.04%	-	-	-	-	PF09302.10^XLF-Cernunnos, XRcc4-like factor, NHEJ component	-	-	-
Nla_10G0004790	Nla_10G0004790	Nla_10G0004790.1	PASS	missense_variant	chr10/1897769	535/1719	535/1719	179/572	c.535A>G	p.Thr179Ala	GT:AD:DP:GQ:PL	0/0	0/0	0/0	0/0	0/0	0/0	0/0	1/1:0,39:39:99:1345,117,0	1/1:0,24:24:72:867,72,0	1/1:0,40:40:99:1411,120,0	1/1:0,22:22:66:824,66,0	1/1:0,43:43:99:1428,129,0	1/1:0,31:31:93:1201,93,0	1/1:0,33:33:99:1196,99,0	1/1:0,39:39:99:1345,117,0	1/1:0,36:36:99:1306,108,0	1/1:0,39:39:99:1411,117,0	1/1:0,24:24:72:922,72,0	1/1:0,42:42:99:1629,126,0	1/1:0,42:42:99:1422,126,0	0/0	0/0	0/0	EKG13174.1^DNA double-strand break repair and VJ recombination XRCC4^47.04%	-	-	-	-	PF09302.10^XLF-Cernunnos, XRcc4-like factor, NHEJ component	-	-	-
Nla_10G0004850	Nla_10G0004850	Nla_10G0004850.1	PASS	missense_variant	chr10/1917363	581/1815	581/1815	194/604	c.581C>A	p.Pro194His	GT:AD:DP:GQ:PGT:PID:PL:PS	0/0	0/0	0/0	0/0	0/0	0/0	0/0	1/1:0,34:34:99:.:.:1245,102,0	1/1:0,29:29:87:.:.:1129,87,0	1/1:0,33:33:99:.:.:1161,99,0	1/1:0,28:28:84:.:.:924,84,0	1/1:0,27:27:81:.:.:1075,81,0	1/1:0,25:25:75:.:.:740,75,0	1/1:0,33:33:99:.:.:1228,99,0	1/1:0,24:24:72:.:.:955,72,0	1/1:0,41:41:99:.:.:1487,123,0	1/1:2,34:36:59:.:.:1101,59,0	1|1:0,31:31:93:1|1:1917363_C_A:1135,93,0:1917363	1/1:0,36:36:99:.:.:1220,108,0	1/1:0,39:39:99:.:.:1359,117,0	0/0	0/0	0/0	EKG13080.1^Dihydroxy-acid/6-phosphogluconate dehydratase^95.03%	Q10318.1^RecName: Full=Putative dihydroxy-acid dehydratase, mitochondrial; Short=DAD; AltName: Full=2,3-dihydroxy acid hydrolyase; Flags: Precursor^56.14%	K01687|ilvD|http://www.genome.jp/dbget-bin/www_bget?ko:K01687	GO:0051539^4 iron, 4 sulfur cluster binding^molecular_function;GO:0004160^dihydroxy-acid dehydratase activity^molecular_function;GO:0046872^metal ion binding^molecular_function;GO:0009082^branched-chain amino acid biosynthetic process^biological_process;GO:0009097^isoleucine biosynthetic process^biological_process;GO:0006551^leucine metabolic process^biological_process;GO:0009099^valine biosynthe…	COG0129|KOG2448^Dehydratase family^E	PF00920.20^Dehydratase family	-	-	-
Nla_10G0004850	Nla_10G0004850	Nla_10G0004850.1	PASS	missense_variant	chr10/1917929	1147/1815	1147/1815	383/604	c.1147A>G	p.Asn383Asp	GT:AD:DP:GQ:PL	0/0	0/0	0/0	0/0	0/0	0/0	0/0	1/1:0,60:60:99:1919,180,0	1/1:0,30:30:90:1095,90,0	1/1:0,28:28:84:927,84,0	1/1:0,41:41:99:1336,123,0	1/1:0,32:32:96:1170,96,0	1/1:0,32:32:96:1071,96,0	1/1:0,29:29:87:908,87,0	1/1:0,45:45:99:1476,135,0	1/1:0,41:41:99:1465,123,0	1/1:0,28:28:84:1039,84,0	1/1:0,32:32:96:1205,96,0	1/1:0,25:25:75:856,75,0	1/1:0,39:39:99:1468,117,0	0/0	0/0	0/0	EKG13080.1^Dihydroxy-acid/6-phosphogluconate dehydratase^95.03%	Q10318.1^RecName: Full=Putative dihydroxy-acid dehydratase, mitochondrial; Short=DAD; AltName: Full=2,3-dihydroxy acid hydrolyase; Flags: Precursor^56.14%	K01687|ilvD|http://www.genome.jp/dbget-bin/www_bget?ko:K01687	GO:0051539^4 iron, 4 sulfur cluster binding^molecular_function;GO:0004160^dihydroxy-acid dehydratase activity^molecular_function;GO:0046872^metal ion binding^molecular_function;GO:0009082^branched-chain amino acid biosynthetic process^biological_process;GO:0009097^isoleucine biosynthetic process^biological_process;GO:0006551^leucine metabolic process^biological_process;GO:0009099^valine biosynthe…	COG0129|KOG2448^Dehydratase family^E	PF00920.20^Dehydratase family	-	-	-
Nla_10G0004900	Nla_10G0004900	Nla_10G0004900.1	PASS	missense_variant	chr10/1935116	194/774	194/774	65/257	c.194G>A	p.Gly65Asp	GT:AD:DP:GQ:PGT:PID:PL:PS	0/0	0/0	0/0	0/0	0/0	0/0	0/0	1/1:0,31:31:93:.:.:1122,93,0	1/1:0,26:26:78:.:.:971,78,0	1/1:0,32:32:96:.:.:985,96,0	1/1:0,35:35:99:.:.:1110,105,0	1/1:0,28:28:84:.:.:908,84,0	1/1:0,32:32:96:.:.:1117,96,0	1/1:0,23:23:69:.:.:800,69,0	1/1:0,25:25:75:.:.:864,75,0	1/1:0,32:32:96:.:.:1179,96,0	1/1:0,23:23:69:.:.:740,69,0	1/1:0,23:23:69:.:.:822,69,0	1/1:0,31:31:93:.:.:1045,93,0	1/1:0,23:23:69:.:.:741,69,0	0/0	0/0	0/0	EOD50346.1^putative nonribosomal siderophore peptide synthase protein^60.54%	Q4WR82.1^RecName: Full=Nonribosomal peptide synthetase sidC; Short=NPRS sidC; AltName: Full=Siderophore peptide synthetase C^34.52%	-	GO:0016874^ligase activity^molecular_function;GO:0031177^phosphopantetheine binding^molecular_function;GO:0043041^amino acid activation for nonribosomal peptide biosynthetic process^biological_process;GO:0006879^cellular iron ion homeostasis^biological_process;GO:0010106^cellular response to iron ion starvation^biological_process;GO:0031169^ferrichrome biosynthetic process^biological_process;GO:0…	COG1020|KOG1178^Condensation domain^Q	PF00668.19^Condensation domain	-	-	-
Nla_10G0004920	Nla_10G0004920	Nla_10G0004920.1	PASS	missense_variant	chr10/1942468	349/1275	349/1275	117/424	c.349C>T	p.Arg117Cys	GT:AD:DP:GQ:PGT:PID:PL:PS	0/0	0/0	0/0	0/0	0/0	0/0	0/0	1/1:0,44:44:99:.:.:1676,132,0	1/1:0,14:14:42:.:.:590,42,0	1/1:0,22:22:66:.:.:684,66,0	1|1:0,27:27:81:1|1:1942460_T_C:1074,81,0:1942460	1/1:0,15:15:45:.:.:506,45,0	1/1:0,19:19:57:.:.:626,57,0	1/1:0,27:27:81:.:.:995,81,0	1/1:0,35:35:99:.:.:1199,105,0	1/1:0,24:24:72:.:.:904,72,0	1/1:0,22:22:66:.:.:853,66,0	1/1:0,14:14:42:.:.:513,42,0	1/1:0,22:22:66:.:.:819,66,0	1/1:0,29:29:87:.:.:993,87,0	0/0	0/0	0/0	EOD50310.1^putative pyridine nucleotide-disulfide oxidoreductase amid- protein^89.85%	B2KWH9.1^RecName: Full=Oxidoreductase OXR1; AltName: Full=Siderophore biosynthesis cluster protein OXR1^39.9%	-	GO:0016491^oxidoreductase activity^molecular_function	-	PF07992.13^Pyridine nucleotide-disulphide oxidoreductase	-	SignalP-TM	-
Nla_10G0004940	Nla_10G0004940	Nla_10G0004940.1	PASS	missense_variant	chr10/1949854	136/288	136/288	46/95	c.136A>G	p.Thr46Ala	GT:AD:DP:GQ:PL	0/0	0/0	0/0	0/0	0/0	0/0	0/0	1/1:0,42:42:99:1354,126,0	1/1:0,26:26:78:1020,78,0	1/1:0,29:29:87:902,87,0	1/1:0,37:37:99:1234,111,0	1/1:0,32:32:96:1140,96,0	1/1:0,26:26:78:945,78,0	1/1:0,26:26:78:1023,78,0	1/1:0,44:44:99:1484,132,0	1/1:0,15:15:45:596,45,0	1/1:0,33:33:99:1145,99,0	1/1:0,19:19:57:763,57,0	1/1:0,34:34:99:1319,102,0	1/1:0,46:46:99:1533,138,0	0/0	0/0	0/0	-	-	-	-	-	-	-	-	-
Nla_10G0004950	Nla_10G0004950	Nla_10G0004950.1	PASS	missense_variant	chr10/1952751	2042/4554	2042/4554	681/1517	c.2042G>A	p.Arg681Lys	GT:AD:DP:GQ:PL	0/0	0/0	0/0	0/0	0/0	0/0	0/0	1/1:0,28:28:84:997,84,0	1/1:0,17:17:51:671,51,0	1/1:0,19:19:57:698,57,0	1/1:0,30:30:90:1109,90,0	1/1:0,17:17:51:687,51,0	1/1:0,24:24:72:827,72,0	1/1:0,41:41:99:1351,123,0	1/1:0,31:31:93:1029,93,0	1/1:0,24:24:72:897,72,0	1/1:0,23:23:69:824,69,0	1/1:0,31:31:93:949,93,0	1/1:0,39:39:99:1419,117,0	1/1:0,30:30:90:1051,90,0	0/0	0/0	0/0	EOD49798.1^putative abc multidrug transporter protein^96.16%	Q4WSI1.1^RecName: Full=ABC multidrug transporter mdr4^45.7%	-	GO:0005524^ATP binding^molecular_function;GO:0042626^ATPase-coupled transmembrane transporter activity^molecular_function;GO:0035690^cellular response to drug^biological_process;GO:0016021^integral component of membrane^cellular_component;GO:0005886^plasma membrane^cellular_component	COG1132|KOG0055^multidrug resistance protein 1^Q	PF00664.22^ABC transporter transmembrane region	-	-	i200-222o256-278i328-347o911-933i946-968o1025-1047i1052-1074o1139-1161i1174-1196o
Nla_10G0004950	Nla_10G0004950	Nla_10G0004950.1	PASS	missense_variant	chr10/1953735	3026/4554	3026/4554	1009/1517	c.3026A>G	p.His1009Arg	GT:AD:DP:GQ:PL	0/0	0/0	0/0	0/0	0/0	0/0	0/0	1/1:0,30:30:90:1079,90,0	1/1:0,27:27:81:984,81,0	1/1:0,20:20:60:633,60,0	1/1:0,30:30:90:1016,90,0	1/1:0,20:20:60:637,60,0	1/1:0,34:34:99:1188,102,0	1/1:0,17:17:51:575,51,0	1/1:0,30:30:90:1126,90,0	1/1:0,22:22:66:811,66,0	1/1:0,23:23:69:863,69,0	1/1:0,15:15:45:552,45,0	1/1:0,37:37:99:1354,111,0	1/1:0,36:36:99:1328,108,0	0/0	0/0	0/0	EOD49798.1^putative abc multidrug transporter protein^96.16%	Q4WSI1.1^RecName: Full=ABC multidrug transporter mdr4^45.7%	-	GO:0005524^ATP binding^molecular_function;GO:0042626^ATPase-coupled transmembrane transporter activity^molecular_function;GO:0035690^cellular response to drug^biological_process;GO:0016021^integral component of membrane^cellular_component;GO:0005886^plasma membrane^cellular_component	COG1132|KOG0055^multidrug resistance protein 1^Q	PF00664.22^ABC transporter transmembrane region	-	-	i200-222o256-278i328-347o911-933i946-968o1025-1047i1052-1074o1139-1161i1174-1196o
Nla_10G0005010	Nla_10G0005010	Nla_10G0005010.1	PASS	missense_variant	chr10/1976282	184/1605	184/1605	62/534	c.184T>C	p.Ser62Pro	GT:AD:DP:GQ:PL	0/0	0/0	0/0	0/0	0/0	0/0	0/0	1/1:0,33:33:99:1110,99,0	1/1:0,24:24:72:885,72,0	1/1:0,18:18:54:689,54,0	1/1:0,35:35:99:1069,105,0	1/1:0,28:28:84:967,84,0	1/1:0,23:23:69:747,69,0	1/1:0,26:26:78:870,78,0	1/1:0,26:26:78:966,78,0	1/1:0,17:17:51:641,51,0	1/1:0,28:28:84:1003,84,0	1/1:0,16:16:48:587,48,0	1/1:0,23:23:69:929,69,0	1/1:0,26:26:78:990,78,0	0/0	0/0	0/0	EKG13276.1^Spindle associated^63.48%	-	-	-	-	PF07989.10^Centrosomin N-terminal motif 1	-	-	-
Nla_11G0005300	Nla_11G0005300	Nla_11G0005300.1	PASS	missense_variant	chr11/2068234	1108/2253	1108/2253	370/750	c.1108C>A	p.His370Asn	GT:AD:DP:GQ:PL	0/0	0/0	0/0	0/0	0/0	0/0	0/0	1/1:0,32:32:96:1099,96,0	1/1:0,29:29:87:1128,87,0	1/1:0,25:25:75:845,75,0	1/1:0,40:40:99:1295,120,0	1/1:0,19:19:57:624,57,0	1/1:0,36:36:99:1225,108,0	1/1:0,28:28:84:1004,84,0	1/1:0,32:32:96:1087,96,0	1/1:0,41:41:99:1415,123,0	1/1:0,17:17:51:678,51,0	1/1:0,22:22:66:849,66,0	1/1:0,29:29:87:1113,87,0	1/1:0,29:29:87:970,87,0	0/0	0/0	0/0	EOD52902.1^putative lmbr1 domain-containing protein^92.42%	O94599.1^RecName: Full=LIMR family protein C622.11^24.08%	-	GO:0005737^cytoplasm^cellular_component;GO:0005794^Golgi apparatus^cellular_component;GO:0000139^Golgi membrane^cellular_component;GO:0016021^integral component of membrane^cellular_component	KOG2296^LMBR1-like membrane protein^S	PF04791.15^LMBR1-like membrane protein	-	SignalP-TM	o24-46i53-75o101-123i144-163o178-200i370-392o421-443i464-486o512-534i
Nla_11G0005370	Nla_11G0005370	Nla_11G0005370.1	PASS	missense_variant	chr11/2084441	31/1158	31/1158	11/385	c.31G>A	p.Glu11Lys	GT:AD:DP:GQ:PL	0/0	0/0	0/0	0/0	0/0	0/0	0/0	1/1:0,53:53:99:1708,159,0	1/1:0,38:38:99:1316,114,0	1/1:0,26:26:78:917,78,0	1/1:0,24:24:72:758,72,0	1/1:0,26:26:78:780,78,0	1/1:0,33:33:99:1182,99,0	1/1:0,19:19:57:692,57,0	1/1:0,29:29:87:997,87,0	1/1:0,33:33:99:1182,99,0	1/1:0,38:38:99:1257,114,0	1/1:0,26:26:78:1065,78,0	1/1:0,33:33:99:1248,99,0	1/1:0,49:49:99:1647,147,0	0/0	0/0	0/0	EOD52897.1^putative glutathione-independent formaldehyde dehydrogenase protein^99.22%	Q9HTE3.1^RecName: Full=Glutathione-independent formaldehyde dehydrogenase; Short=FALDH; Short=FDH^46.29%	-	GO:0018467^formaldehyde dehydrogenase activity^molecular_function;GO:0008270^zinc ion binding^molecular_function	COG1063|KOG0024^Alcohol dehydrogenase GroES-like domain^Q	PF08240.11^Alcohol dehydrogenase GroES-like domain	-	-	-
Nla_11G0005420	Nla_11G0005420	Nla_11G0005420.1	PASS	missense_variant	chr11/2103241	480/663	480/663	160/220	c.480G>T	p.Met160Ile	GT:AD:DP:GQ:PL	0/0	0/0	0/0	0/0	0/0	0/0	0/0	1/1:0,31:31:93:1128,93,0	0/0	1/1:0,22:22:66:823,66,0	1/1:0,19:19:57:681,57,0	1/1:0,32:32:96:1178,96,0	1/1:0,20:20:60:697,60,0	1/1:0,32:32:96:1082,96,0	1/1:0,28:28:84:969,84,0	1/1:0,33:33:99:1142,99,0	1/1:0,23:23:69:752,69,0	1/1:0,20:20:60:800,60,0	1/1:0,26:26:78:854,78,0	1/1:0,33:33:99:1145,99,0	0/0	0/0	0/0	EOD52901.1^hypothetical protein UCRNP2_289^95.91%	-	-	-	-	PF08287.10^Spc19	-	-	-
Nla_11G0005500	Nla_11G0005500	Nla_11G0005500.1	PASS	missense_variant	chr11/2127445	1672/2550	1672/2550	558/849	c.1672T>C	p.Cys558Arg	GT:AD:DP:GQ:PL	0/0	0/0	0/0	0/0	0/0	0/0	0/0	1/1:0,29:29:87:937,87,0	1/1:0,34:34:99:1061,102,0	1/1:0,13:13:39:473,39,0	1/1:0,32:32:96:1050,96,0	1/1:0,24:24:72:900,72,0	1/1:0,30:30:90:962,90,0	1/1:0,31:31:93:1023,93,0	1/1:0,24:24:72:866,72,0	1/1:0,26:26:78:986,78,0	1/1:0,37:37:99:1279,111,0	1/1:0,23:23:69:853,69,0	1/1:0,28:28:84:1025,84,0	1/1:0,37:37:99:1374,111,0	0/0	0/0	0/0	EKG17471.1^Transcription factor fungi^68.8%	S0E028.1^RecName: Full=Bikaverin cluster transcription factor bik5; AltName: Full=Bikaverin biosynthesis protein 5^24.93%	-	GO:0003677^DNA binding^molecular_function;GO:0000981^DNA-binding transcription factor activity, RNA polymerase II-specific^molecular_function;GO:0008270^zinc ion binding^molecular_function;GO:0006351^transcription, DNA-templated^biological_process;GO:0005634^nucleus^cellular_component	-	PF04082.17^Fungal specific transcription factor domain	-	-	-
Nla_11G0005540	Nla_11G0005540	Nla_11G0005540.1	PASS	missense_variant	chr11/2139328	1895/1944	1895/1944	632/647	c.1895C>T	p.Ala632Val	GT:AD:DP:GQ:PGT:PID:PL:PS	0/0	0/0	0/0	0/0	0/0	0/0	0/0	1/1:0,26:26:78:.:.:909,78,0	1|1:0,16:16:48:1|1:2139318_G_A:534,48,0:2139318	1/1:0,13:13:39:.:.:452,39,0	1/1:0,30:30:90:.:.:980,90,0	1/1:0,16:16:48:.:.:536,48,0	1/1:0,24:24:72:.:.:835,72,0	1/1:0,10:10:30:.:.:351,30,0	1/1:0,10:10:30:.:.:315,30,0	1/1:0,16:16:47:.:.:552,47,0	1/1:0,13:13:39:.:.:504,39,0	1/1:0,12:12:36:.:.:423,36,0	1/1:0,19:19:57:.:.:624,57,0	1/1:0,33:33:99:.:.:1175,99,0	0/0	0/0	0/0	EOD51120.1^putative pyruvate decarboxylase protein^73.54%	P16467.4^RecName: Full=Pyruvate decarboxylase isozyme 2; AltName: Full=Thiamine pyrophosphate-dependent 2-oxo-acid decarboxylase; Short=2ODC^38.18%	K01568|E4.1.1.1, pdc|http://www.genome.jp/dbget-bin/www_bget?ko:K01568	GO:0047433^branched-chain-2-oxoacid decarboxylase activity^molecular_function;GO:0016831^carboxy-lyase activity^molecular_function;GO:0047434^indolepyruvate decarboxylase activity^molecular_function;GO:0000287^magnesium ion binding^molecular_function;GO:0050177^phenylpyruvate decarboxylase activity^molecular_function;GO:0004737^pyruvate decarboxylase activity^molecular_function;GO:0030976^thiamin…	COG3961|KOG1184^Thiamine pyrophosphate enzyme, C-terminal TPP binding domain^EH	PF02776.17^Thiamine pyrophosphate enzyme, N-terminal TPP binding domain	-	-	-
Nla_11G0005600	Nla_11G0005600	Nla_11G0005600.1	PASS	missense_variant	chr11/2155411	1598/1614	1598/1614	533/537	c.1598G>A	p.Arg533His	GT:AD:DP:GQ:PL	0/0	0/0	0/0	0/0	0/0	0/0	0/0	1/1:0,10:10:30:419,30,0	1/1:0,15:15:45:561,45,0	1/1:0,8:8:24:297,24,0	1/1:0,5:5:15:177,15,0	1/1:0,11:11:33:423,33,0	1/1:0,12:12:36:470,36,0	1/1:0,12:12:36:367,36,0	1/1:0,13:13:39:507,39,0	1/1:0,12:12:36:424,36,0	1/1:0,13:13:39:505,39,0	1/1:0,15:15:45:555,45,0	1/1:0,19:19:57:698,57,0	1/1:0,19:19:57:688,57,0	0/0	0/0	0/0	EOD51118.1^putative hexose transporter protein^86.41%	P07921.1^RecName: Full=Lactose permease^28.09%	-	GO:0015293^symporter activity^molecular_function;GO:0008643^carbohydrate transport^biological_process;GO:0016021^integral component of membrane^cellular_component	KOG0254^Sugar (and other) transporter^G	PF00083.23^Sugar (and other) transporter	-	SignalP-TM	i38-60o80-102i109-126o181-203i302-324o339-361i368-390o400-422i429-451o466-488i
Nla_11G0005610	Nla_11G0005610	Nla_11G0005610.1	PASS	missense_variant	chr11/2159831	1408/1695	1408/1695	470/564	c.1408C>T	p.Leu470Phe	GT:AD:DP:GQ:PL	0/0	0/0	0/0	0/0	0/0	0/0	0/0	1/1:0,15:15:45:588,45,0	1/1:0,12:12:36:424,36,0	1/1:0,23:23:69:721,69,0	1/1:0,19:19:56:539,56,0	1/1:0,10:10:30:349,30,0	1/1:0,20:20:60:744,60,0	1/1:0,14:14:42:526,42,0	1/1:0,17:17:51:652,51,0	1/1:0,10:10:30:417,30,0	1/1:0,16:16:48:596,48,0	1/1:0,7:7:21:256,21,0	1/1:0,21:21:63:659,63,0	1/1:0,18:18:54:574,54,0	0/0	0/0	0/0	EOD51125.1^putative glycosyl hydrolases family protein^87.81%	-	-	-	COG1874^Beta-galactosidase^G	PF02449.14^Beta-galactosidase	GH35	-	-
Nla_11G0005660	Nla_11G0005660	Nla_11G0005660.1	PASS	missense_variant	chr11/2178235	98/915	98/915	33/304	c.98C>T	p.Ala33Val	GT:AD:DP:GQ:PL	0/0	0/0	0/0	0/0	0/0	0/0	0/0	1/1:0,44:44:99:1502,132,0	1/1:0,28:28:84:1037,84,0	1/1:0,19:19:57:768,57,0	1/1:0,26:26:78:886,78,0	1/1:0,19:19:57:698,57,0	1/1:0,28:28:84:968,84,0	1/1:0,30:30:90:1032,90,0	1/1:0,18:18:54:664,54,0	1/1:0,10:10:30:335,30,0	1/1:0,24:24:72:823,72,0	1/1:0,17:17:51:643,51,0	1/1:0,21:21:63:693,63,0	1/1:0,16:16:48:564,48,0	0/0	0/0	0/0	EOD51121.1^hypothetical protein UCRNP2_2093^90.23%	-	-	-	-	PF08192.10^Peptidase family S64	-	-	-
Nla_11G0005660	Nla_11G0005660	Nla_11G0005660.1	PASS	missense_variant	chr11/2178308	171/915	171/915	57/304	c.171C>A	p.Asp57Glu	GT:AD:DP:GQ:PL	0/0	0/0	0/0	0/0	0/0	0/0	0/0	1/1:0,49:49:99:1656,147,0	1/1:0,25:25:75:859,75,0	1/1:0,23:23:69:784,69,0	1/1:0,30:30:90:980,90,0	1/1:0,16:16:48:596,48,0	1/1:0,28:28:84:964,84,0	1/1:0,22:22:66:681,66,0	1/1:0,24:24:72:914,72,0	1/1:0,11:11:33:379,33,0	1/1:0,19:19:57:695,57,0	1/1:0,12:12:36:465,36,0	1/1:1,24:25:65:862,65,0	1/1:0,24:24:72:931,72,0	0/0	0/0	0/0	EOD51121.1^hypothetical protein UCRNP2_2093^90.23%	-	-	-	-	PF08192.10^Peptidase family S64	-	-	-
Nla_14G0001720	Nla_14G0001720	Nla_14G0001720.1	PASS	missense_variant	chr14/728077	1975/4608	1975/4608	659/1535	c.1975T>C	p.Ser659Pro	GT:AD:DP:GQ:PGT:PID:PL:PS	0/0	0/0	0/0	0/0	0/0	0/0	0/0	1/1:0,28:28:84:.:.:941,84,0	1/1:0,30:30:90:.:.:1106,90,0	1/1:0,17:17:51:.:.:562,51,0	1/1:0,26:26:78:.:.:995,78,0	1/1:0,22:22:66:.:.:744,66,0	1/1:0,23:23:69:.:.:793,69,0	1/1:0,24:24:72:.:.:890,72,0	1|1:0,23:23:69:1|1:728077_T_C:867,69,0:728077	1/1:0,22:22:66:.:.:742,66,0	1/1:0,31:31:93:.:.:1114,93,0	1/1:0,23:23:69:.:.:754,69,0	1/1:0,27:27:81:.:.:988,81,0	1/1:0,19:19:57:.:.:694,57,0	0/0	0/0	0/0	EOD44247.1^hypothetical protein UCRNP2_9084^66.08%	-	-	-	COG0239^CrcB-like protein^D	PF11915.7^Protein of unknown function (DUF3433)	-	SignalP-TM	i39-61o250-272i319-341o368-390i485-507o522-544i593-615o625-647i654-671o
Nla_14G0001730	Nla_14G0001730	Nla_14G0001730.1	PASS	missense_variant	chr14/732179	223/2538	223/2538	75/845	c.223G>T	p.Val75Leu	GT:AD:DP:GQ:PL	0/0	0/0	0/0	0/0	0/0	0/0	0/0	1/1:0,50:50:99:1792,150,0	1/1:0,27:27:81:954,81,0	1/1:0,30:30:90:1124,90,0	1/1:0,29:29:87:1069,87,0	1/1:0,16:16:48:517,48,0	1/1:0,32:32:96:1108,96,0	1/1:0,16:16:48:605,48,0	1/1:0,21:21:63:768,63,0	1/1:0,27:27:81:985,81,0	1/1:0,30:30:90:1054,90,0	1/1:0,29:29:87:1107,87,0	1/1:0,26:26:78:952,78,0	1/1:0,29:29:87:1142,87,0	0/0	0/0	0/0	EOD44225.1^putative mfs monosaccharide transporter protein^82.75%	Q9LT15.1^RecName: Full=Sugar transport protein 10; AltName: Full=Hexose transporter 10^29.28%	-	GO:0005351^carbohydrate:proton symporter activity^molecular_function;GO:0055055^D-glucose:proton symporter activity^molecular_function;GO:0005354^galactose transmembrane transporter activity^molecular_function;GO:0009679^hexose:proton symporter activity^molecular_function;GO:0015578^mannose transmembrane transporter activity^molecular_function;GO:0071333^cellular response to glucose stimulus^biol…	KOG0254^Sugar (and other) transporter^G	PF00083.23^Sugar (and other) transporter	-	SignalP-TM	i54-76o99-121i128-147o151-173i185-207o222-241i317-339o354-376i383-405o420-442i455-477o481-503i
Nla_14G0001730	Nla_14G0001730	Nla_14G0001730.1	PASS	missense_variant	chr14/735639	2236/2538	2236/2538	746/845	c.2236G>A	p.Ala746Thr	GT:AD:DP:GQ:PL	0/0	0/0	0/0	0/0	0/0	0/0	0/0	1/1:0,19:19:57:592,57,0	1/1:0,27:27:81:944,81,0	1/1:0,23:23:69:722,69,0	1/1:0,21:21:63:832,63,0	1/1:0,21:21:63:765,63,0	1/1:0,18:18:54:549,54,0	1/1:0,9:9:27:346,27,0	1/1:0,19:19:57:689,57,0	1/1:0,26:26:78:886,78,0	1/1:0,29:29:87:1028,87,0	1/1:0,23:23:69:854,69,0	1/1:0,17:17:51:697,51,0	1/1:0,23:23:69:831,69,0	0/0	0/0	0/0	EOD44225.1^putative mfs monosaccharide transporter protein^82.75%	Q9LT15.1^RecName: Full=Sugar transport protein 10; AltName: Full=Hexose transporter 10^29.28%	-	GO:0005351^carbohydrate:proton symporter activity^molecular_function;GO:0055055^D-glucose:proton symporter activity^molecular_function;GO:0005354^galactose transmembrane transporter activity^molecular_function;GO:0009679^hexose:proton symporter activity^molecular_function;GO:0015578^mannose transmembrane transporter activity^molecular_function;GO:0071333^cellular response to glucose stimulus^biol…	KOG0254^Sugar (and other) transporter^G	PF00083.23^Sugar (and other) transporter	-	SignalP-TM	i54-76o99-121i128-147o151-173i185-207o222-241i317-339o354-376i383-405o420-442i455-477o481-503i
Nla_14G0001730	Nla_14G0001730	Nla_14G0001730.1	PASS	missense_variant	chr14/735831	2428/2538	2428/2538	810/845	c.2428G>A	p.Gly810Ser	GT:AD:DP:GQ:PL	0/0	0/0	0/0	0/0	0/0	0/0	0/0	1/1:0,30:30:90:870,90,0	1/1:0,31:31:93:1081,93,0	1/1:0,11:11:33:450,33,0	1/1:0,29:29:87:903,87,0	1/1:0,30:30:90:1039,90,0	1/1:0,25:25:75:812,75,0	1/1:0,19:19:57:680,57,0	1/1:0,13:13:39:489,39,0	1/1:0,26:26:78:967,78,0	1/1:0,25:25:75:903,75,0	1/1:0,15:15:45:545,45,0	1/1:0,22:22:66:842,66,0	1/1:0,43:43:99:1438,129,0	0/0	0/0	0/0	EOD44225.1^putative mfs monosaccharide transporter protein^82.75%	Q9LT15.1^RecName: Full=Sugar transport protein 10; AltName: Full=Hexose transporter 10^29.28%	-	GO:0005351^carbohydrate:proton symporter activity^molecular_function;GO:0055055^D-glucose:proton symporter activity^molecular_function;GO:0005354^galactose transmembrane transporter activity^molecular_function;GO:0009679^hexose:proton symporter activity^molecular_function;GO:0015578^mannose transmembrane transporter activity^molecular_function;GO:0071333^cellular response to glucose stimulus^biol…	KOG0254^Sugar (and other) transporter^G	PF00083.23^Sugar (and other) transporter	-	SignalP-TM	i54-76o99-121i128-147o151-173i185-207o222-241i317-339o354-376i383-405o420-442i455-477o481-503i
Nla_14G0001760	Nla_14G0001760	Nla_14G0001760.1	PASS	missense_variant	chr14/744801	323/2961	323/2961	108/986	c.323G>T	p.Arg108Leu	GT:AD:DP:GQ:PL	0/0	0/0	0/0	0/0	0/0	0/0	0/0	1/1:0,37:37:99:1212,111,0	1/1:0,27:27:81:1005,81,0	1/1:0,25:25:75:810,75,0	1/1:0,23:23:69:793,69,0	1/1:0,31:31:93:1066,93,0	1/1:0,31:31:93:953,93,0	1/1:0,23:23:69:826,69,0	1/1:0,18:18:54:618,54,0	1/1:0,16:16:48:639,48,0	1/1:0,36:36:99:1410,108,0	1/1:0,23:23:69:958,69,0	1/1:0,34:34:99:1164,102,0	1/1:0,39:39:99:1298,117,0	0/0	0/0	0/0	EKG20820.1^hypothetical protein MPH_01854^65.76%	P42935.1^RecName: Full=Elongator complex protein 2; AltName: Full=Gamma-toxin target 2^34.54%	K11374|ELP2|http://www.genome.jp/dbget-bin/www_bget?ko:K11374	GO:0008017^microtubule binding^molecular_function;GO:0015031^protein transport^biological_process;GO:0032447^protein urmylation^biological_process;GO:0006357^regulation of transcription by RNA polymerase II^biological_process;GO:0002098^tRNA wobble uridine modification^biological_process;GO:0005737^cytoplasm^cellular_component;GO:0033588^Elongator holoenzyme complex^cellular_component;GO:0005654^…	KOG1063^WD domain, G-beta repeat^BK	PF00400.31^WD domain, G-beta repeat	-	-	-
Nla_14G0001850	Nla_14G0001850	Nla_14G0001850.1	PASS	missense_variant	chr14/769530	716/738	716/738	239/245	c.716T>C	p.Leu239Pro	GT:AD:DP:GQ:PL	0/0	0/0	0/0	0/0	0/0	0/0	0/0	1/1:0,40:40:99:1472,120,0	1/1:0,33:33:99:1268,99,0	1/1:0,27:27:81:957,81,0	1/1:0,32:32:96:1106,96,0	1/1:0,43:43:99:1486,129,0	1/1:0,30:30:90:983,90,0	1/1:0,36:36:99:1235,108,0	1/1:0,26:26:78:917,78,0	1/1:0,32:32:96:1245,96,0	1/1:0,31:31:93:1087,93,0	1/1:0,33:33:99:1067,99,0	1/1:0,44:44:99:1572,132,0	1/1:0,30:30:90:1088,90,0	0/0	0/0	0/0	EKG21372.1^Acetoacetate decarboxylase^56.5%	Q8NJQ3.1^RecName: Full=Decarboxylase DEC1; AltName: Full=T-toxin biosynthesis protein DEC1^37.9%	-	GO:0016831^carboxy-lyase activity^molecular_function	-	PF06314.10^Acetoacetate decarboxylase (ADC)	-	-	-
Nla_14G0001860	Nla_14G0001860	Nla_14G0001860.1	PASS	missense_variant	chr14/771026	383/981	383/981	128/326	c.383C>T	p.Ala128Val	GT:AD:DP:GQ:PL	0/0	0/0	0/0	0/0	0/0	0/0	0/0	1/1:0,36:36:99:1179,108,0	1/1:0,32:32:96:1126,96,0	1/1:0,22:22:66:741,66,0	1/1:0,30:30:90:974,90,0	1/1:0,31:31:93:1039,93,0	1/1:0,36:36:99:1327,108,0	1/1:0,21:21:63:807,63,0	1/1:0,21:21:63:804,63,0	1/1:0,21:21:63:724,63,0	1/1:0,39:39:99:1383,117,0	1/1:0,30:30:90:1137,90,0	1/1:0,34:34:99:1197,102,0	1/1:0,33:33:99:1260,99,0	0/0	0/0	0/0	XP_016223178.1^hypothetical protein PV10_06122^56.83%	Q96XE0.1^RecName: Full=NAD-dependent alcohol dehydrogenase^26.21%	K13953|adhP|http://www.genome.jp/dbget-bin/www_bget?ko:K13953	GO:0004022^alcohol dehydrogenase (NAD) activity^molecular_function;GO:0008270^zinc ion binding^molecular_function	COG1064|KOG0023^Alcohol dehydrogenase GroES-like domain^Q	PF00107.25^Zinc-binding dehydrogenase	-	-	-
Nla_14G0001890	Nla_14G0001890	Nla_14G0001890.1	PASS	missense_variant	chr14/777110	65/1617	65/1617	22/538	c.65A>G	p.Asp22Gly	GT:AD:DP:GQ:PL	0/0	0/0	0/0	0/0	0/0	0/0	0/0	1/1:0,17:17:51:632,51,0	0/0	1/1:0,12:12:36:400,36,0	0/0	1/1:0,20:20:60:715,60,0	1/1:0,21:21:63:682,63,0	1/1:0,21:21:63:737,63,0	1/1:0,11:11:33:437,33,0	1/1:0,10:10:30:335,30,0	1/1:0,15:15:45:597,45,0	1/1:0,8:8:24:293,24,0	1/1:0,23:23:69:867,69,0	1/1:0,10:10:30:348,30,0	0/0	0/0	0/0	EOD49701.1^putative aromatic-l-amino-acid decarboxylase protein^89.96%	P27718.2^RecName: Full=Aromatic-L-amino-acid decarboxylase; Short=AADC; AltName: Full=DOPA decarboxylase; Short=DDC^41.79%	-	GO:0004058^aromatic-L-amino-acid decarboxylase activity^molecular_function;GO:0030170^pyridoxal phosphate binding^molecular_function;GO:0006520^cellular amino acid metabolic process^biological_process;GO:0042416^dopamine biosynthetic process^biological_process	COG0076|KOG0628^aromatic-L-amino-acid decarboxylase^E	PF00282.18^Pyridoxal-dependent decarboxylase conserved domain	-	-	-
